# Supplementary material for: Single Cell DNA Methylation and 3D Genome Architecture in the Human Brain
Source: Science. Author manuscript; Available in PMC 2023 Oct 13. (PMC10572106; doi:10.1126/science.adf5357)
Supplement: Table 6 [file NIHMS1929560-supplement-Table_6.xlsx]

## Sheet: diff_loop_all
chr1	1020000	1030000	chr1	1270000	1280000
chr1	1020000	1030000	chr1	1280000	1290000
chr1	1020000	1030000	chr1	1290000	1300000
chr1	1020000	1030000	chr1	1300000	1310000
chr1	1030000	1040000	chr1	1260000	1270000
chr1	1030000	1040000	chr1	1270000	1280000
chr1	1030000	1040000	chr1	1280000	1290000
chr1	1030000	1040000	chr1	1290000	1300000
chr1	1030000	1040000	chr1	1300000	1310000
chr1	1030000	1040000	chr1	1310000	1320000
chr1	1030000	1040000	chr1	1320000	1330000
chr1	1040000	1050000	chr1	1100000	1110000
chr1	1040000	1050000	chr1	1220000	1230000
chr1	1040000	1050000	chr1	1230000	1240000
chr1	1040000	1050000	chr1	1260000	1270000
chr1	1040000	1050000	chr1	1270000	1280000
chr1	1040000	1050000	chr1	1280000	1290000
chr1	1040000	1050000	chr1	1290000	1300000
chr1	1040000	1050000	chr1	1300000	1310000
chr1	1040000	1050000	chr1	1310000	1320000
chr1	1040000	1050000	chr1	1320000	1330000
chr1	1040000	1050000	chr1	1330000	1340000
chr1	1050000	1060000	chr1	1110000	1120000
chr1	1050000	1060000	chr1	1220000	1230000
chr1	1050000	1060000	chr1	1280000	1290000
chr1	1050000	1060000	chr1	1290000	1300000
chr1	1050000	1060000	chr1	1300000	1310000
chr1	1050000	1060000	chr1	1310000	1320000
chr1	1050000	1060000	chr1	1320000	1330000
chr1	1200000	1210000	chr1	1260000	1270000
chr1	1200000	1210000	chr1	1270000	1280000
chr1	1200000	1210000	chr1	1280000	1290000
chr1	1210000	1220000	chr1	1270000	1280000
chr1	1210000	1220000	chr1	1280000	1290000
chr1	1220000	1230000	chr1	1280000	1290000
chr1	1900000	1910000	chr1	1960000	1970000
chr1	1900000	1910000	chr1	2030000	2040000
chr1	1900000	1910000	chr1	2040000	2050000
chr1	1900000	1910000	chr1	2050000	2060000
chr1	1900000	1910000	chr1	2060000	2070000
chr1	1900000	1910000	chr1	2070000	2080000
chr1	1910000	1920000	chr1	1970000	1980000
chr1	1910000	1920000	chr1	1980000	1990000
chr1	1910000	1920000	chr1	1990000	2000000
chr1	1910000	1920000	chr1	2010000	2020000
chr1	1920000	1930000	chr1	1980000	1990000
chr1	1920000	1930000	chr1	1990000	2000000
chr1	1930000	1940000	chr1	2040000	2050000
chr1	1940000	1950000	chr1	2020000	2030000
chr1	1940000	1950000	chr1	2030000	2040000
chr1	1940000	1950000	chr1	2040000	2050000
chr1	1940000	1950000	chr1	2050000	2060000
chr1	1950000	1960000	chr1	2020000	2030000
chr1	1950000	1960000	chr1	2030000	2040000
chr1	1950000	1960000	chr1	2040000	2050000
chr1	1950000	1960000	chr1	2050000	2060000
chr1	1950000	1960000	chr1	2060000	2070000
chr1	1960000	1970000	chr1	2020000	2030000
chr1	1960000	1970000	chr1	2030000	2040000
chr1	1960000	1970000	chr1	2040000	2050000
chr1	1960000	1970000	chr1	2050000	2060000
chr1	1970000	1980000	chr1	2030000	2040000
chr1	2060000	2070000	chr1	2120000	2130000
chr1	2060000	2070000	chr1	2130000	2140000
chr1	2060000	2070000	chr1	2140000	2150000
chr1	2070000	2080000	chr1	2130000	2140000
chr1	2070000	2080000	chr1	2140000	2150000
chr1	2070000	2080000	chr1	2150000	2160000
chr1	2080000	2090000	chr1	2140000	2150000
chr1	2080000	2090000	chr1	2150000	2160000
chr1	2090000	2100000	chr1	2150000	2160000
chr1	2090000	2100000	chr1	2160000	2170000
chr1	2100000	2110000	chr1	2160000	2170000
chr1	2120000	2130000	chr1	2180000	2190000
chr1	2130000	2140000	chr1	2190000	2200000
chr1	2140000	2150000	chr1	2200000	2210000
chr1	2870000	2880000	chr1	3400000	3410000
chr1	2870000	2880000	chr1	3410000	3420000
chr1	2870000	2880000	chr1	3420000	3430000
chr1	2880000	2890000	chr1	3010000	3020000
chr1	2880000	2890000	chr1	3400000	3410000
chr1	2880000	2890000	chr1	3410000	3420000
chr1	2880000	2890000	chr1	3420000	3430000
chr1	2890000	2900000	chr1	2990000	3000000
chr1	2890000	2900000	chr1	3000000	3010000
chr1	2890000	2900000	chr1	3010000	3020000
chr1	2890000	2900000	chr1	3410000	3420000
chr1	2890000	2900000	chr1	3420000	3430000
chr1	2900000	2910000	chr1	2990000	3000000
chr1	2900000	2910000	chr1	3000000	3010000
chr1	3060000	3070000	chr1	3150000	3160000
chr1	3070000	3080000	chr1	3130000	3140000
chr1	3070000	3080000	chr1	3140000	3150000
chr1	3070000	3080000	chr1	3150000	3160000
chr1	3080000	3090000	chr1	3140000	3150000
chr1	3080000	3090000	chr1	3150000	3160000
chr1	3080000	3090000	chr1	3160000	3170000
chr1	3150000	3160000	chr1	3210000	3220000
chr1	3150000	3160000	chr1	3220000	3230000
chr1	3160000	3170000	chr1	3220000	3230000
chr1	3290000	3300000	chr1	3410000	3420000
chr1	3300000	3310000	chr1	3400000	3410000
chr1	3300000	3310000	chr1	3410000	3420000
chr1	3300000	3310000	chr1	3420000	3430000
chr1	3310000	3320000	chr1	3400000	3410000
chr1	3310000	3320000	chr1	3410000	3420000
chr1	3310000	3320000	chr1	3420000	3430000
chr1	3320000	3330000	chr1	3400000	3410000
chr1	3320000	3330000	chr1	3410000	3420000
chr1	3320000	3330000	chr1	3420000	3430000
chr1	3330000	3340000	chr1	3400000	3410000
chr1	3330000	3340000	chr1	3410000	3420000
chr1	3330000	3340000	chr1	3420000	3430000
chr1	3340000	3350000	chr1	3400000	3410000
chr1	3340000	3350000	chr1	3410000	3420000
chr1	3340000	3350000	chr1	3420000	3430000
chr1	3350000	3360000	chr1	3410000	3420000
chr1	3350000	3360000	chr1	3420000	3430000
chr1	3360000	3370000	chr1	3420000	3430000
chr1	3830000	3840000	chr1	3890000	3900000
chr1	3830000	3840000	chr1	3900000	3910000
chr1	3840000	3850000	chr1	3900000	3910000
chr1	3880000	3890000	chr1	4660000	4670000
chr1	3880000	3890000	chr1	5960000	5970000
chr1	3890000	3900000	chr1	4010000	4020000
chr1	3890000	3900000	chr1	4020000	4030000
chr1	3890000	3900000	chr1	4030000	4040000
chr1	3890000	3900000	chr1	4060000	4070000
chr1	3890000	3900000	chr1	4070000	4080000
chr1	3890000	3900000	chr1	4080000	4090000
chr1	3890000	3900000	chr1	4090000	4100000
chr1	3890000	3900000	chr1	4100000	4110000
chr1	3890000	3900000	chr1	4110000	4120000
chr1	3890000	3900000	chr1	4120000	4130000
chr1	3890000	3900000	chr1	4130000	4140000
chr1	3890000	3900000	chr1	4140000	4150000
chr1	3890000	3900000	chr1	4150000	4160000
chr1	3890000	3900000	chr1	4160000	4170000
chr1	3890000	3900000	chr1	4170000	4180000
chr1	3890000	3900000	chr1	4180000	4190000
chr1	3890000	3900000	chr1	4190000	4200000
chr1	3890000	3900000	chr1	4210000	4220000
chr1	3890000	3900000	chr1	4220000	4230000
chr1	3890000	3900000	chr1	4230000	4240000
chr1	3890000	3900000	chr1	4240000	4250000
chr1	3890000	3900000	chr1	4250000	4260000
chr1	3890000	3900000	chr1	4260000	4270000
chr1	3890000	3900000	chr1	4270000	4280000
chr1	3890000	3900000	chr1	4280000	4290000
chr1	3890000	3900000	chr1	4370000	4380000
chr1	3890000	3900000	chr1	4380000	4390000
chr1	3890000	3900000	chr1	4390000	4400000
chr1	3890000	3900000	chr1	4400000	4410000
chr1	3890000	3900000	chr1	4410000	4420000
chr1	3890000	3900000	chr1	4420000	4430000
chr1	3890000	3900000	chr1	4430000	4440000
chr1	3890000	3900000	chr1	4480000	4490000
chr1	3890000	3900000	chr1	4490000	4500000
chr1	3890000	3900000	chr1	4500000	4510000
chr1	3890000	3900000	chr1	4510000	4520000
chr1	3890000	3900000	chr1	4630000	4640000
chr1	3890000	3900000	chr1	4640000	4650000
chr1	3890000	3900000	chr1	4650000	4660000
chr1	3890000	3900000	chr1	4660000	4670000
chr1	3890000	3900000	chr1	4800000	4810000
chr1	3890000	3900000	chr1	4810000	4820000
chr1	3890000	3900000	chr1	4830000	4840000
chr1	3890000	3900000	chr1	5220000	5230000
chr1	3890000	3900000	chr1	5230000	5240000
chr1	3890000	3900000	chr1	5240000	5250000
chr1	3890000	3900000	chr1	5740000	5750000
chr1	3890000	3900000	chr1	5750000	5760000
chr1	3890000	3900000	chr1	5950000	5960000
chr1	3890000	3900000	chr1	5960000	5970000
chr1	3890000	3900000	chr1	5970000	5980000
chr1	3900000	3910000	chr1	4000000	4010000
chr1	3900000	3910000	chr1	4010000	4020000
chr1	3900000	3910000	chr1	4020000	4030000
chr1	3900000	3910000	chr1	4030000	4040000
chr1	3900000	3910000	chr1	4040000	4050000
chr1	3900000	3910000	chr1	4050000	4060000
chr1	3900000	3910000	chr1	4060000	4070000
chr1	3900000	3910000	chr1	4070000	4080000
chr1	3900000	3910000	chr1	4080000	4090000
chr1	3900000	3910000	chr1	4090000	4100000
chr1	3900000	3910000	chr1	4100000	4110000
chr1	3900000	3910000	chr1	4110000	4120000
chr1	3900000	3910000	chr1	4120000	4130000
chr1	3900000	3910000	chr1	4130000	4140000
chr1	3900000	3910000	chr1	4140000	4150000
chr1	3900000	3910000	chr1	4150000	4160000
chr1	3900000	3910000	chr1	4160000	4170000
chr1	3900000	3910000	chr1	4170000	4180000
chr1	3900000	3910000	chr1	4180000	4190000
chr1	3900000	3910000	chr1	4190000	4200000
chr1	3900000	3910000	chr1	4210000	4220000
chr1	3900000	3910000	chr1	4220000	4230000
chr1	3900000	3910000	chr1	4230000	4240000
chr1	3900000	3910000	chr1	4240000	4250000
chr1	3900000	3910000	chr1	4250000	4260000
chr1	3900000	3910000	chr1	4260000	4270000
chr1	3900000	3910000	chr1	4270000	4280000
chr1	3900000	3910000	chr1	4280000	4290000
chr1	3900000	3910000	chr1	4370000	4380000
chr1	3900000	3910000	chr1	4380000	4390000
chr1	3900000	3910000	chr1	4390000	4400000
chr1	3900000	3910000	chr1	4400000	4410000
chr1	3900000	3910000	chr1	4410000	4420000
chr1	3900000	3910000	chr1	4420000	4430000
chr1	3900000	3910000	chr1	4490000	4500000
chr1	3900000	3910000	chr1	4500000	4510000
chr1	3900000	3910000	chr1	4510000	4520000
chr1	3900000	3910000	chr1	4620000	4630000
chr1	3900000	3910000	chr1	4630000	4640000
chr1	3900000	3910000	chr1	4640000	4650000
chr1	3900000	3910000	chr1	4650000	4660000
chr1	3900000	3910000	chr1	4660000	4670000
chr1	3900000	3910000	chr1	4670000	4680000
chr1	3900000	3910000	chr1	4800000	4810000
chr1	3900000	3910000	chr1	4810000	4820000
chr1	3900000	3910000	chr1	5220000	5230000
chr1	3900000	3910000	chr1	5230000	5240000
chr1	3900000	3910000	chr1	5240000	5250000
chr1	3900000	3910000	chr1	5740000	5750000
chr1	3900000	3910000	chr1	5750000	5760000
chr1	3900000	3910000	chr1	5950000	5960000
chr1	3900000	3910000	chr1	5960000	5970000
chr1	3900000	3910000	chr1	5970000	5980000
chr1	3910000	3920000	chr1	4010000	4020000
chr1	3910000	3920000	chr1	4020000	4030000
chr1	3910000	3920000	chr1	4030000	4040000
chr1	3910000	3920000	chr1	4040000	4050000
chr1	3910000	3920000	chr1	4050000	4060000
chr1	3910000	3920000	chr1	4060000	4070000
chr1	3910000	3920000	chr1	4070000	4080000
chr1	3910000	3920000	chr1	4080000	4090000
chr1	3910000	3920000	chr1	4090000	4100000
chr1	3910000	3920000	chr1	4100000	4110000
chr1	3910000	3920000	chr1	4110000	4120000
chr1	3910000	3920000	chr1	4120000	4130000
chr1	3910000	3920000	chr1	4130000	4140000
chr1	3910000	3920000	chr1	4140000	4150000
chr1	3910000	3920000	chr1	4150000	4160000
chr1	3910000	3920000	chr1	4160000	4170000
chr1	3910000	3920000	chr1	4170000	4180000
chr1	3910000	3920000	chr1	4180000	4190000
chr1	3910000	3920000	chr1	4190000	4200000
chr1	3910000	3920000	chr1	4230000	4240000
chr1	3910000	3920000	chr1	4240000	4250000
chr1	3910000	3920000	chr1	4250000	4260000
chr1	3910000	3920000	chr1	4260000	4270000
chr1	3910000	3920000	chr1	4270000	4280000
chr1	3910000	3920000	chr1	4280000	4290000
chr1	3910000	3920000	chr1	4290000	4300000
chr1	3910000	3920000	chr1	4370000	4380000
chr1	3910000	3920000	chr1	4380000	4390000
chr1	3910000	3920000	chr1	4390000	4400000
chr1	3910000	3920000	chr1	4400000	4410000
chr1	3910000	3920000	chr1	4420000	4430000
chr1	3910000	3920000	chr1	4500000	4510000
chr1	3910000	3920000	chr1	4510000	4520000
chr1	3910000	3920000	chr1	4600000	4610000
chr1	3910000	3920000	chr1	4610000	4620000
chr1	3910000	3920000	chr1	4620000	4630000
chr1	3910000	3920000	chr1	4630000	4640000
chr1	3910000	3920000	chr1	4640000	4650000
chr1	3910000	3920000	chr1	4650000	4660000
chr1	3910000	3920000	chr1	4660000	4670000
chr1	3910000	3920000	chr1	4800000	4810000
chr1	3910000	3920000	chr1	4810000	4820000
chr1	3910000	3920000	chr1	4820000	4830000
chr1	3910000	3920000	chr1	5220000	5230000
chr1	3910000	3920000	chr1	5230000	5240000
chr1	3920000	3930000	chr1	4020000	4030000
chr1	3920000	3930000	chr1	4030000	4040000
chr1	3920000	3930000	chr1	4040000	4050000
chr1	3920000	3930000	chr1	4050000	4060000
chr1	3920000	3930000	chr1	4060000	4070000
chr1	3920000	3930000	chr1	4070000	4080000
chr1	3920000	3930000	chr1	4080000	4090000
chr1	3920000	3930000	chr1	4090000	4100000
chr1	3920000	3930000	chr1	4100000	4110000
chr1	3920000	3930000	chr1	4110000	4120000
chr1	3920000	3930000	chr1	4140000	4150000
chr1	3920000	3930000	chr1	4150000	4160000
chr1	3920000	3930000	chr1	4160000	4170000
chr1	3920000	3930000	chr1	4170000	4180000
chr1	3920000	3930000	chr1	4180000	4190000
chr1	3920000	3930000	chr1	4240000	4250000
chr1	3920000	3930000	chr1	4250000	4260000
chr1	3920000	3930000	chr1	4260000	4270000
chr1	3920000	3930000	chr1	4370000	4380000
chr1	3920000	3930000	chr1	4380000	4390000
chr1	3920000	3930000	chr1	4390000	4400000
chr1	3920000	3930000	chr1	4500000	4510000
chr1	3920000	3930000	chr1	4510000	4520000
chr1	3920000	3930000	chr1	4520000	4530000
chr1	3920000	3930000	chr1	4530000	4540000
chr1	3920000	3930000	chr1	4630000	4640000
chr1	3920000	3930000	chr1	4640000	4650000
chr1	3920000	3930000	chr1	4650000	4660000
chr1	3930000	3940000	chr1	4060000	4070000
chr1	3930000	3940000	chr1	4070000	4080000
chr1	3930000	3940000	chr1	4080000	4090000
chr1	3930000	3940000	chr1	4160000	4170000
chr1	3930000	3940000	chr1	4170000	4180000
chr1	4010000	4020000	chr1	4510000	4520000
chr1	4010000	4020000	chr1	4610000	4620000
chr1	4070000	4080000	chr1	4390000	4400000
chr1	4070000	4080000	chr1	4400000	4410000
chr1	4160000	4170000	chr1	4640000	4650000
chr1	4160000	4170000	chr1	4650000	4660000
chr1	4170000	4180000	chr1	4640000	4650000
chr1	4250000	4260000	chr1	4390000	4400000
chr1	4250000	4260000	chr1	4400000	4410000
chr1	4250000	4260000	chr1	4650000	4660000
chr1	4290000	4300000	chr1	6140000	6150000
chr1	4380000	4390000	chr1	4640000	4650000
chr1	4380000	4390000	chr1	4650000	4660000
chr1	4390000	4400000	chr1	4640000	4650000
chr1	4390000	4400000	chr1	4650000	4660000
chr1	4400000	4410000	chr1	4640000	4650000
chr1	4400000	4410000	chr1	4650000	4660000
chr1	4410000	4420000	chr1	4650000	4660000
chr1	4420000	4430000	chr1	4590000	4600000
chr1	4420000	4430000	chr1	4600000	4610000
chr1	4430000	4440000	chr1	4590000	4600000
chr1	4430000	4440000	chr1	4600000	4610000
chr1	4480000	4490000	chr1	4600000	4610000
chr1	4480000	4490000	chr1	4650000	4660000
chr1	4490000	4500000	chr1	4590000	4600000
chr1	4490000	4500000	chr1	4600000	4610000
chr1	4490000	4500000	chr1	4610000	4620000
chr1	4490000	4500000	chr1	4650000	4660000
chr1	4500000	4510000	chr1	4590000	4600000
chr1	4500000	4510000	chr1	4600000	4610000
chr1	4500000	4510000	chr1	4610000	4620000
chr1	4500000	4510000	chr1	4650000	4660000
chr1	4510000	4520000	chr1	4590000	4600000
chr1	4510000	4520000	chr1	4600000	4610000
chr1	4510000	4520000	chr1	4610000	4620000
chr1	4510000	4520000	chr1	4640000	4650000
chr1	4510000	4520000	chr1	4650000	4660000
chr1	4520000	4530000	chr1	4640000	4650000
chr1	4520000	4530000	chr1	4650000	4660000
chr1	4590000	4600000	chr1	4650000	4660000
chr1	4590000	4600000	chr1	4660000	4670000
chr1	4600000	4610000	chr1	4660000	4670000
chr1	4600000	4610000	chr1	4670000	4680000
chr1	4610000	4620000	chr1	6130000	6140000
chr1	4620000	4630000	chr1	4820000	4830000
chr1	4620000	4630000	chr1	4830000	4840000
chr1	4620000	4630000	chr1	4840000	4850000
chr1	4620000	4630000	chr1	6130000	6140000
chr1	4630000	4640000	chr1	4810000	4820000
chr1	4630000	4640000	chr1	4820000	4830000
chr1	4630000	4640000	chr1	4830000	4840000
chr1	4630000	4640000	chr1	4840000	4850000
chr1	4630000	4640000	chr1	5960000	5970000
chr1	4630000	4640000	chr1	5970000	5980000
chr1	4640000	4650000	chr1	4700000	4710000
chr1	4640000	4650000	chr1	4710000	4720000
chr1	4640000	4650000	chr1	4720000	4730000
chr1	4640000	4650000	chr1	4730000	4740000
chr1	4640000	4650000	chr1	4750000	4760000
chr1	4640000	4650000	chr1	4760000	4770000
chr1	4640000	4650000	chr1	4770000	4780000
chr1	4640000	4650000	chr1	4790000	4800000
chr1	4640000	4650000	chr1	4800000	4810000
chr1	4640000	4650000	chr1	4810000	4820000
chr1	4640000	4650000	chr1	4820000	4830000
chr1	4640000	4650000	chr1	4830000	4840000
chr1	4640000	4650000	chr1	4840000	4850000
chr1	4640000	4650000	chr1	5960000	5970000
chr1	4640000	4650000	chr1	5970000	5980000
chr1	4640000	4650000	chr1	5980000	5990000
chr1	4650000	4660000	chr1	4710000	4720000
chr1	4650000	4660000	chr1	4720000	4730000
chr1	4650000	4660000	chr1	4730000	4740000
chr1	4650000	4660000	chr1	4740000	4750000
chr1	4650000	4660000	chr1	4750000	4760000
chr1	4650000	4660000	chr1	4760000	4770000
chr1	4650000	4660000	chr1	4770000	4780000
chr1	4650000	4660000	chr1	4780000	4790000
chr1	4650000	4660000	chr1	4790000	4800000
chr1	4650000	4660000	chr1	4800000	4810000
chr1	4650000	4660000	chr1	4810000	4820000
chr1	4650000	4660000	chr1	4820000	4830000
chr1	4650000	4660000	chr1	4830000	4840000
chr1	4650000	4660000	chr1	5480000	5490000
chr1	4650000	4660000	chr1	5490000	5500000
chr1	4650000	4660000	chr1	5500000	5510000
chr1	4650000	4660000	chr1	5740000	5750000
chr1	4650000	4660000	chr1	5750000	5760000
chr1	4650000	4660000	chr1	5760000	5770000
chr1	4650000	4660000	chr1	5890000	5900000
chr1	4650000	4660000	chr1	5900000	5910000
chr1	4650000	4660000	chr1	5910000	5920000
chr1	4650000	4660000	chr1	5920000	5930000
chr1	4650000	4660000	chr1	5950000	5960000
chr1	4650000	4660000	chr1	5960000	5970000
chr1	4650000	4660000	chr1	5970000	5980000
chr1	4650000	4660000	chr1	5980000	5990000
chr1	4650000	4660000	chr1	5990000	6000000
chr1	4660000	4670000	chr1	4720000	4730000
chr1	4660000	4670000	chr1	4730000	4740000
chr1	4660000	4670000	chr1	4740000	4750000
chr1	4660000	4670000	chr1	4750000	4760000
chr1	4660000	4670000	chr1	4760000	4770000
chr1	4660000	4670000	chr1	4770000	4780000
chr1	4660000	4670000	chr1	4780000	4790000
chr1	4660000	4670000	chr1	4790000	4800000
chr1	4660000	4670000	chr1	4820000	4830000
chr1	4660000	4670000	chr1	5480000	5490000
chr1	4660000	4670000	chr1	5490000	5500000
chr1	4660000	4670000	chr1	5500000	5510000
chr1	4660000	4670000	chr1	5740000	5750000
chr1	4660000	4670000	chr1	5750000	5760000
chr1	4660000	4670000	chr1	5760000	5770000
chr1	4660000	4670000	chr1	5890000	5900000
chr1	4660000	4670000	chr1	5900000	5910000
chr1	4660000	4670000	chr1	5910000	5920000
chr1	4660000	4670000	chr1	5920000	5930000
chr1	4660000	4670000	chr1	5930000	5940000
chr1	4660000	4670000	chr1	5950000	5960000
chr1	4660000	4670000	chr1	5960000	5970000
chr1	4660000	4670000	chr1	5970000	5980000
chr1	4660000	4670000	chr1	5980000	5990000
chr1	4660000	4670000	chr1	5990000	6000000
chr1	4670000	4680000	chr1	4730000	4740000
chr1	4670000	4680000	chr1	4740000	4750000
chr1	4670000	4680000	chr1	4750000	4760000
chr1	4670000	4680000	chr1	4760000	4770000
chr1	4670000	4680000	chr1	4770000	4780000
chr1	4670000	4680000	chr1	4780000	4790000
chr1	4670000	4680000	chr1	4790000	4800000
chr1	4670000	4680000	chr1	5480000	5490000
chr1	4670000	4680000	chr1	5490000	5500000
chr1	4670000	4680000	chr1	5500000	5510000
chr1	4670000	4680000	chr1	5750000	5760000
chr1	4670000	4680000	chr1	5910000	5920000
chr1	4670000	4680000	chr1	5920000	5930000
chr1	4670000	4680000	chr1	5950000	5960000
chr1	4670000	4680000	chr1	5960000	5970000
chr1	4670000	4680000	chr1	5970000	5980000
chr1	4670000	4680000	chr1	5980000	5990000
chr1	4670000	4680000	chr1	5990000	6000000
chr1	4680000	4690000	chr1	4740000	4750000
chr1	4680000	4690000	chr1	4750000	4760000
chr1	4680000	4690000	chr1	4760000	4770000
chr1	4680000	4690000	chr1	4770000	4780000
chr1	4680000	4690000	chr1	4780000	4790000
chr1	4680000	4690000	chr1	4790000	4800000
chr1	4680000	4690000	chr1	5920000	5930000
chr1	4680000	4690000	chr1	5970000	5980000
chr1	4680000	4690000	chr1	5980000	5990000
chr1	4680000	4690000	chr1	5990000	6000000
chr1	4690000	4700000	chr1	4760000	4770000
chr1	4690000	4700000	chr1	4770000	4780000
chr1	4690000	4700000	chr1	4780000	4790000
chr1	4700000	4710000	chr1	4770000	4780000
chr1	4750000	4760000	chr1	5970000	5980000
chr1	4750000	4760000	chr1	5980000	5990000
chr1	4760000	4770000	chr1	4820000	4830000
chr1	4760000	4770000	chr1	5960000	5970000
chr1	4760000	4770000	chr1	5970000	5980000
chr1	4760000	4770000	chr1	5980000	5990000
chr1	4760000	4770000	chr1	5990000	6000000
chr1	4770000	4780000	chr1	5960000	5970000
chr1	4770000	4780000	chr1	5970000	5980000
chr1	4770000	4780000	chr1	5980000	5990000
chr1	4770000	4780000	chr1	5990000	6000000
chr1	4780000	4790000	chr1	5960000	5970000
chr1	4780000	4790000	chr1	5970000	5980000
chr1	4780000	4790000	chr1	5980000	5990000
chr1	4780000	4790000	chr1	5990000	6000000
chr1	4790000	4800000	chr1	5960000	5970000
chr1	4790000	4800000	chr1	5970000	5980000
chr1	4790000	4800000	chr1	5980000	5990000
chr1	4800000	4810000	chr1	5970000	5980000
chr1	5210000	5220000	chr1	5500000	5510000
chr1	5210000	5220000	chr1	5750000	5760000
chr1	5220000	5230000	chr1	5480000	5490000
chr1	5220000	5230000	chr1	5490000	5500000
chr1	5220000	5230000	chr1	5500000	5510000
chr1	5220000	5230000	chr1	5510000	5520000
chr1	5220000	5230000	chr1	5750000	5760000
chr1	5230000	5240000	chr1	5480000	5490000
chr1	5230000	5240000	chr1	5490000	5500000
chr1	5230000	5240000	chr1	5500000	5510000
chr1	5230000	5240000	chr1	5510000	5520000
chr1	5230000	5240000	chr1	5740000	5750000
chr1	5230000	5240000	chr1	5750000	5760000
chr1	5240000	5250000	chr1	5480000	5490000
chr1	5240000	5250000	chr1	5490000	5500000
chr1	5240000	5250000	chr1	5500000	5510000
chr1	5240000	5250000	chr1	5510000	5520000
chr1	5250000	5260000	chr1	5490000	5500000
chr1	5250000	5260000	chr1	5500000	5510000
chr1	5490000	5500000	chr1	5740000	5750000
chr1	5490000	5500000	chr1	5750000	5760000
chr1	5490000	5500000	chr1	5820000	5830000
chr1	5490000	5500000	chr1	5830000	5840000
chr1	5500000	5510000	chr1	5590000	5600000
chr1	5500000	5510000	chr1	5600000	5610000
chr1	5500000	5510000	chr1	5610000	5620000
chr1	5500000	5510000	chr1	5620000	5630000
chr1	5500000	5510000	chr1	5630000	5640000
chr1	5500000	5510000	chr1	5730000	5740000
chr1	5500000	5510000	chr1	5740000	5750000
chr1	5500000	5510000	chr1	5750000	5760000
chr1	5500000	5510000	chr1	5760000	5770000
chr1	5500000	5510000	chr1	5820000	5830000
chr1	5500000	5510000	chr1	5830000	5840000
chr1	5500000	5510000	chr1	5840000	5850000
chr1	5500000	5510000	chr1	5980000	5990000
chr1	5510000	5520000	chr1	5590000	5600000
chr1	5510000	5520000	chr1	5600000	5610000
chr1	5510000	5520000	chr1	5610000	5620000
chr1	5510000	5520000	chr1	5620000	5630000
chr1	5510000	5520000	chr1	5630000	5640000
chr1	5510000	5520000	chr1	5640000	5650000
chr1	5510000	5520000	chr1	5730000	5740000
chr1	5510000	5520000	chr1	5740000	5750000
chr1	5510000	5520000	chr1	5750000	5760000
chr1	5510000	5520000	chr1	5760000	5770000
chr1	5510000	5520000	chr1	5820000	5830000
chr1	5510000	5520000	chr1	5830000	5840000
chr1	5510000	5520000	chr1	5980000	5990000
chr1	5520000	5530000	chr1	5590000	5600000
chr1	5520000	5530000	chr1	5600000	5610000
chr1	5520000	5530000	chr1	5610000	5620000
chr1	5520000	5530000	chr1	5620000	5630000
chr1	5520000	5530000	chr1	5740000	5750000
chr1	5520000	5530000	chr1	5750000	5760000
chr1	5610000	5620000	chr1	5750000	5760000
chr1	5620000	5630000	chr1	5740000	5750000
chr1	5620000	5630000	chr1	5750000	5760000
chr1	5630000	5640000	chr1	5730000	5740000
chr1	5630000	5640000	chr1	5740000	5750000
chr1	5630000	5640000	chr1	5750000	5760000
chr1	5640000	5650000	chr1	5730000	5740000
chr1	5640000	5650000	chr1	5740000	5750000
chr1	5640000	5650000	chr1	5750000	5760000
chr1	5640000	5650000	chr1	5960000	5970000
chr1	5640000	5650000	chr1	5970000	5980000
chr1	5650000	5660000	chr1	5730000	5740000
chr1	5650000	5660000	chr1	5740000	5750000
chr1	5650000	5660000	chr1	5750000	5760000
chr1	5660000	5670000	chr1	5730000	5740000
chr1	5660000	5670000	chr1	5740000	5750000
chr1	5660000	5670000	chr1	5750000	5760000
chr1	5670000	5680000	chr1	5730000	5740000
chr1	5670000	5680000	chr1	5740000	5750000
chr1	5670000	5680000	chr1	5750000	5760000
chr1	5680000	5690000	chr1	5740000	5750000
chr1	5680000	5690000	chr1	5750000	5760000
chr1	5690000	5700000	chr1	5750000	5760000
chr1	5920000	5930000	chr1	5980000	5990000
chr1	5930000	5940000	chr1	5990000	6000000
chr1	5960000	5970000	chr1	6020000	6030000
chr1	5960000	5970000	chr1	6030000	6040000
chr1	5960000	5970000	chr1	6040000	6050000
chr1	5970000	5980000	chr1	6030000	6040000
chr1	5970000	5980000	chr1	6040000	6050000
chr1	5970000	5980000	chr1	6050000	6060000
chr1	5980000	5990000	chr1	6040000	6050000
chr1	5980000	5990000	chr1	6050000	6060000
chr1	5980000	5990000	chr1	6060000	6070000
chr1	5980000	5990000	chr1	6070000	6080000
chr1	5980000	5990000	chr1	6080000	6090000
chr1	5980000	5990000	chr1	6160000	6170000
chr1	5980000	5990000	chr1	6170000	6180000
chr1	5990000	6000000	chr1	6050000	6060000
chr1	5990000	6000000	chr1	6060000	6070000
chr1	5990000	6000000	chr1	6070000	6080000
chr1	5990000	6000000	chr1	6080000	6090000
chr1	5990000	6000000	chr1	6150000	6160000
chr1	5990000	6000000	chr1	6160000	6170000
chr1	5990000	6000000	chr1	6170000	6180000
chr1	6000000	6010000	chr1	6060000	6070000
chr1	6000000	6010000	chr1	6070000	6080000
chr1	6000000	6010000	chr1	6080000	6090000
chr1	6000000	6010000	chr1	6150000	6160000
chr1	6000000	6010000	chr1	6160000	6170000
chr1	6000000	6010000	chr1	6170000	6180000
chr1	6000000	6010000	chr1	6180000	6190000
chr1	6010000	6020000	chr1	6070000	6080000
chr1	6010000	6020000	chr1	6080000	6090000
chr1	6010000	6020000	chr1	6160000	6170000
chr1	6010000	6020000	chr1	6170000	6180000
chr1	6010000	6020000	chr1	6180000	6190000
chr1	6010000	6020000	chr1	6190000	6200000
chr1	6020000	6030000	chr1	6080000	6090000
chr1	6020000	6030000	chr1	6170000	6180000
chr1	6020000	6030000	chr1	6180000	6190000
chr1	6020000	6030000	chr1	6190000	6200000
chr1	6020000	6030000	chr1	6200000	6210000
chr1	6030000	6040000	chr1	6090000	6100000
chr1	6030000	6040000	chr1	6160000	6170000
chr1	6030000	6040000	chr1	6170000	6180000
chr1	6030000	6040000	chr1	6180000	6190000
chr1	6030000	6040000	chr1	6190000	6200000
chr1	6030000	6040000	chr1	6200000	6210000
chr1	6040000	6050000	chr1	6160000	6170000
chr1	6040000	6050000	chr1	6170000	6180000
chr1	6040000	6050000	chr1	6180000	6190000
chr1	6040000	6050000	chr1	6190000	6200000
chr1	6040000	6050000	chr1	6200000	6210000
chr1	6050000	6060000	chr1	6110000	6120000
chr1	6050000	6060000	chr1	6160000	6170000
chr1	6050000	6060000	chr1	6170000	6180000
chr1	6050000	6060000	chr1	6180000	6190000
chr1	6050000	6060000	chr1	6190000	6200000
chr1	6050000	6060000	chr1	6200000	6210000
chr1	6060000	6070000	chr1	6130000	6140000
chr1	6060000	6070000	chr1	6150000	6160000
chr1	6060000	6070000	chr1	6160000	6170000
chr1	6060000	6070000	chr1	6170000	6180000
chr1	6060000	6070000	chr1	6180000	6190000
chr1	6060000	6070000	chr1	6190000	6200000
chr1	6060000	6070000	chr1	6200000	6210000
chr1	6070000	6080000	chr1	6140000	6150000
chr1	6070000	6080000	chr1	6150000	6160000
chr1	6070000	6080000	chr1	6160000	6170000
chr1	6070000	6080000	chr1	6170000	6180000
chr1	6070000	6080000	chr1	6180000	6190000
chr1	6070000	6080000	chr1	6190000	6200000
chr1	6070000	6080000	chr1	6200000	6210000
chr1	6070000	6080000	chr1	6210000	6220000
chr1	6080000	6090000	chr1	6150000	6160000
chr1	6080000	6090000	chr1	6160000	6170000
chr1	6080000	6090000	chr1	6170000	6180000
chr1	6080000	6090000	chr1	6180000	6190000
chr1	6080000	6090000	chr1	6190000	6200000
chr1	6080000	6090000	chr1	6200000	6210000
chr1	6080000	6090000	chr1	6210000	6220000
chr1	6090000	6100000	chr1	6160000	6170000
chr1	6090000	6100000	chr1	6170000	6180000
chr1	6090000	6100000	chr1	6180000	6190000
chr1	6090000	6100000	chr1	6190000	6200000
chr1	6090000	6100000	chr1	6200000	6210000
chr1	6090000	6100000	chr1	6210000	6220000
chr1	6090000	6100000	chr1	6390000	6400000
chr1	6100000	6110000	chr1	6170000	6180000
chr1	6100000	6110000	chr1	6180000	6190000
chr1	6100000	6110000	chr1	6190000	6200000
chr1	6100000	6110000	chr1	6200000	6210000
chr1	6100000	6110000	chr1	6210000	6220000
chr1	6110000	6120000	chr1	6180000	6190000
chr1	6110000	6120000	chr1	6190000	6200000
chr1	6110000	6120000	chr1	6200000	6210000
chr1	6110000	6120000	chr1	6210000	6220000
chr1	6120000	6130000	chr1	6180000	6190000
chr1	6120000	6130000	chr1	6190000	6200000
chr1	6120000	6130000	chr1	6200000	6210000
chr1	6120000	6130000	chr1	6210000	6220000
chr1	6130000	6140000	chr1	6190000	6200000
chr1	6130000	6140000	chr1	6200000	6210000
chr1	6130000	6140000	chr1	6210000	6220000
chr1	6140000	6150000	chr1	6200000	6210000
chr1	6140000	6150000	chr1	6210000	6220000
chr1	6150000	6160000	chr1	6210000	6220000
chr1	6200000	6210000	chr1	6470000	6480000
chr1	6200000	6210000	chr1	6480000	6490000
chr1	6210000	6220000	chr1	6450000	6460000
chr1	6210000	6220000	chr1	6460000	6470000
chr1	6210000	6220000	chr1	6470000	6480000
chr1	6210000	6220000	chr1	6480000	6490000
chr1	6210000	6220000	chr1	6490000	6500000
chr1	6220000	6230000	chr1	6320000	6330000
chr1	6220000	6230000	chr1	6330000	6340000
chr1	6220000	6230000	chr1	6340000	6350000
chr1	6220000	6230000	chr1	6460000	6470000
chr1	6220000	6230000	chr1	6470000	6480000
chr1	6220000	6230000	chr1	6480000	6490000
chr1	6220000	6230000	chr1	6490000	6500000
chr1	6230000	6240000	chr1	6290000	6300000
chr1	6230000	6240000	chr1	6320000	6330000
chr1	6230000	6240000	chr1	6330000	6340000
chr1	6230000	6240000	chr1	6340000	6350000
chr1	6230000	6240000	chr1	6440000	6450000
chr1	6230000	6240000	chr1	6450000	6460000
chr1	6230000	6240000	chr1	6460000	6470000
chr1	6230000	6240000	chr1	6470000	6480000
chr1	6230000	6240000	chr1	6480000	6490000
chr1	6230000	6240000	chr1	6490000	6500000
chr1	6240000	6250000	chr1	6300000	6310000
chr1	6240000	6250000	chr1	6310000	6320000
chr1	6240000	6250000	chr1	6320000	6330000
chr1	6240000	6250000	chr1	6330000	6340000
chr1	6240000	6250000	chr1	6340000	6350000
chr1	6240000	6250000	chr1	6460000	6470000
chr1	6240000	6250000	chr1	6470000	6480000
chr1	6240000	6250000	chr1	6480000	6490000
chr1	6240000	6250000	chr1	6490000	6500000
chr1	6250000	6260000	chr1	6310000	6320000
chr1	6250000	6260000	chr1	6320000	6330000
chr1	6250000	6260000	chr1	6330000	6340000
chr1	6250000	6260000	chr1	6340000	6350000
chr1	6250000	6260000	chr1	6350000	6360000
chr1	6250000	6260000	chr1	6470000	6480000
chr1	6250000	6260000	chr1	6480000	6490000
chr1	6250000	6260000	chr1	6490000	6500000
chr1	6250000	6260000	chr1	6590000	6600000
chr1	6260000	6270000	chr1	6320000	6330000
chr1	6260000	6270000	chr1	6330000	6340000
chr1	6260000	6270000	chr1	6340000	6350000
chr1	6260000	6270000	chr1	6350000	6360000
chr1	6260000	6270000	chr1	6470000	6480000
chr1	6260000	6270000	chr1	6480000	6490000
chr1	6260000	6270000	chr1	6490000	6500000
chr1	6260000	6270000	chr1	6590000	6600000
chr1	6270000	6280000	chr1	6330000	6340000
chr1	6270000	6280000	chr1	6340000	6350000
chr1	6270000	6280000	chr1	6350000	6360000
chr1	6270000	6280000	chr1	6480000	6490000
chr1	6270000	6280000	chr1	6490000	6500000
chr1	6270000	6280000	chr1	6580000	6590000
chr1	6270000	6280000	chr1	6590000	6600000
chr1	6270000	6280000	chr1	6600000	6610000
chr1	6280000	6290000	chr1	6580000	6590000
chr1	6280000	6290000	chr1	6590000	6600000
chr1	6280000	6290000	chr1	6600000	6610000
chr1	6330000	6340000	chr1	6390000	6400000
chr1	6350000	6360000	chr1	6420000	6430000
chr1	6390000	6400000	chr1	6470000	6480000
chr1	6400000	6410000	chr1	6460000	6470000
chr1	6400000	6410000	chr1	6470000	6480000
chr1	6400000	6410000	chr1	6480000	6490000
chr1	6410000	6420000	chr1	6470000	6480000
chr1	6410000	6420000	chr1	6480000	6490000
chr1	6410000	6420000	chr1	6490000	6500000
chr1	6420000	6430000	chr1	6480000	6490000
chr1	6420000	6430000	chr1	6490000	6500000
chr1	6430000	6440000	chr1	6490000	6500000
chr1	6500000	6510000	chr1	6580000	6590000
chr1	6500000	6510000	chr1	6590000	6600000
chr1	6500000	6510000	chr1	6600000	6610000
chr1	6510000	6520000	chr1	6570000	6580000
chr1	6510000	6520000	chr1	6580000	6590000
chr1	6510000	6520000	chr1	6590000	6600000
chr1	6510000	6520000	chr1	6600000	6610000
chr1	6520000	6530000	chr1	6580000	6590000
chr1	6520000	6530000	chr1	6590000	6600000
chr1	6600000	6610000	chr1	6660000	6670000
chr1	6610000	6620000	chr1	6670000	6680000
chr1	6630000	6640000	chr1	7010000	7020000
chr1	6630000	6640000	chr1	7020000	7030000
chr1	6780000	6790000	chr1	6880000	6890000
chr1	6780000	6790000	chr1	6890000	6900000
chr1	6780000	6790000	chr1	7200000	7210000
chr1	6780000	6790000	chr1	7630000	7640000
chr1	6780000	6790000	chr1	7640000	7650000
chr1	6780000	6790000	chr1	7650000	7660000
chr1	6790000	6800000	chr1	6870000	6880000
chr1	6790000	6800000	chr1	6880000	6890000
chr1	6790000	6800000	chr1	6890000	6900000
chr1	6790000	6800000	chr1	6900000	6910000
chr1	6790000	6800000	chr1	7200000	7210000
chr1	6790000	6800000	chr1	7630000	7640000
chr1	6790000	6800000	chr1	7640000	7650000
chr1	6790000	6800000	chr1	7650000	7660000
chr1	6790000	6800000	chr1	7660000	7670000
chr1	6800000	6810000	chr1	6870000	6880000
chr1	6800000	6810000	chr1	6880000	6890000
chr1	6800000	6810000	chr1	6890000	6900000
chr1	6800000	6810000	chr1	7630000	7640000
chr1	6800000	6810000	chr1	7640000	7650000
chr1	6800000	6810000	chr1	7650000	7660000
chr1	6810000	6820000	chr1	6880000	6890000
chr1	6900000	6910000	chr1	7050000	7060000
chr1	6910000	6920000	chr1	7060000	7070000
chr1	7520000	7530000	chr1	7640000	7650000
chr1	7530000	7540000	chr1	7640000	7650000
chr1	7670000	7680000	chr1	7950000	7960000
chr1	7670000	7680000	chr1	7960000	7970000
chr1	7670000	7680000	chr1	7970000	7980000
chr1	7680000	7690000	chr1	7950000	7960000
chr1	7680000	7690000	chr1	7960000	7970000
chr1	7680000	7690000	chr1	7970000	7980000
chr1	7700000	7710000	chr1	7770000	7780000
chr1	7710000	7720000	chr1	7770000	7780000
chr1	7900000	7910000	chr1	7960000	7970000
chr1	8010000	8020000	chr1	8090000	8100000
chr1	8020000	8030000	chr1	8090000	8100000
chr1	8020000	8030000	chr1	8100000	8110000
chr1	8020000	8030000	chr1	8110000	8120000
chr1	8030000	8040000	chr1	8090000	8100000
chr1	8030000	8040000	chr1	8100000	8110000
chr1	8030000	8040000	chr1	8110000	8120000
chr1	8370000	8380000	chr1	8500000	8510000
chr1	8380000	8390000	chr1	8500000	8510000
chr1	8390000	8400000	chr1	8500000	8510000
chr1	8400000	8410000	chr1	8500000	8510000
chr1	8400000	8410000	chr1	8510000	8520000
chr1	8410000	8420000	chr1	8500000	8510000
chr1	8410000	8420000	chr1	8510000	8520000
chr1	8420000	8430000	chr1	8500000	8510000
chr1	8640000	8650000	chr1	8700000	8710000
chr1	8700000	8710000	chr1	8840000	8850000
chr1	8710000	8720000	chr1	8830000	8840000
chr1	8710000	8720000	chr1	8840000	8850000
chr1	8720000	8730000	chr1	8840000	8850000
chr1	8860000	8870000	chr1	8990000	9000000
chr1	8870000	8880000	chr1	8990000	9000000
chr1	8890000	8900000	chr1	8980000	8990000
chr1	8890000	8900000	chr1	8990000	9000000
chr1	8900000	8910000	chr1	8970000	8980000
chr1	8900000	8910000	chr1	8980000	8990000
chr1	8900000	8910000	chr1	8990000	9000000
chr1	8900000	8910000	chr1	9090000	9100000
chr1	8910000	8920000	chr1	8970000	8980000
chr1	8910000	8920000	chr1	8980000	8990000
chr1	8910000	8920000	chr1	8990000	9000000
chr1	8910000	8920000	chr1	9000000	9010000
chr1	8910000	8920000	chr1	9090000	9100000
chr1	8910000	8920000	chr1	9100000	9110000
chr1	8920000	8930000	chr1	8980000	8990000
chr1	8920000	8930000	chr1	8990000	9000000
chr1	8920000	8930000	chr1	9000000	9010000
chr1	8930000	8940000	chr1	8990000	9000000
chr1	8990000	9000000	chr1	9100000	9110000
chr1	9000000	9010000	chr1	9090000	9100000
chr1	9000000	9010000	chr1	9100000	9110000
chr1	9000000	9010000	chr1	9110000	9120000
chr1	9010000	9020000	chr1	9100000	9110000
chr1	9010000	9020000	chr1	9110000	9120000
chr1	9110000	9120000	chr1	9190000	9200000
chr1	9120000	9130000	chr1	9180000	9190000
chr1	9120000	9130000	chr1	9190000	9200000
chr1	9120000	9130000	chr1	9200000	9210000
chr1	9130000	9140000	chr1	9190000	9200000
chr1	9130000	9140000	chr1	9200000	9210000
chr1	9140000	9150000	chr1	9200000	9210000
chr1	9250000	9260000	chr1	9450000	9460000
chr1	9260000	9270000	chr1	9450000	9460000
chr1	9260000	9270000	chr1	9460000	9470000
chr1	9270000	9280000	chr1	9440000	9450000
chr1	9270000	9280000	chr1	9450000	9460000
chr1	9270000	9280000	chr1	9460000	9470000
chr1	9270000	9280000	chr1	9470000	9480000
chr1	9280000	9290000	chr1	9360000	9370000
chr1	9280000	9290000	chr1	9440000	9450000
chr1	9280000	9290000	chr1	9450000	9460000
chr1	9280000	9290000	chr1	9460000	9470000
chr1	9280000	9290000	chr1	9470000	9480000
chr1	9290000	9300000	chr1	9350000	9360000
chr1	9290000	9300000	chr1	9360000	9370000
chr1	9290000	9300000	chr1	9370000	9380000
chr1	9290000	9300000	chr1	9450000	9460000
chr1	9290000	9300000	chr1	9460000	9470000
chr1	9290000	9300000	chr1	9470000	9480000
chr1	9300000	9310000	chr1	9360000	9370000
chr1	9300000	9310000	chr1	9460000	9470000
chr1	9380000	9390000	chr1	9450000	9460000
chr1	9480000	9490000	chr1	9570000	9580000
chr1	9480000	9490000	chr1	9580000	9590000
chr1	9490000	9500000	chr1	9560000	9570000
chr1	9490000	9500000	chr1	9570000	9580000
chr1	9490000	9500000	chr1	9580000	9590000
chr1	9500000	9510000	chr1	9560000	9570000
chr1	9500000	9510000	chr1	9570000	9580000
chr1	9500000	9510000	chr1	9580000	9590000
chr1	9510000	9520000	chr1	9570000	9580000
chr1	9610000	9620000	chr1	9700000	9710000
chr1	9610000	9620000	chr1	9710000	9720000
chr1	9610000	9620000	chr1	9720000	9730000
chr1	9610000	9620000	chr1	9730000	9740000
chr1	9620000	9630000	chr1	9700000	9710000
chr1	9620000	9630000	chr1	9710000	9720000
chr1	9620000	9630000	chr1	9720000	9730000
chr1	9620000	9630000	chr1	9730000	9740000
chr1	9630000	9640000	chr1	9690000	9700000
chr1	9630000	9640000	chr1	9700000	9710000
chr1	9630000	9640000	chr1	9710000	9720000
chr1	9630000	9640000	chr1	9720000	9730000
chr1	9630000	9640000	chr1	9730000	9740000
chr1	9640000	9650000	chr1	9700000	9710000
chr1	9640000	9650000	chr1	9710000	9720000
chr1	9640000	9650000	chr1	9720000	9730000
chr1	9640000	9650000	chr1	9730000	9740000
chr1	9650000	9660000	chr1	9720000	9730000
chr1	9650000	9660000	chr1	9730000	9740000
chr1	9660000	9670000	chr1	9730000	9740000
chr1	9690000	9700000	chr1	9750000	9760000
chr1	9720000	9730000	chr1	9780000	9790000
chr1	9730000	9740000	chr1	9790000	9800000
chr1	9730000	9740000	chr1	9830000	9840000
chr1	9730000	9740000	chr1	9840000	9850000
chr1	9730000	9740000	chr1	9850000	9860000
chr1	9740000	9750000	chr1	9840000	9850000
chr1	10040000	10050000	chr1	10140000	10150000
chr1	10200000	10210000	chr1	10330000	10340000
chr1	10320000	10330000	chr1	10380000	10390000
chr1	10330000	10340000	chr1	10390000	10400000
chr1	10370000	10380000	chr1	10430000	10440000
chr1	10520000	10530000	chr1	10780000	10790000
chr1	10530000	10540000	chr1	10610000	10620000
chr1	10710000	10720000	chr1	10780000	10790000
chr1	10710000	10720000	chr1	10790000	10800000
chr1	10720000	10730000	chr1	10780000	10790000
chr1	10720000	10730000	chr1	10790000	10800000
chr1	11130000	11140000	chr1	11190000	11200000
chr1	11130000	11140000	chr1	11200000	11210000
chr1	11130000	11140000	chr1	11210000	11220000
chr1	11140000	11150000	chr1	11220000	11230000
chr1	11140000	11150000	chr1	11230000	11240000
chr1	11150000	11160000	chr1	11230000	11240000
chr1	11160000	11170000	chr1	11230000	11240000
chr1	11230000	11240000	chr1	11640000	11650000
chr1	11230000	11240000	chr1	11650000	11660000
chr1	11230000	11240000	chr1	11660000	11670000
chr1	11240000	11250000	chr1	11480000	11490000
chr1	11240000	11250000	chr1	11640000	11650000
chr1	11240000	11250000	chr1	11650000	11660000
chr1	11240000	11250000	chr1	11660000	11670000
chr1	11250000	11260000	chr1	11330000	11340000
chr1	11250000	11260000	chr1	11340000	11350000
chr1	11250000	11260000	chr1	11470000	11480000
chr1	11250000	11260000	chr1	11480000	11490000
chr1	11250000	11260000	chr1	11490000	11500000
chr1	11250000	11260000	chr1	11650000	11660000
chr1	11250000	11260000	chr1	11660000	11670000
chr1	11260000	11270000	chr1	11320000	11330000
chr1	11260000	11270000	chr1	11330000	11340000
chr1	11260000	11270000	chr1	11340000	11350000
chr1	11260000	11270000	chr1	11350000	11360000
chr1	11260000	11270000	chr1	11370000	11380000
chr1	11260000	11270000	chr1	11480000	11490000
chr1	11260000	11270000	chr1	11490000	11500000
chr1	11270000	11280000	chr1	11330000	11340000
chr1	11270000	11280000	chr1	11340000	11350000
chr1	11270000	11280000	chr1	11350000	11360000
chr1	11270000	11280000	chr1	11360000	11370000
chr1	11270000	11280000	chr1	11460000	11470000
chr1	11270000	11280000	chr1	11470000	11480000
chr1	11270000	11280000	chr1	11480000	11490000
chr1	11270000	11280000	chr1	11490000	11500000
chr1	11280000	11290000	chr1	11340000	11350000
chr1	11280000	11290000	chr1	11350000	11360000
chr1	11280000	11290000	chr1	11470000	11480000
chr1	11280000	11290000	chr1	11480000	11490000
chr1	11280000	11290000	chr1	11490000	11500000
chr1	11290000	11300000	chr1	11480000	11490000
chr1	11290000	11300000	chr1	11490000	11500000
chr1	11300000	11310000	chr1	11480000	11490000
chr1	11300000	11310000	chr1	11490000	11500000
chr1	11340000	11350000	chr1	11470000	11480000
chr1	11340000	11350000	chr1	11480000	11490000
chr1	11350000	11360000	chr1	11470000	11480000
chr1	11350000	11360000	chr1	11480000	11490000
chr1	11360000	11370000	chr1	11480000	11490000
chr1	11370000	11380000	chr1	11790000	11800000
chr1	11380000	11390000	chr1	11790000	11800000
chr1	11460000	11470000	chr1	11640000	11650000
chr1	11470000	11480000	chr1	11630000	11640000
chr1	11470000	11480000	chr1	11640000	11650000
chr1	11470000	11480000	chr1	11650000	11660000
chr1	11480000	11490000	chr1	11620000	11630000
chr1	11480000	11490000	chr1	11630000	11640000
chr1	11480000	11490000	chr1	11640000	11650000
chr1	11480000	11490000	chr1	11650000	11660000
chr1	11490000	11500000	chr1	11620000	11630000
chr1	11490000	11500000	chr1	11630000	11640000
chr1	11490000	11500000	chr1	11640000	11650000
chr1	11490000	11500000	chr1	11650000	11660000
chr1	11500000	11510000	chr1	11630000	11640000
chr1	11500000	11510000	chr1	11640000	11650000
chr1	11500000	11510000	chr1	11650000	11660000
chr1	11520000	11530000	chr1	11630000	11640000
chr1	11520000	11530000	chr1	11650000	11660000
chr1	11530000	11540000	chr1	11620000	11630000
chr1	11530000	11540000	chr1	11630000	11640000
chr1	11530000	11540000	chr1	11640000	11650000
chr1	11530000	11540000	chr1	11650000	11660000
chr1	11530000	11540000	chr1	11790000	11800000
chr1	11540000	11550000	chr1	11620000	11630000
chr1	11540000	11550000	chr1	11630000	11640000
chr1	11540000	11550000	chr1	11640000	11650000
chr1	11540000	11550000	chr1	11650000	11660000
chr1	11540000	11550000	chr1	11790000	11800000
chr1	11550000	11560000	chr1	11620000	11630000
chr1	11550000	11560000	chr1	11630000	11640000
chr1	11550000	11560000	chr1	11640000	11650000
chr1	11550000	11560000	chr1	11650000	11660000
chr1	11560000	11570000	chr1	11630000	11640000
chr1	11560000	11570000	chr1	11640000	11650000
chr1	11570000	11580000	chr1	11640000	11650000
chr1	11580000	11590000	chr1	11640000	11650000
chr1	11650000	11660000	chr1	11710000	11720000
chr1	11650000	11660000	chr1	11720000	11730000
chr1	11820000	11830000	chr1	11880000	11890000
chr1	11820000	11830000	chr1	11890000	11900000
chr1	11820000	11830000	chr1	11900000	11910000
chr1	11830000	11840000	chr1	11890000	11900000
chr1	11830000	11840000	chr1	11900000	11910000
chr1	11840000	11850000	chr1	11900000	11910000
chr1	11900000	11910000	chr1	11960000	11970000
chr1	11900000	11910000	chr1	11970000	11980000
chr1	12000000	12010000	chr1	12070000	12080000
chr1	12000000	12010000	chr1	12080000	12090000
chr1	12010000	12020000	chr1	12070000	12080000
chr1	12010000	12020000	chr1	12080000	12090000
chr1	12110000	12120000	chr1	12190000	12200000
chr1	12110000	12120000	chr1	12200000	12210000
chr1	12110000	12120000	chr1	12210000	12220000
chr1	12110000	12120000	chr1	12220000	12230000
chr1	12110000	12120000	chr1	12230000	12240000
chr1	12110000	12120000	chr1	12240000	12250000
chr1	12120000	12130000	chr1	12180000	12190000
chr1	12120000	12130000	chr1	12190000	12200000
chr1	12120000	12130000	chr1	12200000	12210000
chr1	12120000	12130000	chr1	12210000	12220000
chr1	12120000	12130000	chr1	12220000	12230000
chr1	12120000	12130000	chr1	12230000	12240000
chr1	12130000	12140000	chr1	12190000	12200000
chr1	12130000	12140000	chr1	12200000	12210000
chr1	12130000	12140000	chr1	12210000	12220000
chr1	12130000	12140000	chr1	12220000	12230000
chr1	12140000	12150000	chr1	12200000	12210000
chr1	12140000	12150000	chr1	12210000	12220000
chr1	12320000	12330000	chr1	12420000	12430000
chr1	12320000	12330000	chr1	12430000	12440000
chr1	12320000	12330000	chr1	12780000	12790000
chr1	12330000	12340000	chr1	12420000	12430000
chr1	12330000	12340000	chr1	12430000	12440000
chr1	12510000	12520000	chr1	12600000	12610000
chr1	12510000	12520000	chr1	12610000	12620000
chr1	12520000	12530000	chr1	12600000	12610000
chr1	12520000	12530000	chr1	12610000	12620000
chr1	12540000	12550000	chr1	12610000	12620000
chr1	12550000	12560000	chr1	12610000	12620000
chr1	12610000	12620000	chr1	12760000	12770000
chr1	12610000	12620000	chr1	12770000	12780000
chr1	12620000	12630000	chr1	12760000	12770000
chr1	12620000	12630000	chr1	12770000	12780000
chr1	13530000	13540000	chr1	13590000	13600000
chr1	13540000	13550000	chr1	13600000	13610000
chr1	13540000	13550000	chr1	13610000	13620000
chr1	13540000	13550000	chr1	13620000	13630000
chr1	13570000	13580000	chr1	13630000	13640000
chr1	13570000	13580000	chr1	13640000	13650000
chr1	13570000	13580000	chr1	13650000	13660000
chr1	13580000	13590000	chr1	13640000	13650000
chr1	13580000	13590000	chr1	13650000	13660000
chr1	13580000	13590000	chr1	13660000	13670000
chr1	13590000	13600000	chr1	13650000	13660000
chr1	13610000	13620000	chr1	13740000	13750000
chr1	13720000	13730000	chr1	13790000	13800000
chr1	13720000	13730000	chr1	13800000	13810000
chr1	13730000	13740000	chr1	13790000	13800000
chr1	13730000	13740000	chr1	13800000	13810000
chr1	13730000	13740000	chr1	13810000	13820000
chr1	13740000	13750000	chr1	13800000	13810000
chr1	13740000	13750000	chr1	13810000	13820000
chr1	13740000	13750000	chr1	13820000	13830000
chr1	13740000	13750000	chr1	13920000	13930000
chr1	13740000	13750000	chr1	13930000	13940000
chr1	13740000	13750000	chr1	13940000	13950000
chr1	13740000	13750000	chr1	13950000	13960000
chr1	13750000	13760000	chr1	13810000	13820000
chr1	13750000	13760000	chr1	13820000	13830000
chr1	13750000	13760000	chr1	13920000	13930000
chr1	13750000	13760000	chr1	13930000	13940000
chr1	13750000	13760000	chr1	13940000	13950000
chr1	13750000	13760000	chr1	13950000	13960000
chr1	13780000	13790000	chr1	13940000	13950000
chr1	13780000	13790000	chr1	13950000	13960000
chr1	13790000	13800000	chr1	13940000	13950000
chr1	13790000	13800000	chr1	13950000	13960000
chr1	13790000	13800000	chr1	13960000	13970000
chr1	13800000	13810000	chr1	13930000	13940000
chr1	13800000	13810000	chr1	13940000	13950000
chr1	13800000	13810000	chr1	13950000	13960000
chr1	13800000	13810000	chr1	13960000	13970000
chr1	13810000	13820000	chr1	13940000	13950000
chr1	13810000	13820000	chr1	13950000	13960000
chr1	13810000	13820000	chr1	13960000	13970000
chr1	13820000	13830000	chr1	13940000	13950000
chr1	13820000	13830000	chr1	13950000	13960000
chr1	13820000	13830000	chr1	13960000	13970000
chr1	13830000	13840000	chr1	13950000	13960000
chr1	13890000	13900000	chr1	13950000	13960000
chr1	13960000	13970000	chr1	14070000	14080000
chr1	13960000	13970000	chr1	14080000	14090000
chr1	13960000	13970000	chr1	14090000	14100000
chr1	13960000	13970000	chr1	14100000	14110000
chr1	13960000	13970000	chr1	14110000	14120000
chr1	13960000	13970000	chr1	14250000	14260000
chr1	13960000	13970000	chr1	14260000	14270000
chr1	13960000	13970000	chr1	15090000	15100000
chr1	13960000	13970000	chr1	15100000	15110000
chr1	13970000	13980000	chr1	14070000	14080000
chr1	13970000	13980000	chr1	14080000	14090000
chr1	13970000	13980000	chr1	14090000	14100000
chr1	13970000	13980000	chr1	14100000	14110000
chr1	13970000	13980000	chr1	14110000	14120000
chr1	13970000	13980000	chr1	14250000	14260000
chr1	13970000	13980000	chr1	14260000	14270000
chr1	13970000	13980000	chr1	15090000	15100000
chr1	13970000	13980000	chr1	15100000	15110000
chr1	13980000	13990000	chr1	14080000	14090000
chr1	13980000	13990000	chr1	14090000	14100000
chr1	13980000	13990000	chr1	14100000	14110000
chr1	13980000	13990000	chr1	14110000	14120000
chr1	13990000	14000000	chr1	14090000	14100000
chr1	13990000	14000000	chr1	14100000	14110000
chr1	13990000	14000000	chr1	14110000	14120000
chr1	14000000	14010000	chr1	14100000	14110000
chr1	14010000	14020000	chr1	14100000	14110000
chr1	14020000	14030000	chr1	14080000	14090000
chr1	14020000	14030000	chr1	14090000	14100000
chr1	14020000	14030000	chr1	14100000	14110000
chr1	14100000	14110000	chr1	14560000	14570000
chr1	14100000	14110000	chr1	14570000	14580000
chr1	14100000	14110000	chr1	14590000	14600000
chr1	14100000	14110000	chr1	14600000	14610000
chr1	14110000	14120000	chr1	14240000	14250000
chr1	14110000	14120000	chr1	14250000	14260000
chr1	14110000	14120000	chr1	14560000	14570000
chr1	14110000	14120000	chr1	14580000	14590000
chr1	14110000	14120000	chr1	14590000	14600000
chr1	14110000	14120000	chr1	14600000	14610000
chr1	14110000	14120000	chr1	15030000	15040000
chr1	14120000	14130000	chr1	14240000	14250000
chr1	14120000	14130000	chr1	14250000	14260000
chr1	14120000	14130000	chr1	14570000	14580000
chr1	14130000	14140000	chr1	14240000	14250000
chr1	14130000	14140000	chr1	14250000	14260000
chr1	14130000	14140000	chr1	14420000	14430000
chr1	14130000	14140000	chr1	14430000	14440000
chr1	14250000	14260000	chr1	14360000	14370000
chr1	14250000	14260000	chr1	14420000	14430000
chr1	14260000	14270000	chr1	14360000	14370000
chr1	14490000	14500000	chr1	14580000	14590000
chr1	14490000	14500000	chr1	14590000	14600000
chr1	14490000	14500000	chr1	14600000	14610000
chr1	14500000	14510000	chr1	14580000	14590000
chr1	14500000	14510000	chr1	14590000	14600000
chr1	14500000	14510000	chr1	14600000	14610000
chr1	14510000	14520000	chr1	14580000	14590000
chr1	14510000	14520000	chr1	14590000	14600000
chr1	14520000	14530000	chr1	14580000	14590000
chr1	14520000	14530000	chr1	14590000	14600000
chr1	14600000	14610000	chr1	15030000	15040000
chr1	14600000	14610000	chr1	15040000	15050000
chr1	14610000	14620000	chr1	14730000	14740000
chr1	14610000	14620000	chr1	14810000	14820000
chr1	14610000	14620000	chr1	15030000	15040000
chr1	14610000	14620000	chr1	15040000	15050000
chr1	14620000	14630000	chr1	14810000	14820000
chr1	14620000	14630000	chr1	15090000	15100000
chr1	14820000	14830000	chr1	14920000	14930000
chr1	14820000	14830000	chr1	14930000	14940000
chr1	14890000	14900000	chr1	15030000	15040000
chr1	14890000	14900000	chr1	15040000	15050000
chr1	14890000	14900000	chr1	15050000	15060000
chr1	14900000	14910000	chr1	15020000	15030000
chr1	14900000	14910000	chr1	15030000	15040000
chr1	14900000	14910000	chr1	15040000	15050000
chr1	14900000	14910000	chr1	15050000	15060000
chr1	14910000	14920000	chr1	15010000	15020000
chr1	14910000	14920000	chr1	15020000	15030000
chr1	14910000	14920000	chr1	15030000	15040000
chr1	14910000	14920000	chr1	15040000	15050000
chr1	14910000	14920000	chr1	15050000	15060000
chr1	14920000	14930000	chr1	15000000	15010000
chr1	14920000	14930000	chr1	15010000	15020000
chr1	14920000	14930000	chr1	15020000	15030000
chr1	14920000	14930000	chr1	15030000	15040000
chr1	14920000	14930000	chr1	15040000	15050000
chr1	14920000	14930000	chr1	15050000	15060000
chr1	14930000	14940000	chr1	14990000	15000000
chr1	14930000	14940000	chr1	15000000	15010000
chr1	14930000	14940000	chr1	15010000	15020000
chr1	14930000	14940000	chr1	15020000	15030000
chr1	14930000	14940000	chr1	15030000	15040000
chr1	14930000	14940000	chr1	15040000	15050000
chr1	14940000	14950000	chr1	15000000	15010000
chr1	14940000	14950000	chr1	15010000	15020000
chr1	14940000	14950000	chr1	15020000	15030000
chr1	14940000	14950000	chr1	15030000	15040000
chr1	14940000	14950000	chr1	15040000	15050000
chr1	14950000	14960000	chr1	15020000	15030000
chr1	14950000	14960000	chr1	15030000	15040000
chr1	15110000	15120000	chr1	15260000	15270000
chr1	15110000	15120000	chr1	15270000	15280000
chr1	15110000	15120000	chr1	15280000	15290000
chr1	15110000	15120000	chr1	15290000	15300000
chr1	15110000	15120000	chr1	15300000	15310000
chr1	15110000	15120000	chr1	15310000	15320000
chr1	15120000	15130000	chr1	15250000	15260000
chr1	15120000	15130000	chr1	15260000	15270000
chr1	15120000	15130000	chr1	15270000	15280000
chr1	15120000	15130000	chr1	15280000	15290000
chr1	15120000	15130000	chr1	15290000	15300000
chr1	15120000	15130000	chr1	15300000	15310000
chr1	15120000	15130000	chr1	15310000	15320000
chr1	15130000	15140000	chr1	15250000	15260000
chr1	15130000	15140000	chr1	15260000	15270000
chr1	15130000	15140000	chr1	15270000	15280000
chr1	15130000	15140000	chr1	15280000	15290000
chr1	15130000	15140000	chr1	15290000	15300000
chr1	15130000	15140000	chr1	15300000	15310000
chr1	15130000	15140000	chr1	15310000	15320000
chr1	15140000	15150000	chr1	15200000	15210000
chr1	15140000	15150000	chr1	15210000	15220000
chr1	15140000	15150000	chr1	15220000	15230000
chr1	15140000	15150000	chr1	15230000	15240000
chr1	15140000	15150000	chr1	15240000	15250000
chr1	15140000	15150000	chr1	15250000	15260000
chr1	15140000	15150000	chr1	15260000	15270000
chr1	15140000	15150000	chr1	15270000	15280000
chr1	15140000	15150000	chr1	15280000	15290000
chr1	15140000	15150000	chr1	15290000	15300000
chr1	15140000	15150000	chr1	15300000	15310000
chr1	15140000	15150000	chr1	15310000	15320000
chr1	15150000	15160000	chr1	15210000	15220000
chr1	15150000	15160000	chr1	15250000	15260000
chr1	15150000	15160000	chr1	15260000	15270000
chr1	15150000	15160000	chr1	15270000	15280000
chr1	15150000	15160000	chr1	15280000	15290000
chr1	15150000	15160000	chr1	15290000	15300000
chr1	15160000	15170000	chr1	15250000	15260000
chr1	15160000	15170000	chr1	15260000	15270000
chr1	15160000	15170000	chr1	15270000	15280000
chr1	15160000	15170000	chr1	15280000	15290000
chr1	15170000	15180000	chr1	15260000	15270000
chr1	15170000	15180000	chr1	15270000	15280000
chr1	15190000	15200000	chr1	15260000	15270000
chr1	15200000	15210000	chr1	15280000	15290000
chr1	15210000	15220000	chr1	15280000	15290000
chr1	15220000	15230000	chr1	15280000	15290000
chr1	15300000	15310000	chr1	15400000	15410000
chr1	15300000	15310000	chr1	15410000	15420000
chr1	15300000	15310000	chr1	15420000	15430000
chr1	15300000	15310000	chr1	15510000	15520000
chr1	15300000	15310000	chr1	15520000	15530000
chr1	15310000	15320000	chr1	15390000	15400000
chr1	15310000	15320000	chr1	15400000	15410000
chr1	15310000	15320000	chr1	15410000	15420000
chr1	15310000	15320000	chr1	15420000	15430000
chr1	15310000	15320000	chr1	15430000	15440000
chr1	15310000	15320000	chr1	15500000	15510000
chr1	15310000	15320000	chr1	15510000	15520000
chr1	15310000	15320000	chr1	15520000	15530000
chr1	15310000	15320000	chr1	15530000	15540000
chr1	15320000	15330000	chr1	15380000	15390000
chr1	15320000	15330000	chr1	15390000	15400000
chr1	15320000	15330000	chr1	15400000	15410000
chr1	15320000	15330000	chr1	15410000	15420000
chr1	15320000	15330000	chr1	15420000	15430000
chr1	15320000	15330000	chr1	15430000	15440000
chr1	15320000	15330000	chr1	15500000	15510000
chr1	15320000	15330000	chr1	15510000	15520000
chr1	15320000	15330000	chr1	15520000	15530000
chr1	15320000	15330000	chr1	15530000	15540000
chr1	15320000	15330000	chr1	15580000	15590000
chr1	15330000	15340000	chr1	15390000	15400000
chr1	15330000	15340000	chr1	15400000	15410000
chr1	15330000	15340000	chr1	15410000	15420000
chr1	15330000	15340000	chr1	15420000	15430000
chr1	15330000	15340000	chr1	15430000	15440000
chr1	15330000	15340000	chr1	15510000	15520000
chr1	15330000	15340000	chr1	15520000	15530000
chr1	15330000	15340000	chr1	15530000	15540000
chr1	15330000	15340000	chr1	15540000	15550000
chr1	15340000	15350000	chr1	15400000	15410000
chr1	15340000	15350000	chr1	15410000	15420000
chr1	15340000	15350000	chr1	15420000	15430000
chr1	15340000	15350000	chr1	15430000	15440000
chr1	15350000	15360000	chr1	15420000	15430000
chr1	15400000	15410000	chr1	15520000	15530000
chr1	15400000	15410000	chr1	15530000	15540000
chr1	15410000	15420000	chr1	15520000	15530000
chr1	15410000	15420000	chr1	15530000	15540000
chr1	15420000	15430000	chr1	15510000	15520000
chr1	15420000	15430000	chr1	15520000	15530000
chr1	15420000	15430000	chr1	15530000	15540000
chr1	15430000	15440000	chr1	15510000	15520000
chr1	15430000	15440000	chr1	15520000	15530000
chr1	15430000	15440000	chr1	15530000	15540000
chr1	15440000	15450000	chr1	15510000	15520000
chr1	15440000	15450000	chr1	15520000	15530000
chr1	15720000	15730000	chr1	15930000	15940000
chr1	15730000	15740000	chr1	15930000	15940000
chr1	15730000	15740000	chr1	15940000	15950000
chr1	15790000	15800000	chr1	15990000	16000000
chr1	15790000	15800000	chr1	16000000	16010000
chr1	15800000	15810000	chr1	15970000	15980000
chr1	15800000	15810000	chr1	15980000	15990000
chr1	15800000	15810000	chr1	15990000	16000000
chr1	15800000	15810000	chr1	16000000	16010000
chr1	15800000	15810000	chr1	16010000	16020000
chr1	15800000	15810000	chr1	16020000	16030000
chr1	15800000	15810000	chr1	16030000	16040000
chr1	15810000	15820000	chr1	15970000	15980000
chr1	15810000	15820000	chr1	15980000	15990000
chr1	15810000	15820000	chr1	15990000	16000000
chr1	15810000	15820000	chr1	16000000	16010000
chr1	15810000	15820000	chr1	16010000	16020000
chr1	15810000	15820000	chr1	16020000	16030000
chr1	15810000	15820000	chr1	16030000	16040000
chr1	15820000	15830000	chr1	15970000	15980000
chr1	15820000	15830000	chr1	15980000	15990000
chr1	15820000	15830000	chr1	15990000	16000000
chr1	15820000	15830000	chr1	16000000	16010000
chr1	15820000	15830000	chr1	16020000	16030000
chr1	15820000	15830000	chr1	16030000	16040000
chr1	15830000	15840000	chr1	15990000	16000000
chr1	15950000	15960000	chr1	16010000	16020000
chr1	16060000	16070000	chr1	16180000	16190000
chr1	16060000	16070000	chr1	16240000	16250000
chr1	16060000	16070000	chr1	16350000	16360000
chr1	16060000	16070000	chr1	16360000	16370000
chr1	16070000	16080000	chr1	16160000	16170000
chr1	16070000	16080000	chr1	16170000	16180000
chr1	16070000	16080000	chr1	16180000	16190000
chr1	16070000	16080000	chr1	16190000	16200000
chr1	16070000	16080000	chr1	16230000	16240000
chr1	16070000	16080000	chr1	16240000	16250000
chr1	16070000	16080000	chr1	16250000	16260000
chr1	16070000	16080000	chr1	16340000	16350000
chr1	16070000	16080000	chr1	16350000	16360000
chr1	16070000	16080000	chr1	16360000	16370000
chr1	16070000	16080000	chr1	16370000	16380000
chr1	16080000	16090000	chr1	16160000	16170000
chr1	16080000	16090000	chr1	16170000	16180000
chr1	16080000	16090000	chr1	16180000	16190000
chr1	16080000	16090000	chr1	16190000	16200000
chr1	16080000	16090000	chr1	16230000	16240000
chr1	16080000	16090000	chr1	16240000	16250000
chr1	16080000	16090000	chr1	16250000	16260000
chr1	16080000	16090000	chr1	16340000	16350000
chr1	16080000	16090000	chr1	16350000	16360000
chr1	16080000	16090000	chr1	16360000	16370000
chr1	16080000	16090000	chr1	16370000	16380000
chr1	16180000	16190000	chr1	16240000	16250000
chr1	16180000	16190000	chr1	16250000	16260000
chr1	16190000	16200000	chr1	16250000	16260000
chr1	16940000	16950000	chr1	17000000	17010000
chr1	17040000	17050000	chr1	17110000	17120000
chr1	17040000	17050000	chr1	17120000	17130000
chr1	17040000	17050000	chr1	17230000	17240000
chr1	17040000	17050000	chr1	17240000	17250000
chr1	17050000	17060000	chr1	17110000	17120000
chr1	17050000	17060000	chr1	17120000	17130000
chr1	17050000	17060000	chr1	17130000	17140000
chr1	17050000	17060000	chr1	17220000	17230000
chr1	17050000	17060000	chr1	17230000	17240000
chr1	17050000	17060000	chr1	17240000	17250000
chr1	17060000	17070000	chr1	17120000	17130000
chr1	17060000	17070000	chr1	17130000	17140000
chr1	17060000	17070000	chr1	17140000	17150000
chr1	17060000	17070000	chr1	17220000	17230000
chr1	17060000	17070000	chr1	17230000	17240000
chr1	17060000	17070000	chr1	17240000	17250000
chr1	17070000	17080000	chr1	17130000	17140000
chr1	17070000	17080000	chr1	17230000	17240000
chr1	17070000	17080000	chr1	17240000	17250000
chr1	17120000	17130000	chr1	17210000	17220000
chr1	17120000	17130000	chr1	17220000	17230000
chr1	17120000	17130000	chr1	17230000	17240000
chr1	17120000	17130000	chr1	17240000	17250000
chr1	17120000	17130000	chr1	17400000	17410000
chr1	17130000	17140000	chr1	17200000	17210000
chr1	17130000	17140000	chr1	17220000	17230000
chr1	17130000	17140000	chr1	17230000	17240000
chr1	17130000	17140000	chr1	17240000	17250000
chr1	17140000	17150000	chr1	17220000	17230000
chr1	17140000	17150000	chr1	17230000	17240000
chr1	17140000	17150000	chr1	17240000	17250000
chr1	17150000	17160000	chr1	17230000	17240000
chr1	17410000	17420000	chr1	18560000	18570000
chr1	17420000	17430000	chr1	18570000	18580000
chr1	17480000	17490000	chr1	17590000	17600000
chr1	17480000	17490000	chr1	17600000	17610000
chr1	17480000	17490000	chr1	17610000	17620000
chr1	17490000	17500000	chr1	17580000	17590000
chr1	17490000	17500000	chr1	17590000	17600000
chr1	17490000	17500000	chr1	17600000	17610000
chr1	17490000	17500000	chr1	17610000	17620000
chr1	17490000	17500000	chr1	17620000	17630000
chr1	17500000	17510000	chr1	17570000	17580000
chr1	17500000	17510000	chr1	17580000	17590000
chr1	17500000	17510000	chr1	17590000	17600000
chr1	17500000	17510000	chr1	17600000	17610000
chr1	17500000	17510000	chr1	17610000	17620000
chr1	17500000	17510000	chr1	17620000	17630000
chr1	17510000	17520000	chr1	17580000	17590000
chr1	17510000	17520000	chr1	17590000	17600000
chr1	17510000	17520000	chr1	17600000	17610000
chr1	17510000	17520000	chr1	17610000	17620000
chr1	17510000	17520000	chr1	17620000	17630000
chr1	17520000	17530000	chr1	17590000	17600000
chr1	17520000	17530000	chr1	17600000	17610000
chr1	17520000	17530000	chr1	17610000	17620000
chr1	17530000	17540000	chr1	17600000	17610000
chr1	17630000	17640000	chr1	18570000	18580000
chr1	17640000	17650000	chr1	18560000	18570000
chr1	17640000	17650000	chr1	18570000	18580000
chr1	17640000	17650000	chr1	18580000	18590000
chr1	17650000	17660000	chr1	18550000	18560000
chr1	17650000	17660000	chr1	18560000	18570000
chr1	17650000	17660000	chr1	18570000	18580000
chr1	17650000	17660000	chr1	18580000	18590000
chr1	17650000	17660000	chr1	18590000	18600000
chr1	17660000	17670000	chr1	18550000	18560000
chr1	17660000	17670000	chr1	18560000	18570000
chr1	17660000	17670000	chr1	18570000	18580000
chr1	17660000	17670000	chr1	18580000	18590000
chr1	17660000	17670000	chr1	18590000	18600000
chr1	17670000	17680000	chr1	18100000	18110000
chr1	17670000	17680000	chr1	18110000	18120000
chr1	17670000	17680000	chr1	18560000	18570000
chr1	17670000	17680000	chr1	18570000	18580000
chr1	17670000	17680000	chr1	18580000	18590000
chr1	17680000	17690000	chr1	18100000	18110000
chr1	17680000	17690000	chr1	18110000	18120000
chr1	17680000	17690000	chr1	18570000	18580000
chr1	17680000	17690000	chr1	18580000	18590000
chr1	17690000	17700000	chr1	18570000	18580000
chr1	17900000	17910000	chr1	18070000	18080000
chr1	17900000	17910000	chr1	18080000	18090000
chr1	17900000	17910000	chr1	18090000	18100000
chr1	17900000	17910000	chr1	18100000	18110000
chr1	17900000	17910000	chr1	18190000	18200000
chr1	17900000	17910000	chr1	18550000	18560000
chr1	17900000	17910000	chr1	18560000	18570000
chr1	17900000	17910000	chr1	18570000	18580000
chr1	17900000	17910000	chr1	18580000	18590000
chr1	17910000	17920000	chr1	18060000	18070000
chr1	17910000	17920000	chr1	18070000	18080000
chr1	17910000	17920000	chr1	18080000	18090000
chr1	17910000	17920000	chr1	18090000	18100000
chr1	17910000	17920000	chr1	18100000	18110000
chr1	17910000	17920000	chr1	18110000	18120000
chr1	17910000	17920000	chr1	18120000	18130000
chr1	17910000	17920000	chr1	18190000	18200000
chr1	17910000	17920000	chr1	18200000	18210000
chr1	17910000	17920000	chr1	18210000	18220000
chr1	17910000	17920000	chr1	18220000	18230000
chr1	17910000	17920000	chr1	18230000	18240000
chr1	17910000	17920000	chr1	18290000	18300000
chr1	17910000	17920000	chr1	18300000	18310000
chr1	17910000	17920000	chr1	18310000	18320000
chr1	17910000	17920000	chr1	18320000	18330000
chr1	17910000	17920000	chr1	18550000	18560000
chr1	17910000	17920000	chr1	18560000	18570000
chr1	17910000	17920000	chr1	18570000	18580000
chr1	17910000	17920000	chr1	18580000	18590000
chr1	17920000	17930000	chr1	17980000	17990000
chr1	17920000	17930000	chr1	17990000	18000000
chr1	17920000	17930000	chr1	18000000	18010000
chr1	17920000	17930000	chr1	18010000	18020000
chr1	17920000	17930000	chr1	18060000	18070000
chr1	17920000	17930000	chr1	18070000	18080000
chr1	17920000	17930000	chr1	18080000	18090000
chr1	17920000	17930000	chr1	18090000	18100000
chr1	17920000	17930000	chr1	18100000	18110000
chr1	17920000	17930000	chr1	18110000	18120000
chr1	17920000	17930000	chr1	18120000	18130000
chr1	17920000	17930000	chr1	18190000	18200000
chr1	17920000	17930000	chr1	18200000	18210000
chr1	17920000	17930000	chr1	18210000	18220000
chr1	17920000	17930000	chr1	18220000	18230000
chr1	17920000	17930000	chr1	18230000	18240000
chr1	17920000	17930000	chr1	18290000	18300000
chr1	17920000	17930000	chr1	18300000	18310000
chr1	17920000	17930000	chr1	18310000	18320000
chr1	17920000	17930000	chr1	18320000	18330000
chr1	17920000	17930000	chr1	18550000	18560000
chr1	17920000	17930000	chr1	18560000	18570000
chr1	17920000	17930000	chr1	18570000	18580000
chr1	17920000	17930000	chr1	18580000	18590000
chr1	17930000	17940000	chr1	17990000	18000000
chr1	17930000	17940000	chr1	18000000	18010000
chr1	17930000	17940000	chr1	18070000	18080000
chr1	17930000	17940000	chr1	18080000	18090000
chr1	17930000	17940000	chr1	18090000	18100000
chr1	17930000	17940000	chr1	18100000	18110000
chr1	17930000	17940000	chr1	18110000	18120000
chr1	17930000	17940000	chr1	18200000	18210000
chr1	17930000	17940000	chr1	18210000	18220000
chr1	17930000	17940000	chr1	18220000	18230000
chr1	17930000	17940000	chr1	18560000	18570000
chr1	17930000	17940000	chr1	18570000	18580000
chr1	17930000	17940000	chr1	18580000	18590000
chr1	17940000	17950000	chr1	18080000	18090000
chr1	17940000	17950000	chr1	18090000	18100000
chr1	17940000	17950000	chr1	18100000	18110000
chr1	17940000	17950000	chr1	18570000	18580000
chr1	17970000	17980000	chr1	18080000	18090000
chr1	17980000	17990000	chr1	18080000	18090000
chr1	17990000	18000000	chr1	18080000	18090000
chr1	17990000	18000000	chr1	18090000	18100000
chr1	18000000	18010000	chr1	18090000	18100000
chr1	18080000	18090000	chr1	18570000	18580000
chr1	18090000	18100000	chr1	18160000	18170000
chr1	18090000	18100000	chr1	18190000	18200000
chr1	18090000	18100000	chr1	18200000	18210000
chr1	18090000	18100000	chr1	18210000	18220000
chr1	18090000	18100000	chr1	18220000	18230000
chr1	18090000	18100000	chr1	18230000	18240000
chr1	18090000	18100000	chr1	18300000	18310000
chr1	18090000	18100000	chr1	18310000	18320000
chr1	18090000	18100000	chr1	18320000	18330000
chr1	18090000	18100000	chr1	18550000	18560000
chr1	18090000	18100000	chr1	18560000	18570000
chr1	18090000	18100000	chr1	18570000	18580000
chr1	18090000	18100000	chr1	18580000	18590000
chr1	18100000	18110000	chr1	18160000	18170000
chr1	18100000	18110000	chr1	18170000	18180000
chr1	18100000	18110000	chr1	18180000	18190000
chr1	18100000	18110000	chr1	18190000	18200000
chr1	18100000	18110000	chr1	18200000	18210000
chr1	18100000	18110000	chr1	18210000	18220000
chr1	18100000	18110000	chr1	18220000	18230000
chr1	18100000	18110000	chr1	18230000	18240000
chr1	18100000	18110000	chr1	18240000	18250000
chr1	18100000	18110000	chr1	18280000	18290000
chr1	18100000	18110000	chr1	18290000	18300000
chr1	18100000	18110000	chr1	18300000	18310000
chr1	18100000	18110000	chr1	18310000	18320000
chr1	18100000	18110000	chr1	18320000	18330000
chr1	18100000	18110000	chr1	18330000	18340000
chr1	18100000	18110000	chr1	18550000	18560000
chr1	18100000	18110000	chr1	18560000	18570000
chr1	18100000	18110000	chr1	18570000	18580000
chr1	18100000	18110000	chr1	18580000	18590000
chr1	18100000	18110000	chr1	18590000	18600000
chr1	18110000	18120000	chr1	18170000	18180000
chr1	18110000	18120000	chr1	18180000	18190000
chr1	18110000	18120000	chr1	18190000	18200000
chr1	18110000	18120000	chr1	18200000	18210000
chr1	18110000	18120000	chr1	18210000	18220000
chr1	18110000	18120000	chr1	18220000	18230000
chr1	18110000	18120000	chr1	18230000	18240000
chr1	18110000	18120000	chr1	18240000	18250000
chr1	18110000	18120000	chr1	18280000	18290000
chr1	18110000	18120000	chr1	18290000	18300000
chr1	18110000	18120000	chr1	18300000	18310000
chr1	18110000	18120000	chr1	18310000	18320000
chr1	18110000	18120000	chr1	18320000	18330000
chr1	18110000	18120000	chr1	18330000	18340000
chr1	18110000	18120000	chr1	18340000	18350000
chr1	18110000	18120000	chr1	18360000	18370000
chr1	18110000	18120000	chr1	18550000	18560000
chr1	18110000	18120000	chr1	18560000	18570000
chr1	18110000	18120000	chr1	18570000	18580000
chr1	18110000	18120000	chr1	18580000	18590000
chr1	18110000	18120000	chr1	18590000	18600000
chr1	18120000	18130000	chr1	18180000	18190000
chr1	18120000	18130000	chr1	18190000	18200000
chr1	18120000	18130000	chr1	18200000	18210000
chr1	18120000	18130000	chr1	18210000	18220000
chr1	18120000	18130000	chr1	18220000	18230000
chr1	18120000	18130000	chr1	18230000	18240000
chr1	18120000	18130000	chr1	18280000	18290000
chr1	18120000	18130000	chr1	18290000	18300000
chr1	18120000	18130000	chr1	18300000	18310000
chr1	18120000	18130000	chr1	18310000	18320000
chr1	18120000	18130000	chr1	18320000	18330000
chr1	18120000	18130000	chr1	18330000	18340000
chr1	18120000	18130000	chr1	18340000	18350000
chr1	18120000	18130000	chr1	18550000	18560000
chr1	18120000	18130000	chr1	18560000	18570000
chr1	18120000	18130000	chr1	18570000	18580000
chr1	18120000	18130000	chr1	18580000	18590000
chr1	18130000	18140000	chr1	18210000	18220000
chr1	18130000	18140000	chr1	18570000	18580000
chr1	18130000	18140000	chr1	18580000	18590000
chr1	18140000	18150000	chr1	18210000	18220000
chr1	18150000	18160000	chr1	18210000	18220000
chr1	18150000	18160000	chr1	18220000	18230000
chr1	18160000	18170000	chr1	18220000	18230000
chr1	18160000	18170000	chr1	18230000	18240000
chr1	18180000	18190000	chr1	18560000	18570000
chr1	18190000	18200000	chr1	18300000	18310000
chr1	18190000	18200000	chr1	18310000	18320000
chr1	18190000	18200000	chr1	18320000	18330000
chr1	18190000	18200000	chr1	18330000	18340000
chr1	18190000	18200000	chr1	18340000	18350000
chr1	18190000	18200000	chr1	18560000	18570000
chr1	18200000	18210000	chr1	18290000	18300000
chr1	18200000	18210000	chr1	18300000	18310000
chr1	18200000	18210000	chr1	18310000	18320000
chr1	18200000	18210000	chr1	18320000	18330000
chr1	18200000	18210000	chr1	18330000	18340000
chr1	18200000	18210000	chr1	18340000	18350000
chr1	18200000	18210000	chr1	18550000	18560000
chr1	18200000	18210000	chr1	18560000	18570000
chr1	18200000	18210000	chr1	18570000	18580000
chr1	18200000	18210000	chr1	18580000	18590000
chr1	18210000	18220000	chr1	18280000	18290000
chr1	18210000	18220000	chr1	18290000	18300000
chr1	18210000	18220000	chr1	18300000	18310000
chr1	18210000	18220000	chr1	18310000	18320000
chr1	18210000	18220000	chr1	18320000	18330000
chr1	18210000	18220000	chr1	18330000	18340000
chr1	18210000	18220000	chr1	18340000	18350000
chr1	18210000	18220000	chr1	18560000	18570000
chr1	18210000	18220000	chr1	18570000	18580000
chr1	18210000	18220000	chr1	18580000	18590000
chr1	18220000	18230000	chr1	18280000	18290000
chr1	18220000	18230000	chr1	18290000	18300000
chr1	18220000	18230000	chr1	18300000	18310000
chr1	18220000	18230000	chr1	18310000	18320000
chr1	18220000	18230000	chr1	18320000	18330000
chr1	18220000	18230000	chr1	18330000	18340000
chr1	18220000	18230000	chr1	18560000	18570000
chr1	18220000	18230000	chr1	18570000	18580000
chr1	18230000	18240000	chr1	18290000	18300000
chr1	18230000	18240000	chr1	18300000	18310000
chr1	18230000	18240000	chr1	18570000	18580000
chr1	18290000	18300000	chr1	18560000	18570000
chr1	18300000	18310000	chr1	18560000	18570000
chr1	18310000	18320000	chr1	18560000	18570000
chr1	18310000	18320000	chr1	18570000	18580000
chr1	18320000	18330000	chr1	18560000	18570000
chr1	18320000	18330000	chr1	18570000	18580000
chr1	18330000	18340000	chr1	18560000	18570000
chr1	18330000	18340000	chr1	18570000	18580000
chr1	18340000	18350000	chr1	18560000	18570000
chr1	18340000	18350000	chr1	18570000	18580000
chr1	18350000	18360000	chr1	18570000	18580000
chr1	18360000	18370000	chr1	18560000	18570000
chr1	18590000	18600000	chr1	18820000	18830000
chr1	18590000	18600000	chr1	18860000	18870000
chr1	18590000	18600000	chr1	18870000	18880000
chr1	18590000	18600000	chr1	18880000	18890000
chr1	18590000	18600000	chr1	18890000	18900000
chr1	18600000	18610000	chr1	18810000	18820000
chr1	18600000	18610000	chr1	18820000	18830000
chr1	18600000	18610000	chr1	18830000	18840000
chr1	18600000	18610000	chr1	18860000	18870000
chr1	18600000	18610000	chr1	18870000	18880000
chr1	18600000	18610000	chr1	18880000	18890000
chr1	18600000	18610000	chr1	18890000	18900000
chr1	18610000	18620000	chr1	18870000	18880000
chr1	18610000	18620000	chr1	18880000	18890000
chr1	18890000	18900000	chr1	19080000	19090000
chr1	18890000	18900000	chr1	19090000	19100000
chr1	18900000	18910000	chr1	18960000	18970000
chr1	18900000	18910000	chr1	18970000	18980000
chr1	18900000	18910000	chr1	18980000	18990000
chr1	18900000	18910000	chr1	19070000	19080000
chr1	18900000	18910000	chr1	19080000	19090000
chr1	18900000	18910000	chr1	19090000	19100000
chr1	18900000	18910000	chr1	19100000	19110000
chr1	18910000	18920000	chr1	18970000	18980000
chr1	18910000	18920000	chr1	18980000	18990000
chr1	18910000	18920000	chr1	19070000	19080000
chr1	18910000	18920000	chr1	19080000	19090000
chr1	18910000	18920000	chr1	19090000	19100000
chr1	18920000	18930000	chr1	19080000	19090000
chr1	18920000	18930000	chr1	19090000	19100000
chr1	19070000	19080000	chr1	19150000	19160000
chr1	19070000	19080000	chr1	19160000	19170000
chr1	19080000	19090000	chr1	19140000	19150000
chr1	19080000	19090000	chr1	19150000	19160000
chr1	19080000	19090000	chr1	19160000	19170000
chr1	19080000	19090000	chr1	19170000	19180000
chr1	19090000	19100000	chr1	19150000	19160000
chr1	19090000	19100000	chr1	19160000	19170000
chr1	19090000	19100000	chr1	19170000	19180000
chr1	19100000	19110000	chr1	19160000	19170000
chr1	19100000	19110000	chr1	19170000	19180000
chr1	19150000	19160000	chr1	19230000	19240000
chr1	19160000	19170000	chr1	19220000	19230000
chr1	19160000	19170000	chr1	19230000	19240000
chr1	19160000	19170000	chr1	19240000	19250000
chr1	19170000	19180000	chr1	19230000	19240000
chr1	19380000	19390000	chr1	19450000	19460000
chr1	19380000	19390000	chr1	19460000	19470000
chr1	19380000	19390000	chr1	19470000	19480000
chr1	19390000	19400000	chr1	19450000	19460000
chr1	19390000	19400000	chr1	19460000	19470000
chr1	19390000	19400000	chr1	19470000	19480000
chr1	19390000	19400000	chr1	19480000	19490000
chr1	19390000	19400000	chr1	19490000	19500000
chr1	19390000	19400000	chr1	19500000	19510000
chr1	19390000	19400000	chr1	19660000	19670000
chr1	19400000	19410000	chr1	19460000	19470000
chr1	19400000	19410000	chr1	19470000	19480000
chr1	19400000	19410000	chr1	19480000	19490000
chr1	19400000	19410000	chr1	19490000	19500000
chr1	19400000	19410000	chr1	19500000	19510000
chr1	19400000	19410000	chr1	19660000	19670000
chr1	19410000	19420000	chr1	19470000	19480000
chr1	19410000	19420000	chr1	19480000	19490000
chr1	19410000	19420000	chr1	19490000	19500000
chr1	19650000	19660000	chr1	19710000	19720000
chr1	19650000	19660000	chr1	19720000	19730000
chr1	19650000	19660000	chr1	19730000	19740000
chr1	19650000	19660000	chr1	19740000	19750000
chr1	19650000	19660000	chr1	19750000	19760000
chr1	19650000	19660000	chr1	19760000	19770000
chr1	19650000	19660000	chr1	19860000	19870000
chr1	19650000	19660000	chr1	19870000	19880000
chr1	19650000	19660000	chr1	19880000	19890000
chr1	19650000	19660000	chr1	19890000	19900000
chr1	19650000	19660000	chr1	19900000	19910000
chr1	19650000	19660000	chr1	19910000	19920000
chr1	19650000	19660000	chr1	20480000	20490000
chr1	19650000	19660000	chr1	20490000	20500000
chr1	19660000	19670000	chr1	19720000	19730000
chr1	19660000	19670000	chr1	19730000	19740000
chr1	19660000	19670000	chr1	19740000	19750000
chr1	19660000	19670000	chr1	19750000	19760000
chr1	19660000	19670000	chr1	19760000	19770000
chr1	19660000	19670000	chr1	19860000	19870000
chr1	19660000	19670000	chr1	19870000	19880000
chr1	19660000	19670000	chr1	19880000	19890000
chr1	19660000	19670000	chr1	19890000	19900000
chr1	19660000	19670000	chr1	19900000	19910000
chr1	19660000	19670000	chr1	19910000	19920000
chr1	19660000	19670000	chr1	19920000	19930000
chr1	19660000	19670000	chr1	20050000	20060000
chr1	19660000	19670000	chr1	20060000	20070000
chr1	19660000	19670000	chr1	20140000	20150000
chr1	19660000	19670000	chr1	20150000	20160000
chr1	19660000	19670000	chr1	20160000	20170000
chr1	19660000	19670000	chr1	20170000	20180000
chr1	19660000	19670000	chr1	20180000	20190000
chr1	19660000	19670000	chr1	20190000	20200000
chr1	19660000	19670000	chr1	20210000	20220000
chr1	19660000	19670000	chr1	20460000	20470000
chr1	19660000	19670000	chr1	20470000	20480000
chr1	19660000	19670000	chr1	20480000	20490000
chr1	19660000	19670000	chr1	20490000	20500000
chr1	19660000	19670000	chr1	20500000	20510000
chr1	19670000	19680000	chr1	19730000	19740000
chr1	19670000	19680000	chr1	19740000	19750000
chr1	19670000	19680000	chr1	19750000	19760000
chr1	19670000	19680000	chr1	19760000	19770000
chr1	19670000	19680000	chr1	19860000	19870000
chr1	19670000	19680000	chr1	19870000	19880000
chr1	19670000	19680000	chr1	19880000	19890000
chr1	19670000	19680000	chr1	19890000	19900000
chr1	19670000	19680000	chr1	19900000	19910000
chr1	19670000	19680000	chr1	19910000	19920000
chr1	19670000	19680000	chr1	20140000	20150000
chr1	19670000	19680000	chr1	20150000	20160000
chr1	19670000	19680000	chr1	20160000	20170000
chr1	19670000	19680000	chr1	20170000	20180000
chr1	19670000	19680000	chr1	20180000	20190000
chr1	19670000	19680000	chr1	20470000	20480000
chr1	19670000	19680000	chr1	20480000	20490000
chr1	19670000	19680000	chr1	20490000	20500000
chr1	19670000	19680000	chr1	20500000	20510000
chr1	19680000	19690000	chr1	19740000	19750000
chr1	19680000	19690000	chr1	19750000	19760000
chr1	19680000	19690000	chr1	19870000	19880000
chr1	19680000	19690000	chr1	19880000	19890000
chr1	19680000	19690000	chr1	19890000	19900000
chr1	19680000	19690000	chr1	19900000	19910000
chr1	19680000	19690000	chr1	20150000	20160000
chr1	19680000	19690000	chr1	20160000	20170000
chr1	19680000	19690000	chr1	20470000	20480000
chr1	19680000	19690000	chr1	20480000	20490000
chr1	19680000	19690000	chr1	20490000	20500000
chr1	19690000	19700000	chr1	19750000	19760000
chr1	19690000	19700000	chr1	19870000	19880000
chr1	19690000	19700000	chr1	19880000	19890000
chr1	19690000	19700000	chr1	19890000	19900000
chr1	19690000	19700000	chr1	20480000	20490000
chr1	19690000	19700000	chr1	20490000	20500000
chr1	19700000	19710000	chr1	19760000	19770000
chr1	19700000	19710000	chr1	19870000	19880000
chr1	19700000	19710000	chr1	19880000	19890000
chr1	19700000	19710000	chr1	19890000	19900000
chr1	19700000	19710000	chr1	20480000	20490000
chr1	19700000	19710000	chr1	20490000	20500000
chr1	19710000	19720000	chr1	19870000	19880000
chr1	19710000	19720000	chr1	19880000	19890000
chr1	19710000	19720000	chr1	19890000	19900000
chr1	19710000	19720000	chr1	19900000	19910000
chr1	19710000	19720000	chr1	20180000	20190000
chr1	19710000	19720000	chr1	20470000	20480000
chr1	19710000	19720000	chr1	20480000	20490000
chr1	19710000	19720000	chr1	20490000	20500000
chr1	19720000	19730000	chr1	19860000	19870000
chr1	19720000	19730000	chr1	19870000	19880000
chr1	19720000	19730000	chr1	19880000	19890000
chr1	19720000	19730000	chr1	19890000	19900000
chr1	19720000	19730000	chr1	19900000	19910000
chr1	19720000	19730000	chr1	20170000	20180000
chr1	19720000	19730000	chr1	20180000	20190000
chr1	19720000	19730000	chr1	20470000	20480000
chr1	19720000	19730000	chr1	20480000	20490000
chr1	19720000	19730000	chr1	20490000	20500000
chr1	19720000	19730000	chr1	20500000	20510000
chr1	19730000	19740000	chr1	19860000	19870000
chr1	19730000	19740000	chr1	19870000	19880000
chr1	19730000	19740000	chr1	19880000	19890000
chr1	19730000	19740000	chr1	19890000	19900000
chr1	19730000	19740000	chr1	19900000	19910000
chr1	19730000	19740000	chr1	20470000	20480000
chr1	19730000	19740000	chr1	20480000	20490000
chr1	19730000	19740000	chr1	20490000	20500000
chr1	19730000	19740000	chr1	20500000	20510000
chr1	19740000	19750000	chr1	19860000	19870000
chr1	19740000	19750000	chr1	19870000	19880000
chr1	19740000	19750000	chr1	19880000	19890000
chr1	19740000	19750000	chr1	19890000	19900000
chr1	19740000	19750000	chr1	19900000	19910000
chr1	19740000	19750000	chr1	20470000	20480000
chr1	19740000	19750000	chr1	20480000	20490000
chr1	19740000	19750000	chr1	20490000	20500000
chr1	19740000	19750000	chr1	20500000	20510000
chr1	19750000	19760000	chr1	19860000	19870000
chr1	19750000	19760000	chr1	19870000	19880000
chr1	19750000	19760000	chr1	19880000	19890000
chr1	19750000	19760000	chr1	19890000	19900000
chr1	19750000	19760000	chr1	19900000	19910000
chr1	19750000	19760000	chr1	20480000	20490000
chr1	19750000	19760000	chr1	20490000	20500000
chr1	19750000	19760000	chr1	20500000	20510000
chr1	19760000	19770000	chr1	19860000	19870000
chr1	19760000	19770000	chr1	19870000	19880000
chr1	19760000	19770000	chr1	19880000	19890000
chr1	19760000	19770000	chr1	19890000	19900000
chr1	19760000	19770000	chr1	19900000	19910000
chr1	19760000	19770000	chr1	20490000	20500000
chr1	19770000	19780000	chr1	19860000	19870000
chr1	19770000	19780000	chr1	19870000	19880000
chr1	19770000	19780000	chr1	19880000	19890000
chr1	19770000	19780000	chr1	19890000	19900000
chr1	19770000	19780000	chr1	19900000	19910000
chr1	19780000	19790000	chr1	19870000	19880000
chr1	19900000	19910000	chr1	20060000	20070000
chr1	19900000	19910000	chr1	20470000	20480000
chr1	19900000	19910000	chr1	20480000	20490000
chr1	19900000	19910000	chr1	20490000	20500000
chr1	19900000	19910000	chr1	20500000	20510000
chr1	19900000	19910000	chr1	20640000	20650000
chr1	19910000	19920000	chr1	20060000	20070000
chr1	19910000	19920000	chr1	20370000	20380000
chr1	19910000	19920000	chr1	20470000	20480000
chr1	19910000	19920000	chr1	20480000	20490000
chr1	19910000	19920000	chr1	20490000	20500000
chr1	19910000	19920000	chr1	20500000	20510000
chr1	19910000	19920000	chr1	20510000	20520000
chr1	19910000	19920000	chr1	20630000	20640000
chr1	19910000	19920000	chr1	20640000	20650000
chr1	19920000	19930000	chr1	20060000	20070000
chr1	19920000	19930000	chr1	20070000	20080000
chr1	19920000	19930000	chr1	20370000	20380000
chr1	19920000	19930000	chr1	20470000	20480000
chr1	19920000	19930000	chr1	20480000	20490000
chr1	19920000	19930000	chr1	20490000	20500000
chr1	19920000	19930000	chr1	20500000	20510000
chr1	19920000	19930000	chr1	20510000	20520000
chr1	19920000	19930000	chr1	20620000	20630000
chr1	19920000	19930000	chr1	20630000	20640000
chr1	19930000	19940000	chr1	20480000	20490000
chr1	19930000	19940000	chr1	20490000	20500000
chr1	19930000	19940000	chr1	20500000	20510000
chr1	19930000	19940000	chr1	20630000	20640000
chr1	19940000	19950000	chr1	20480000	20490000
chr1	19970000	19980000	chr1	20190000	20200000
chr1	19970000	19980000	chr1	20200000	20210000
chr1	19970000	19980000	chr1	20490000	20500000
chr1	19980000	19990000	chr1	20190000	20200000
chr1	19980000	19990000	chr1	20200000	20210000
chr1	19980000	19990000	chr1	20210000	20220000
chr1	19980000	19990000	chr1	20480000	20490000
chr1	19980000	19990000	chr1	20490000	20500000
chr1	20050000	20060000	chr1	20170000	20180000
chr1	20050000	20060000	chr1	20180000	20190000
chr1	20050000	20060000	chr1	20190000	20200000
chr1	20050000	20060000	chr1	20200000	20210000
chr1	20050000	20060000	chr1	20500000	20510000
chr1	20050000	20060000	chr1	20630000	20640000
chr1	20050000	20060000	chr1	20640000	20650000
chr1	20060000	20070000	chr1	20160000	20170000
chr1	20060000	20070000	chr1	20170000	20180000
chr1	20060000	20070000	chr1	20180000	20190000
chr1	20060000	20070000	chr1	20190000	20200000
chr1	20060000	20070000	chr1	20470000	20480000
chr1	20060000	20070000	chr1	20480000	20490000
chr1	20060000	20070000	chr1	20490000	20500000
chr1	20060000	20070000	chr1	20500000	20510000
chr1	20060000	20070000	chr1	20630000	20640000
chr1	20060000	20070000	chr1	20640000	20650000
chr1	20070000	20080000	chr1	20170000	20180000
chr1	20070000	20080000	chr1	20180000	20190000
chr1	20070000	20080000	chr1	20190000	20200000
chr1	20070000	20080000	chr1	20470000	20480000
chr1	20070000	20080000	chr1	20480000	20490000
chr1	20070000	20080000	chr1	20490000	20500000
chr1	20070000	20080000	chr1	20500000	20510000
chr1	20070000	20080000	chr1	20630000	20640000
chr1	20070000	20080000	chr1	20640000	20650000
chr1	20080000	20090000	chr1	20180000	20190000
chr1	20080000	20090000	chr1	20470000	20480000
chr1	20080000	20090000	chr1	20480000	20490000
chr1	20080000	20090000	chr1	20490000	20500000
chr1	20080000	20090000	chr1	20500000	20510000
chr1	20080000	20090000	chr1	20630000	20640000
chr1	20080000	20090000	chr1	20640000	20650000
chr1	20080000	20090000	chr1	20650000	20660000
chr1	20090000	20100000	chr1	20160000	20170000
chr1	20090000	20100000	chr1	20170000	20180000
chr1	20090000	20100000	chr1	20180000	20190000
chr1	20090000	20100000	chr1	20190000	20200000
chr1	20090000	20100000	chr1	20200000	20210000
chr1	20090000	20100000	chr1	20210000	20220000
chr1	20090000	20100000	chr1	20460000	20470000
chr1	20090000	20100000	chr1	20470000	20480000
chr1	20090000	20100000	chr1	20480000	20490000
chr1	20090000	20100000	chr1	20490000	20500000
chr1	20090000	20100000	chr1	20500000	20510000
chr1	20090000	20100000	chr1	20630000	20640000
chr1	20090000	20100000	chr1	20640000	20650000
chr1	20090000	20100000	chr1	20650000	20660000
chr1	20100000	20110000	chr1	20160000	20170000
chr1	20100000	20110000	chr1	20170000	20180000
chr1	20100000	20110000	chr1	20180000	20190000
chr1	20100000	20110000	chr1	20190000	20200000
chr1	20100000	20110000	chr1	20200000	20210000
chr1	20100000	20110000	chr1	20210000	20220000
chr1	20100000	20110000	chr1	20460000	20470000
chr1	20100000	20110000	chr1	20470000	20480000
chr1	20100000	20110000	chr1	20480000	20490000
chr1	20100000	20110000	chr1	20490000	20500000
chr1	20100000	20110000	chr1	20500000	20510000
chr1	20100000	20110000	chr1	20630000	20640000
chr1	20100000	20110000	chr1	20640000	20650000
chr1	20100000	20110000	chr1	20650000	20660000
chr1	20110000	20120000	chr1	20180000	20190000
chr1	20110000	20120000	chr1	20190000	20200000
chr1	20110000	20120000	chr1	20200000	20210000
chr1	20110000	20120000	chr1	20630000	20640000
chr1	20110000	20120000	chr1	20640000	20650000
chr1	20130000	20140000	chr1	20630000	20640000
chr1	20140000	20150000	chr1	20630000	20640000
chr1	20140000	20150000	chr1	20640000	20650000
chr1	20150000	20160000	chr1	20500000	20510000
chr1	20150000	20160000	chr1	20620000	20630000
chr1	20150000	20160000	chr1	20630000	20640000
chr1	20150000	20160000	chr1	20640000	20650000
chr1	20150000	20160000	chr1	20650000	20660000
chr1	20160000	20170000	chr1	20220000	20230000
chr1	20160000	20170000	chr1	20350000	20360000
chr1	20160000	20170000	chr1	20360000	20370000
chr1	20160000	20170000	chr1	20370000	20380000
chr1	20160000	20170000	chr1	20470000	20480000
chr1	20160000	20170000	chr1	20480000	20490000
chr1	20160000	20170000	chr1	20490000	20500000
chr1	20160000	20170000	chr1	20500000	20510000
chr1	20160000	20170000	chr1	20620000	20630000
chr1	20160000	20170000	chr1	20630000	20640000
chr1	20160000	20170000	chr1	20640000	20650000
chr1	20160000	20170000	chr1	20650000	20660000
chr1	20170000	20180000	chr1	20250000	20260000
chr1	20170000	20180000	chr1	20260000	20270000
chr1	20170000	20180000	chr1	20350000	20360000
chr1	20170000	20180000	chr1	20360000	20370000
chr1	20170000	20180000	chr1	20370000	20380000
chr1	20170000	20180000	chr1	20380000	20390000
chr1	20170000	20180000	chr1	20470000	20480000
chr1	20170000	20180000	chr1	20480000	20490000
chr1	20170000	20180000	chr1	20490000	20500000
chr1	20170000	20180000	chr1	20500000	20510000
chr1	20170000	20180000	chr1	20620000	20630000
chr1	20170000	20180000	chr1	20630000	20640000
chr1	20170000	20180000	chr1	20640000	20650000
chr1	20170000	20180000	chr1	20650000	20660000
chr1	20180000	20190000	chr1	20240000	20250000
chr1	20180000	20190000	chr1	20250000	20260000
chr1	20180000	20190000	chr1	20260000	20270000
chr1	20180000	20190000	chr1	20270000	20280000
chr1	20180000	20190000	chr1	20360000	20370000
chr1	20180000	20190000	chr1	20470000	20480000
chr1	20180000	20190000	chr1	20480000	20490000
chr1	20180000	20190000	chr1	20490000	20500000
chr1	20180000	20190000	chr1	20500000	20510000
chr1	20180000	20190000	chr1	20630000	20640000
chr1	20180000	20190000	chr1	20640000	20650000
chr1	20190000	20200000	chr1	20250000	20260000
chr1	20190000	20200000	chr1	20260000	20270000
chr1	20190000	20200000	chr1	20340000	20350000
chr1	20190000	20200000	chr1	20350000	20360000
chr1	20190000	20200000	chr1	20360000	20370000
chr1	20190000	20200000	chr1	20480000	20490000
chr1	20190000	20200000	chr1	20490000	20500000
chr1	20200000	20210000	chr1	20350000	20360000
chr1	20200000	20210000	chr1	20360000	20370000
chr1	20210000	20220000	chr1	20310000	20320000
chr1	20210000	20220000	chr1	20340000	20350000
chr1	20210000	20220000	chr1	20350000	20360000
chr1	20210000	20220000	chr1	20360000	20370000
chr1	20210000	20220000	chr1	20480000	20490000
chr1	20220000	20230000	chr1	20350000	20360000
chr1	20220000	20230000	chr1	20360000	20370000
chr1	20220000	20230000	chr1	20480000	20490000
chr1	20220000	20230000	chr1	20490000	20500000
[truncated: 171,806 more rows]

## Sheet: diff_loop_neu
chr1	1020000	1030000	chr1	1270000	1280000
chr1	1020000	1030000	chr1	1280000	1290000
chr1	1020000	1030000	chr1	1290000	1300000
chr1	1020000	1030000	chr1	1300000	1310000
chr1	1030000	1040000	chr1	1270000	1280000
chr1	1030000	1040000	chr1	1280000	1290000
chr1	1030000	1040000	chr1	1290000	1300000
chr1	1030000	1040000	chr1	1300000	1310000
chr1	1030000	1040000	chr1	1310000	1320000
chr1	1030000	1040000	chr1	1320000	1330000
chr1	1040000	1050000	chr1	1270000	1280000
chr1	1040000	1050000	chr1	1280000	1290000
chr1	1040000	1050000	chr1	1290000	1300000
chr1	1040000	1050000	chr1	1300000	1310000
chr1	1040000	1050000	chr1	1310000	1320000
chr1	1040000	1050000	chr1	1320000	1330000
chr1	1040000	1050000	chr1	1330000	1340000
chr1	1050000	1060000	chr1	1280000	1290000
chr1	1050000	1060000	chr1	1290000	1300000
chr1	1050000	1060000	chr1	1300000	1310000
chr1	1050000	1060000	chr1	1310000	1320000
chr1	1200000	1210000	chr1	1270000	1280000
chr1	1200000	1210000	chr1	1280000	1290000
chr1	1210000	1220000	chr1	1270000	1280000
chr1	2120000	2130000	chr1	2180000	2190000
chr1	2130000	2140000	chr1	2190000	2200000
chr1	2140000	2150000	chr1	2200000	2210000
chr1	2190000	2200000	chr1	3410000	3420000
chr1	2190000	2200000	chr1	3420000	3430000
chr1	2200000	2210000	chr1	3420000	3430000
chr1	3490000	3500000	chr1	3610000	3620000
chr1	3820000	3830000	chr1	3890000	3900000
chr1	3830000	3840000	chr1	3890000	3900000
chr1	3830000	3840000	chr1	3900000	3910000
chr1	3890000	3900000	chr1	4010000	4020000
chr1	3890000	3900000	chr1	4110000	4120000
chr1	3890000	3900000	chr1	4250000	4260000
chr1	3890000	3900000	chr1	4260000	4270000
chr1	3890000	3900000	chr1	4490000	4500000
chr1	3890000	3900000	chr1	4500000	4510000
chr1	3890000	3900000	chr1	5960000	5970000
chr1	3890000	3900000	chr1	5970000	5980000
chr1	3890000	3900000	chr1	5980000	5990000
chr1	3890000	3900000	chr1	5990000	6000000
chr1	3900000	3910000	chr1	4010000	4020000
chr1	3900000	3910000	chr1	4070000	4080000
chr1	3900000	3910000	chr1	4100000	4110000
chr1	3900000	3910000	chr1	4110000	4120000
chr1	3900000	3910000	chr1	4250000	4260000
chr1	3900000	3910000	chr1	4260000	4270000
chr1	3900000	3910000	chr1	4270000	4280000
chr1	3900000	3910000	chr1	5960000	5970000
chr1	3900000	3910000	chr1	5970000	5980000
chr1	3900000	3910000	chr1	5980000	5990000
chr1	3900000	3910000	chr1	5990000	6000000
chr1	3910000	3920000	chr1	4070000	4080000
chr1	3910000	3920000	chr1	4100000	4110000
chr1	3910000	3920000	chr1	4110000	4120000
chr1	3910000	3920000	chr1	4160000	4170000
chr1	3910000	3920000	chr1	4170000	4180000
chr1	3910000	3920000	chr1	5960000	5970000
chr1	3910000	3920000	chr1	5970000	5980000
chr1	3910000	3920000	chr1	5980000	5990000
chr1	3910000	3920000	chr1	5990000	6000000
chr1	3920000	3930000	chr1	4070000	4080000
chr1	3920000	3930000	chr1	4080000	4090000
chr1	3920000	3930000	chr1	4170000	4180000
chr1	3920000	3930000	chr1	5960000	5970000
chr1	3920000	3930000	chr1	5970000	5980000
chr1	3920000	3930000	chr1	5980000	5990000
chr1	3920000	3930000	chr1	5990000	6000000
chr1	3930000	3940000	chr1	4070000	4080000
chr1	3930000	3940000	chr1	4080000	4090000
chr1	3930000	3940000	chr1	4170000	4180000
chr1	3940000	3950000	chr1	4060000	4070000
chr1	3940000	3950000	chr1	4070000	4080000
chr1	3940000	3950000	chr1	4080000	4090000
chr1	4240000	4250000	chr1	4390000	4400000
chr1	4250000	4260000	chr1	4370000	4380000
chr1	4250000	4260000	chr1	4380000	4390000
chr1	4250000	4260000	chr1	4390000	4400000
chr1	4250000	4260000	chr1	4400000	4410000
chr1	4250000	4260000	chr1	4410000	4420000
chr1	4250000	4260000	chr1	4650000	4660000
chr1	4260000	4270000	chr1	4380000	4390000
chr1	4260000	4270000	chr1	4390000	4400000
chr1	4260000	4270000	chr1	4400000	4410000
chr1	4260000	4270000	chr1	4410000	4420000
chr1	4390000	4400000	chr1	4650000	4660000
chr1	4420000	4430000	chr1	4580000	4590000
chr1	4420000	4430000	chr1	4590000	4600000
chr1	4430000	4440000	chr1	4580000	4590000
chr1	4430000	4440000	chr1	4590000	4600000
chr1	4430000	4440000	chr1	4600000	4610000
chr1	4480000	4490000	chr1	4600000	4610000
chr1	4480000	4490000	chr1	4610000	4620000
chr1	4490000	4500000	chr1	4590000	4600000
chr1	4490000	4500000	chr1	4600000	4610000
chr1	4490000	4500000	chr1	4610000	4620000
chr1	4500000	4510000	chr1	4590000	4600000
chr1	4500000	4510000	chr1	4600000	4610000
chr1	4500000	4510000	chr1	4610000	4620000
chr1	4510000	4520000	chr1	4590000	4600000
chr1	4510000	4520000	chr1	4600000	4610000
chr1	4510000	4520000	chr1	4610000	4620000
chr1	4520000	4530000	chr1	4600000	4610000
chr1	4590000	4600000	chr1	4650000	4660000
chr1	4590000	4600000	chr1	4660000	4670000
chr1	4600000	4610000	chr1	4660000	4670000
chr1	4600000	4610000	chr1	4670000	4680000
chr1	4640000	4650000	chr1	4700000	4710000
chr1	4640000	4650000	chr1	4710000	4720000
chr1	4640000	4650000	chr1	4720000	4730000
chr1	4640000	4650000	chr1	4730000	4740000
chr1	4640000	4650000	chr1	5960000	5970000
chr1	4640000	4650000	chr1	5970000	5980000
chr1	4640000	4650000	chr1	5980000	5990000
chr1	4650000	4660000	chr1	4710000	4720000
chr1	4650000	4660000	chr1	4720000	4730000
chr1	4650000	4660000	chr1	4730000	4740000
chr1	4650000	4660000	chr1	4740000	4750000
chr1	4650000	4660000	chr1	4750000	4760000
chr1	4650000	4660000	chr1	4760000	4770000
chr1	4650000	4660000	chr1	4770000	4780000
chr1	4650000	4660000	chr1	4780000	4790000
chr1	4650000	4660000	chr1	5910000	5920000
chr1	4650000	4660000	chr1	5950000	5960000
chr1	4650000	4660000	chr1	5960000	5970000
chr1	4650000	4660000	chr1	5970000	5980000
chr1	4650000	4660000	chr1	5980000	5990000
chr1	4650000	4660000	chr1	5990000	6000000
chr1	4660000	4670000	chr1	4720000	4730000
chr1	4660000	4670000	chr1	4730000	4740000
chr1	4660000	4670000	chr1	4740000	4750000
chr1	4660000	4670000	chr1	4750000	4760000
chr1	4660000	4670000	chr1	4760000	4770000
chr1	4660000	4670000	chr1	4770000	4780000
chr1	4660000	4670000	chr1	5230000	5240000
chr1	4660000	4670000	chr1	5240000	5250000
chr1	4660000	4670000	chr1	5480000	5490000
chr1	4660000	4670000	chr1	5490000	5500000
chr1	4660000	4670000	chr1	5500000	5510000
chr1	4660000	4670000	chr1	5900000	5910000
chr1	4660000	4670000	chr1	5910000	5920000
chr1	4660000	4670000	chr1	5920000	5930000
chr1	4660000	4670000	chr1	5950000	5960000
chr1	4660000	4670000	chr1	5960000	5970000
chr1	4660000	4670000	chr1	5970000	5980000
chr1	4660000	4670000	chr1	5980000	5990000
chr1	4660000	4670000	chr1	5990000	6000000
chr1	4670000	4680000	chr1	4730000	4740000
chr1	4670000	4680000	chr1	4740000	4750000
chr1	4670000	4680000	chr1	4750000	4760000
chr1	4670000	4680000	chr1	5230000	5240000
chr1	4670000	4680000	chr1	5240000	5250000
chr1	4670000	4680000	chr1	5270000	5280000
chr1	4670000	4680000	chr1	5280000	5290000
chr1	4670000	4680000	chr1	5290000	5300000
chr1	4670000	4680000	chr1	5480000	5490000
chr1	4670000	4680000	chr1	5490000	5500000
chr1	4670000	4680000	chr1	5500000	5510000
chr1	4670000	4680000	chr1	5910000	5920000
chr1	4670000	4680000	chr1	5960000	5970000
chr1	4670000	4680000	chr1	5970000	5980000
chr1	4670000	4680000	chr1	5980000	5990000
chr1	4670000	4680000	chr1	5990000	6000000
chr1	4680000	4690000	chr1	4740000	4750000
chr1	4680000	4690000	chr1	5970000	5980000
chr1	4680000	4690000	chr1	5980000	5990000
chr1	4680000	4690000	chr1	5990000	6000000
chr1	4710000	4720000	chr1	4770000	4780000
chr1	4770000	4780000	chr1	5960000	5970000
chr1	4770000	4780000	chr1	5970000	5980000
chr1	4770000	4780000	chr1	5980000	5990000
chr1	4770000	4780000	chr1	5990000	6000000
chr1	4780000	4790000	chr1	5970000	5980000
chr1	4780000	4790000	chr1	5980000	5990000
chr1	4780000	4790000	chr1	5990000	6000000
chr1	5220000	5230000	chr1	5480000	5490000
chr1	5220000	5230000	chr1	5490000	5500000
chr1	5220000	5230000	chr1	5500000	5510000
chr1	5220000	5230000	chr1	5510000	5520000
chr1	5230000	5240000	chr1	5470000	5480000
chr1	5230000	5240000	chr1	5480000	5490000
chr1	5230000	5240000	chr1	5490000	5500000
chr1	5230000	5240000	chr1	5500000	5510000
chr1	5230000	5240000	chr1	5510000	5520000
chr1	5230000	5240000	chr1	5920000	5930000
chr1	5240000	5250000	chr1	5480000	5490000
chr1	5240000	5250000	chr1	5490000	5500000
chr1	5240000	5250000	chr1	5500000	5510000
chr1	5240000	5250000	chr1	5510000	5520000
chr1	5250000	5260000	chr1	5490000	5500000
chr1	5250000	5260000	chr1	5500000	5510000
chr1	5300000	5310000	chr1	5490000	5500000
chr1	5310000	5320000	chr1	5490000	5500000
chr1	5310000	5320000	chr1	5500000	5510000
chr1	5490000	5500000	chr1	5590000	5600000
chr1	5490000	5500000	chr1	5600000	5610000
chr1	5490000	5500000	chr1	5610000	5620000
chr1	5490000	5500000	chr1	5620000	5630000
chr1	5500000	5510000	chr1	5580000	5590000
chr1	5500000	5510000	chr1	5590000	5600000
chr1	5500000	5510000	chr1	5600000	5610000
chr1	5500000	5510000	chr1	5610000	5620000
chr1	5500000	5510000	chr1	5620000	5630000
chr1	5500000	5510000	chr1	5630000	5640000
chr1	5500000	5510000	chr1	5640000	5650000
chr1	5510000	5520000	chr1	5580000	5590000
chr1	5510000	5520000	chr1	5590000	5600000
chr1	5510000	5520000	chr1	5600000	5610000
chr1	5510000	5520000	chr1	5610000	5620000
chr1	5510000	5520000	chr1	5620000	5630000
chr1	5510000	5520000	chr1	5630000	5640000
chr1	5510000	5520000	chr1	5640000	5650000
chr1	5520000	5530000	chr1	5590000	5600000
chr1	5520000	5530000	chr1	5600000	5610000
chr1	5520000	5530000	chr1	5610000	5620000
chr1	5520000	5530000	chr1	5620000	5630000
chr1	5590000	5600000	chr1	5750000	5760000
chr1	5600000	5610000	chr1	5740000	5750000
chr1	5600000	5610000	chr1	5750000	5760000
chr1	5610000	5620000	chr1	5740000	5750000
chr1	5610000	5620000	chr1	5750000	5760000
chr1	5620000	5630000	chr1	5740000	5750000
chr1	5620000	5630000	chr1	5750000	5760000
chr1	5630000	5640000	chr1	5730000	5740000
chr1	5630000	5640000	chr1	5740000	5750000
chr1	5630000	5640000	chr1	5750000	5760000
chr1	5640000	5650000	chr1	5730000	5740000
chr1	5640000	5650000	chr1	5740000	5750000
chr1	5640000	5650000	chr1	5750000	5760000
chr1	5650000	5660000	chr1	5730000	5740000
chr1	5650000	5660000	chr1	5740000	5750000
chr1	5650000	5660000	chr1	5750000	5760000
chr1	5660000	5670000	chr1	5730000	5740000
chr1	5660000	5670000	chr1	5740000	5750000
chr1	5660000	5670000	chr1	5750000	5760000
chr1	5660000	5670000	chr1	5760000	5770000
chr1	5670000	5680000	chr1	5730000	5740000
chr1	5670000	5680000	chr1	5740000	5750000
chr1	5670000	5680000	chr1	5750000	5760000
chr1	5670000	5680000	chr1	5760000	5770000
chr1	5670000	5680000	chr1	5980000	5990000
chr1	5680000	5690000	chr1	5740000	5750000
chr1	5680000	5690000	chr1	5750000	5760000
chr1	5680000	5690000	chr1	5760000	5770000
chr1	5690000	5700000	chr1	5750000	5760000
chr1	5690000	5700000	chr1	5760000	5770000
chr1	5720000	5730000	chr1	5970000	5980000
chr1	5720000	5730000	chr1	5980000	5990000
chr1	5730000	5740000	chr1	5970000	5980000
chr1	5730000	5740000	chr1	5980000	5990000
chr1	5740000	5750000	chr1	5970000	5980000
chr1	5840000	5850000	chr1	5970000	5980000
chr1	5960000	5970000	chr1	6020000	6030000
chr1	5960000	5970000	chr1	6030000	6040000
chr1	5960000	5970000	chr1	6040000	6050000
chr1	5970000	5980000	chr1	6030000	6040000
chr1	5970000	5980000	chr1	6040000	6050000
chr1	5970000	5980000	chr1	6050000	6060000
chr1	5970000	5980000	chr1	6060000	6070000
chr1	5970000	5980000	chr1	6070000	6080000
chr1	5980000	5990000	chr1	6040000	6050000
chr1	5980000	5990000	chr1	6050000	6060000
chr1	5980000	5990000	chr1	6060000	6070000
chr1	5980000	5990000	chr1	6070000	6080000
chr1	5980000	5990000	chr1	6080000	6090000
chr1	5990000	6000000	chr1	6050000	6060000
chr1	6090000	6100000	chr1	6190000	6200000
chr1	6100000	6110000	chr1	6180000	6190000
chr1	6100000	6110000	chr1	6190000	6200000
chr1	6100000	6110000	chr1	6200000	6210000
chr1	6110000	6120000	chr1	6180000	6190000
chr1	6110000	6120000	chr1	6190000	6200000
chr1	6110000	6120000	chr1	6200000	6210000
chr1	6120000	6130000	chr1	6180000	6190000
chr1	6120000	6130000	chr1	6190000	6200000
chr1	6120000	6130000	chr1	6200000	6210000
chr1	6130000	6140000	chr1	6190000	6200000
chr1	6130000	6140000	chr1	6200000	6210000
chr1	6210000	6220000	chr1	6460000	6470000
chr1	6210000	6220000	chr1	6470000	6480000
chr1	6220000	6230000	chr1	6460000	6470000
chr1	6220000	6230000	chr1	6470000	6480000
chr1	6240000	6250000	chr1	6330000	6340000
chr1	6250000	6260000	chr1	6310000	6320000
chr1	6250000	6260000	chr1	6320000	6330000
chr1	6250000	6260000	chr1	6330000	6340000
chr1	6250000	6260000	chr1	6340000	6350000
chr1	6260000	6270000	chr1	6320000	6330000
chr1	6260000	6270000	chr1	6330000	6340000
chr1	6260000	6270000	chr1	6340000	6350000
chr1	6260000	6270000	chr1	6350000	6360000
chr1	6270000	6280000	chr1	6340000	6350000
chr1	6500000	6510000	chr1	6600000	6610000
chr1	6600000	6610000	chr1	6660000	6670000
chr1	6630000	6640000	chr1	7000000	7010000
chr1	6630000	6640000	chr1	7010000	7020000
chr1	7520000	7530000	chr1	7630000	7640000
chr1	7520000	7530000	chr1	7640000	7650000
chr1	7530000	7540000	chr1	7630000	7640000
chr1	7530000	7540000	chr1	7640000	7650000
chr1	8020000	8030000	chr1	8090000	8100000
chr1	8030000	8040000	chr1	8090000	8100000
chr1	8400000	8410000	chr1	8500000	8510000
chr1	8410000	8420000	chr1	8500000	8510000
chr1	8900000	8910000	chr1	9080000	9090000
chr1	8900000	8910000	chr1	9090000	9100000
chr1	8900000	8910000	chr1	9100000	9110000
chr1	8910000	8920000	chr1	9080000	9090000
chr1	8910000	8920000	chr1	9090000	9100000
chr1	8910000	8920000	chr1	9100000	9110000
chr1	8920000	8930000	chr1	9080000	9090000
chr1	8920000	8930000	chr1	9090000	9100000
chr1	8920000	8930000	chr1	9100000	9110000
chr1	9260000	9270000	chr1	9460000	9470000
chr1	9260000	9270000	chr1	9470000	9480000
chr1	9260000	9270000	chr1	9480000	9490000
chr1	9260000	9270000	chr1	9490000	9500000
chr1	9270000	9280000	chr1	9460000	9470000
chr1	9270000	9280000	chr1	9470000	9480000
chr1	9270000	9280000	chr1	9480000	9490000
chr1	9270000	9280000	chr1	9490000	9500000
chr1	9270000	9280000	chr1	9500000	9510000
chr1	9280000	9290000	chr1	9470000	9480000
chr1	9280000	9290000	chr1	9480000	9490000
chr1	9280000	9290000	chr1	9490000	9500000
chr1	9680000	9690000	chr1	9740000	9750000
chr1	9690000	9700000	chr1	9750000	9760000
chr1	9720000	9730000	chr1	9780000	9790000
chr1	9720000	9730000	chr1	9840000	9850000
chr1	9720000	9730000	chr1	9850000	9860000
chr1	9730000	9740000	chr1	9790000	9800000
chr1	9730000	9740000	chr1	9830000	9840000
chr1	9730000	9740000	chr1	9840000	9850000
chr1	9730000	9740000	chr1	9850000	9860000
chr1	9730000	9740000	chr1	9860000	9870000
chr1	9740000	9750000	chr1	9840000	9850000
chr1	9740000	9750000	chr1	9850000	9860000
chr1	10410000	10420000	chr1	10490000	10500000
chr1	10420000	10430000	chr1	10480000	10490000
chr1	10420000	10430000	chr1	10490000	10500000
chr1	10430000	10440000	chr1	10490000	10500000
chr1	10430000	10440000	chr1	10500000	10510000
chr1	10440000	10450000	chr1	10500000	10510000
chr1	10510000	10520000	chr1	10780000	10790000
chr1	10510000	10520000	chr1	10790000	10800000
chr1	10520000	10530000	chr1	10600000	10610000
chr1	10520000	10530000	chr1	10610000	10620000
chr1	10520000	10530000	chr1	10620000	10630000
chr1	10520000	10530000	chr1	10630000	10640000
chr1	10520000	10530000	chr1	10780000	10790000
chr1	10520000	10530000	chr1	10790000	10800000
chr1	10520000	10530000	chr1	10860000	10870000
chr1	10530000	10540000	chr1	10600000	10610000
chr1	10530000	10540000	chr1	10610000	10620000
chr1	10530000	10540000	chr1	10620000	10630000
chr1	10530000	10540000	chr1	10630000	10640000
chr1	10530000	10540000	chr1	10780000	10790000
chr1	10540000	10550000	chr1	10610000	10620000
chr1	10540000	10550000	chr1	10620000	10630000
chr1	11030000	11040000	chr1	11640000	11650000
chr1	11030000	11040000	chr1	11650000	11660000
chr1	11040000	11050000	chr1	11630000	11640000
chr1	11040000	11050000	chr1	11640000	11650000
chr1	11040000	11050000	chr1	11650000	11660000
chr1	11050000	11060000	chr1	11490000	11500000
chr1	11130000	11140000	chr1	11210000	11220000
chr1	11140000	11150000	chr1	11220000	11230000
chr1	11260000	11270000	chr1	11320000	11330000
chr1	11270000	11280000	chr1	11330000	11340000
chr1	11280000	11290000	chr1	11480000	11490000
chr1	11280000	11290000	chr1	11490000	11500000
chr1	11290000	11300000	chr1	11470000	11480000
chr1	11290000	11300000	chr1	11480000	11490000
chr1	11290000	11300000	chr1	11490000	11500000
chr1	11300000	11310000	chr1	11470000	11480000
chr1	11300000	11310000	chr1	11480000	11490000
chr1	11300000	11310000	chr1	11490000	11500000
chr1	11340000	11350000	chr1	11470000	11480000
chr1	11340000	11350000	chr1	11480000	11490000
chr1	11470000	11480000	chr1	11530000	11540000
chr1	11480000	11490000	chr1	11620000	11630000
chr1	11480000	11490000	chr1	11630000	11640000
chr1	11480000	11490000	chr1	11640000	11650000
chr1	11490000	11500000	chr1	11620000	11630000
chr1	11490000	11500000	chr1	11630000	11640000
chr1	11490000	11500000	chr1	11640000	11650000
chr1	11490000	11500000	chr1	11650000	11660000
chr1	11500000	11510000	chr1	11630000	11640000
chr1	11500000	11510000	chr1	11640000	11650000
chr1	11500000	11510000	chr1	11650000	11660000
chr1	11520000	11530000	chr1	11630000	11640000
chr1	11520000	11530000	chr1	11650000	11660000
chr1	11530000	11540000	chr1	11620000	11630000
chr1	11530000	11540000	chr1	11630000	11640000
chr1	11530000	11540000	chr1	11640000	11650000
chr1	11530000	11540000	chr1	11650000	11660000
chr1	11540000	11550000	chr1	11610000	11620000
chr1	11540000	11550000	chr1	11620000	11630000
chr1	11540000	11550000	chr1	11630000	11640000
chr1	11540000	11550000	chr1	11640000	11650000
chr1	11540000	11550000	chr1	11650000	11660000
chr1	11550000	11560000	chr1	11620000	11630000
chr1	11550000	11560000	chr1	11630000	11640000
chr1	11550000	11560000	chr1	11640000	11650000
chr1	11550000	11560000	chr1	11650000	11660000
chr1	11560000	11570000	chr1	11630000	11640000
chr1	11560000	11570000	chr1	11640000	11650000
chr1	11570000	11580000	chr1	11630000	11640000
chr1	11570000	11580000	chr1	11640000	11650000
chr1	11580000	11590000	chr1	11640000	11650000
chr1	11640000	11650000	chr1	11700000	11710000
chr1	11640000	11650000	chr1	11710000	11720000
chr1	11650000	11660000	chr1	11710000	11720000
chr1	11650000	11660000	chr1	11720000	11730000
chr1	11650000	11660000	chr1	11730000	11740000
chr1	11650000	11660000	chr1	11790000	11800000
chr1	11650000	11660000	chr1	11800000	11810000
chr1	11660000	11670000	chr1	11720000	11730000
chr1	11660000	11670000	chr1	11730000	11740000
chr1	11660000	11670000	chr1	11790000	11800000
chr1	11660000	11670000	chr1	11800000	11810000
chr1	11660000	11670000	chr1	11810000	11820000
chr1	11710000	11720000	chr1	11790000	11800000
chr1	11710000	11720000	chr1	11800000	11810000
chr1	11720000	11730000	chr1	11790000	11800000
chr1	11720000	11730000	chr1	11800000	11810000
chr1	11730000	11740000	chr1	11790000	11800000
chr1	11730000	11740000	chr1	11800000	11810000
chr1	11740000	11750000	chr1	11800000	11810000
chr1	11820000	11830000	chr1	11880000	11890000
chr1	11820000	11830000	chr1	11890000	11900000
chr1	11830000	11840000	chr1	11890000	11900000
chr1	11830000	11840000	chr1	11900000	11910000
chr1	11990000	12000000	chr1	12070000	12080000
chr1	11990000	12000000	chr1	12080000	12090000
chr1	12000000	12010000	chr1	12060000	12070000
chr1	12000000	12010000	chr1	12070000	12080000
chr1	12000000	12010000	chr1	12080000	12090000
chr1	12010000	12020000	chr1	12070000	12080000
chr1	12010000	12020000	chr1	12080000	12090000
chr1	12120000	12130000	chr1	12190000	12200000
chr1	12120000	12130000	chr1	12200000	12210000
chr1	12120000	12130000	chr1	12210000	12220000
chr1	12130000	12140000	chr1	12200000	12210000
chr1	12290000	12300000	chr1	12350000	12360000
chr1	12290000	12300000	chr1	12780000	12790000
chr1	12300000	12310000	chr1	12360000	12370000
chr1	12300000	12310000	chr1	12760000	12770000
chr1	12300000	12310000	chr1	12770000	12780000
chr1	12300000	12310000	chr1	12780000	12790000
chr1	12310000	12320000	chr1	12420000	12430000
chr1	12310000	12320000	chr1	12760000	12770000
chr1	12310000	12320000	chr1	12770000	12780000
chr1	12310000	12320000	chr1	12780000	12790000
chr1	12320000	12330000	chr1	12420000	12430000
chr1	12320000	12330000	chr1	12430000	12440000
chr1	12320000	12330000	chr1	12760000	12770000
chr1	12320000	12330000	chr1	12770000	12780000
chr1	12320000	12330000	chr1	12780000	12790000
chr1	12330000	12340000	chr1	12420000	12430000
chr1	12330000	12340000	chr1	12430000	12440000
chr1	12330000	12340000	chr1	12770000	12780000
chr1	12330000	12340000	chr1	12780000	12790000
chr1	12340000	12350000	chr1	12420000	12430000
chr1	12340000	12350000	chr1	12430000	12440000
chr1	12610000	12620000	chr1	12770000	12780000
chr1	13530000	13540000	chr1	13600000	13610000
chr1	13530000	13540000	chr1	13610000	13620000
chr1	13530000	13540000	chr1	13620000	13630000
chr1	13530000	13540000	chr1	13630000	13640000
chr1	13530000	13540000	chr1	13780000	13790000
chr1	13530000	13540000	chr1	13790000	13800000
chr1	13540000	13550000	chr1	13600000	13610000
chr1	13540000	13550000	chr1	13610000	13620000
chr1	13540000	13550000	chr1	13620000	13630000
chr1	13540000	13550000	chr1	13630000	13640000
chr1	13540000	13550000	chr1	13790000	13800000
chr1	13550000	13560000	chr1	13610000	13620000
chr1	13550000	13560000	chr1	13620000	13630000
chr1	13590000	13600000	chr1	13780000	13790000
chr1	13600000	13610000	chr1	13780000	13790000
chr1	13600000	13610000	chr1	13790000	13800000
chr1	13610000	13620000	chr1	13740000	13750000
chr1	13720000	13730000	chr1	13790000	13800000
chr1	13720000	13730000	chr1	13800000	13810000
chr1	13730000	13740000	chr1	13790000	13800000
chr1	13730000	13740000	chr1	13800000	13810000
chr1	13730000	13740000	chr1	13810000	13820000
chr1	13740000	13750000	chr1	13800000	13810000
chr1	13740000	13750000	chr1	13810000	13820000
chr1	13750000	13760000	chr1	13810000	13820000
chr1	13780000	13790000	chr1	13940000	13950000
chr1	13780000	13790000	chr1	13950000	13960000
chr1	13790000	13800000	chr1	13940000	13950000
chr1	13790000	13800000	chr1	13950000	13960000
chr1	13800000	13810000	chr1	13940000	13950000
chr1	13800000	13810000	chr1	13950000	13960000
chr1	13810000	13820000	chr1	13940000	13950000
chr1	13810000	13820000	chr1	13950000	13960000
chr1	13820000	13830000	chr1	13940000	13950000
chr1	13820000	13830000	chr1	13950000	13960000
chr1	13830000	13840000	chr1	13950000	13960000
chr1	13890000	13900000	chr1	13950000	13960000
chr1	13960000	13970000	chr1	14240000	14250000
chr1	13960000	13970000	chr1	14250000	14260000
chr1	13960000	13970000	chr1	14260000	14270000
chr1	13970000	13980000	chr1	14080000	14090000
chr1	13970000	13980000	chr1	14090000	14100000
chr1	13970000	13980000	chr1	14100000	14110000
chr1	13970000	13980000	chr1	14240000	14250000
chr1	13970000	13980000	chr1	14250000	14260000
chr1	13970000	13980000	chr1	14260000	14270000
chr1	13980000	13990000	chr1	14080000	14090000
chr1	13980000	13990000	chr1	14090000	14100000
chr1	13980000	13990000	chr1	14100000	14110000
chr1	13990000	14000000	chr1	14100000	14110000
chr1	14000000	14010000	chr1	14100000	14110000
chr1	14010000	14020000	chr1	14080000	14090000
chr1	14010000	14020000	chr1	14090000	14100000
chr1	14010000	14020000	chr1	14100000	14110000
chr1	14010000	14020000	chr1	14110000	14120000
chr1	14020000	14030000	chr1	14080000	14090000
chr1	14020000	14030000	chr1	14090000	14100000
chr1	14020000	14030000	chr1	14100000	14110000
chr1	14020000	14030000	chr1	14110000	14120000
chr1	14030000	14040000	chr1	14090000	14100000
chr1	14030000	14040000	chr1	14100000	14110000
chr1	14120000	14130000	chr1	14240000	14250000
chr1	14120000	14130000	chr1	14250000	14260000
chr1	14130000	14140000	chr1	14240000	14250000
chr1	14130000	14140000	chr1	14250000	14260000
chr1	14270000	14280000	chr1	14340000	14350000
chr1	14280000	14290000	chr1	14340000	14350000
chr1	14290000	14300000	chr1	14370000	14380000
chr1	14290000	14300000	chr1	14490000	14500000
chr1	14300000	14310000	chr1	14360000	14370000
chr1	14300000	14310000	chr1	14370000	14380000
chr1	14300000	14310000	chr1	14490000	14500000
chr1	14310000	14320000	chr1	14370000	14380000
chr1	14430000	14440000	chr1	14510000	14520000
chr1	14430000	14440000	chr1	14520000	14530000
chr1	14440000	14450000	chr1	14500000	14510000
chr1	14440000	14450000	chr1	14510000	14520000
chr1	14440000	14450000	chr1	14520000	14530000
chr1	14440000	14450000	chr1	14530000	14540000
chr1	14480000	14490000	chr1	14590000	14600000
chr1	14480000	14490000	chr1	14600000	14610000
chr1	14490000	14500000	chr1	14550000	14560000
chr1	14490000	14500000	chr1	14560000	14570000
chr1	14490000	14500000	chr1	14570000	14580000
chr1	14490000	14500000	chr1	14580000	14590000
chr1	14490000	14500000	chr1	14590000	14600000
chr1	14490000	14500000	chr1	14600000	14610000
chr1	14500000	14510000	chr1	14560000	14570000
chr1	14500000	14510000	chr1	14570000	14580000
chr1	14500000	14510000	chr1	14580000	14590000
chr1	14500000	14510000	chr1	14590000	14600000
chr1	14500000	14510000	chr1	14600000	14610000
chr1	14510000	14520000	chr1	14570000	14580000
chr1	14510000	14520000	chr1	14580000	14590000
chr1	14510000	14520000	chr1	14590000	14600000
chr1	14510000	14520000	chr1	14600000	14610000
chr1	14520000	14530000	chr1	14580000	14590000
chr1	14520000	14530000	chr1	14590000	14600000
chr1	14520000	14530000	chr1	14600000	14610000
chr1	14530000	14540000	chr1	14590000	14600000
chr1	14610000	14620000	chr1	14800000	14810000
chr1	14610000	14620000	chr1	14810000	14820000
chr1	14620000	14630000	chr1	14800000	14810000
chr1	14620000	14630000	chr1	14810000	14820000
chr1	14620000	14630000	chr1	14820000	14830000
chr1	14670000	14680000	chr1	14730000	14740000
chr1	14820000	14830000	chr1	14880000	14890000
chr1	14820000	14830000	chr1	14890000	14900000
chr1	14820000	14830000	chr1	15030000	15040000
chr1	14930000	14940000	chr1	14990000	15000000
chr1	14930000	14940000	chr1	15000000	15010000
chr1	14940000	14950000	chr1	15000000	15010000
chr1	15110000	15120000	chr1	15250000	15260000
chr1	15110000	15120000	chr1	15260000	15270000
chr1	15110000	15120000	chr1	15270000	15280000
chr1	15110000	15120000	chr1	15280000	15290000
chr1	15120000	15130000	chr1	15250000	15260000
chr1	15120000	15130000	chr1	15260000	15270000
chr1	15120000	15130000	chr1	15270000	15280000
chr1	15120000	15130000	chr1	15280000	15290000
chr1	15120000	15130000	chr1	15290000	15300000
chr1	15130000	15140000	chr1	15240000	15250000
chr1	15130000	15140000	chr1	15250000	15260000
chr1	15130000	15140000	chr1	15260000	15270000
chr1	15130000	15140000	chr1	15270000	15280000
chr1	15130000	15140000	chr1	15280000	15290000
chr1	15130000	15140000	chr1	15290000	15300000
chr1	15130000	15140000	chr1	15400000	15410000
chr1	15130000	15140000	chr1	15410000	15420000
chr1	15140000	15150000	chr1	15240000	15250000
chr1	15140000	15150000	chr1	15250000	15260000
chr1	15140000	15150000	chr1	15260000	15270000
chr1	15140000	15150000	chr1	15270000	15280000
chr1	15140000	15150000	chr1	15280000	15290000
chr1	15140000	15150000	chr1	15500000	15510000
chr1	15150000	15160000	chr1	15250000	15260000
chr1	15150000	15160000	chr1	15260000	15270000
chr1	15150000	15160000	chr1	15270000	15280000
chr1	15160000	15170000	chr1	15250000	15260000
chr1	15160000	15170000	chr1	15260000	15270000
chr1	15300000	15310000	chr1	15390000	15400000
chr1	15300000	15310000	chr1	15400000	15410000
chr1	15300000	15310000	chr1	15410000	15420000
chr1	15300000	15310000	chr1	15420000	15430000
chr1	15300000	15310000	chr1	15430000	15440000
chr1	15300000	15310000	chr1	15520000	15530000
chr1	15300000	15310000	chr1	15530000	15540000
chr1	15310000	15320000	chr1	15380000	15390000
chr1	15310000	15320000	chr1	15390000	15400000
chr1	15310000	15320000	chr1	15400000	15410000
chr1	15310000	15320000	chr1	15410000	15420000
chr1	15310000	15320000	chr1	15420000	15430000
chr1	15310000	15320000	chr1	15430000	15440000
chr1	15310000	15320000	chr1	15440000	15450000
chr1	15310000	15320000	chr1	15500000	15510000
chr1	15310000	15320000	chr1	15510000	15520000
chr1	15310000	15320000	chr1	15520000	15530000
chr1	15310000	15320000	chr1	15530000	15540000
chr1	15320000	15330000	chr1	15380000	15390000
chr1	15320000	15330000	chr1	15390000	15400000
chr1	15320000	15330000	chr1	15400000	15410000
chr1	15320000	15330000	chr1	15410000	15420000
chr1	15320000	15330000	chr1	15420000	15430000
chr1	15320000	15330000	chr1	15430000	15440000
chr1	15320000	15330000	chr1	15440000	15450000
chr1	15320000	15330000	chr1	15510000	15520000
chr1	15320000	15330000	chr1	15520000	15530000
chr1	15320000	15330000	chr1	15530000	15540000
chr1	15320000	15330000	chr1	15580000	15590000
chr1	15330000	15340000	chr1	15390000	15400000
chr1	15330000	15340000	chr1	15400000	15410000
chr1	15330000	15340000	chr1	15410000	15420000
chr1	15330000	15340000	chr1	15420000	15430000
chr1	15330000	15340000	chr1	15430000	15440000
chr1	15330000	15340000	chr1	15520000	15530000
chr1	15330000	15340000	chr1	15530000	15540000
chr1	15330000	15340000	chr1	15540000	15550000
chr1	15330000	15340000	chr1	15580000	15590000
chr1	15340000	15350000	chr1	15400000	15410000
chr1	15340000	15350000	chr1	15410000	15420000
chr1	15340000	15350000	chr1	15420000	15430000
chr1	15340000	15350000	chr1	15530000	15540000
chr1	15400000	15410000	chr1	15520000	15530000
chr1	15400000	15410000	chr1	15530000	15540000
chr1	15410000	15420000	chr1	15520000	15530000
chr1	15410000	15420000	chr1	15530000	15540000
chr1	15420000	15430000	chr1	15520000	15530000
chr1	15420000	15430000	chr1	15530000	15540000
chr1	15430000	15440000	chr1	15510000	15520000
chr1	15430000	15440000	chr1	15520000	15530000
chr1	15430000	15440000	chr1	15530000	15540000
chr1	15440000	15450000	chr1	15520000	15530000
chr1	15440000	15450000	chr1	15530000	15540000
chr1	15990000	16000000	chr1	16050000	16060000
chr1	16000000	16010000	chr1	16060000	16070000
chr1	16060000	16070000	chr1	16170000	16180000
chr1	16060000	16070000	chr1	16180000	16190000
chr1	16060000	16070000	chr1	16190000	16200000
chr1	16060000	16070000	chr1	16230000	16240000
chr1	16060000	16070000	chr1	16240000	16250000
chr1	16060000	16070000	chr1	16250000	16260000
chr1	16060000	16070000	chr1	16350000	16360000
chr1	16060000	16070000	chr1	16360000	16370000
chr1	16060000	16070000	chr1	16370000	16380000
chr1	16070000	16080000	chr1	16160000	16170000
chr1	16070000	16080000	chr1	16170000	16180000
chr1	16070000	16080000	chr1	16180000	16190000
chr1	16070000	16080000	chr1	16190000	16200000
chr1	16070000	16080000	chr1	16220000	16230000
chr1	16070000	16080000	chr1	16230000	16240000
chr1	16070000	16080000	chr1	16240000	16250000
chr1	16070000	16080000	chr1	16250000	16260000
chr1	16070000	16080000	chr1	16330000	16340000
chr1	16070000	16080000	chr1	16340000	16350000
chr1	16070000	16080000	chr1	16350000	16360000
chr1	16070000	16080000	chr1	16360000	16370000
chr1	16070000	16080000	chr1	16370000	16380000
chr1	16070000	16080000	chr1	16380000	16390000
chr1	16080000	16090000	chr1	16170000	16180000
chr1	16080000	16090000	chr1	16180000	16190000
chr1	16080000	16090000	chr1	16190000	16200000
chr1	16080000	16090000	chr1	16220000	16230000
chr1	16080000	16090000	chr1	16230000	16240000
chr1	16080000	16090000	chr1	16240000	16250000
chr1	16080000	16090000	chr1	16250000	16260000
chr1	16080000	16090000	chr1	16330000	16340000
chr1	16080000	16090000	chr1	16340000	16350000
chr1	16080000	16090000	chr1	16350000	16360000
chr1	16080000	16090000	chr1	16360000	16370000
chr1	16080000	16090000	chr1	16370000	16380000
chr1	16080000	16090000	chr1	16380000	16390000
chr1	16090000	16100000	chr1	16220000	16230000
chr1	16090000	16100000	chr1	16230000	16240000
chr1	16090000	16100000	chr1	16240000	16250000
chr1	16090000	16100000	chr1	16250000	16260000
chr1	16090000	16100000	chr1	16350000	16360000
chr1	16090000	16100000	chr1	16360000	16370000
chr1	16190000	16200000	chr1	16350000	16360000
chr1	16190000	16200000	chr1	16360000	16370000
chr1	17120000	17130000	chr1	17230000	17240000
chr1	17120000	17130000	chr1	17400000	17410000
chr1	17120000	17130000	chr1	17410000	17420000
chr1	17130000	17140000	chr1	17230000	17240000
chr1	17130000	17140000	chr1	17240000	17250000
chr1	17130000	17140000	chr1	17400000	17410000
chr1	17130000	17140000	chr1	17410000	17420000
chr1	17420000	17430000	chr1	17480000	17490000
chr1	17420000	17430000	chr1	17590000	17600000
chr1	17420000	17430000	chr1	17600000	17610000
chr1	17420000	17430000	chr1	17610000	17620000
chr1	17420000	17430000	chr1	17620000	17630000
chr1	17430000	17440000	chr1	17610000	17620000
chr1	17480000	17490000	chr1	17600000	17610000
chr1	17480000	17490000	chr1	17610000	17620000
chr1	17490000	17500000	chr1	17590000	17600000
chr1	17490000	17500000	chr1	17600000	17610000
chr1	17490000	17500000	chr1	17610000	17620000
chr1	17500000	17510000	chr1	17570000	17580000
chr1	17500000	17510000	chr1	17580000	17590000
chr1	17500000	17510000	chr1	17590000	17600000
chr1	17500000	17510000	chr1	17600000	17610000
chr1	17500000	17510000	chr1	17610000	17620000
chr1	17510000	17520000	chr1	17590000	17600000
chr1	17510000	17520000	chr1	17600000	17610000
chr1	17510000	17520000	chr1	17610000	17620000
chr1	17650000	17660000	chr1	18560000	18570000
chr1	17900000	17910000	chr1	18190000	18200000
chr1	17900000	17910000	chr1	18200000	18210000
chr1	17900000	17910000	chr1	18210000	18220000
chr1	17910000	17920000	chr1	18060000	18070000
chr1	17910000	17920000	chr1	18070000	18080000
chr1	17910000	17920000	chr1	18080000	18090000
chr1	17910000	17920000	chr1	18090000	18100000
chr1	17910000	17920000	chr1	18100000	18110000
chr1	17910000	17920000	chr1	18190000	18200000
chr1	17910000	17920000	chr1	18200000	18210000
chr1	17910000	17920000	chr1	18210000	18220000
chr1	17910000	17920000	chr1	18220000	18230000
chr1	17910000	17920000	chr1	18230000	18240000
chr1	17910000	17920000	chr1	18290000	18300000
chr1	17910000	17920000	chr1	18300000	18310000
chr1	17920000	17930000	chr1	17980000	17990000
chr1	17920000	17930000	chr1	17990000	18000000
chr1	17920000	17930000	chr1	18000000	18010000
chr1	17920000	17930000	chr1	18010000	18020000
chr1	17920000	17930000	chr1	18060000	18070000
chr1	17920000	17930000	chr1	18070000	18080000
chr1	17920000	17930000	chr1	18080000	18090000
chr1	17920000	17930000	chr1	18090000	18100000
chr1	17920000	17930000	chr1	18100000	18110000
chr1	17920000	17930000	chr1	18110000	18120000
chr1	17920000	17930000	chr1	18190000	18200000
chr1	17920000	17930000	chr1	18200000	18210000
chr1	17920000	17930000	chr1	18210000	18220000
chr1	17920000	17930000	chr1	18290000	18300000
chr1	17920000	17930000	chr1	18300000	18310000
chr1	17930000	17940000	chr1	17990000	18000000
chr1	17930000	17940000	chr1	18000000	18010000
chr1	17930000	17940000	chr1	18010000	18020000
chr1	17930000	17940000	chr1	18070000	18080000
chr1	17930000	17940000	chr1	18080000	18090000
chr1	17930000	17940000	chr1	18090000	18100000
chr1	17930000	17940000	chr1	18100000	18110000
chr1	17930000	17940000	chr1	18110000	18120000
chr1	17930000	17940000	chr1	18200000	18210000
chr1	17930000	17940000	chr1	18210000	18220000
chr1	18090000	18100000	chr1	18190000	18200000
chr1	18090000	18100000	chr1	18200000	18210000
chr1	18090000	18100000	chr1	18210000	18220000
chr1	18090000	18100000	chr1	18310000	18320000
chr1	18090000	18100000	chr1	18320000	18330000
chr1	18100000	18110000	chr1	18170000	18180000
chr1	18100000	18110000	chr1	18180000	18190000
chr1	18100000	18110000	chr1	18190000	18200000
chr1	18100000	18110000	chr1	18200000	18210000
chr1	18100000	18110000	chr1	18210000	18220000
chr1	18100000	18110000	chr1	18220000	18230000
chr1	18100000	18110000	chr1	18230000	18240000
chr1	18100000	18110000	chr1	18290000	18300000
chr1	18100000	18110000	chr1	18300000	18310000
chr1	18100000	18110000	chr1	18310000	18320000
chr1	18100000	18110000	chr1	18320000	18330000
chr1	18100000	18110000	chr1	18330000	18340000
chr1	18110000	18120000	chr1	18170000	18180000
chr1	18110000	18120000	chr1	18180000	18190000
chr1	18110000	18120000	chr1	18190000	18200000
chr1	18110000	18120000	chr1	18200000	18210000
chr1	18110000	18120000	chr1	18210000	18220000
chr1	18110000	18120000	chr1	18220000	18230000
chr1	18110000	18120000	chr1	18230000	18240000
chr1	18110000	18120000	chr1	18290000	18300000
chr1	18110000	18120000	chr1	18300000	18310000
chr1	18110000	18120000	chr1	18310000	18320000
chr1	18110000	18120000	chr1	18320000	18330000
chr1	18110000	18120000	chr1	18330000	18340000
chr1	18110000	18120000	chr1	18340000	18350000
chr1	18110000	18120000	chr1	18560000	18570000
chr1	18110000	18120000	chr1	18570000	18580000
chr1	18120000	18130000	chr1	18180000	18190000
chr1	18120000	18130000	chr1	18190000	18200000
chr1	18120000	18130000	chr1	18200000	18210000
chr1	18120000	18130000	chr1	18210000	18220000
chr1	18120000	18130000	chr1	18220000	18230000
chr1	18120000	18130000	chr1	18230000	18240000
chr1	18120000	18130000	chr1	18290000	18300000
chr1	18120000	18130000	chr1	18300000	18310000
chr1	18120000	18130000	chr1	18310000	18320000
chr1	18120000	18130000	chr1	18320000	18330000
chr1	18120000	18130000	chr1	18330000	18340000
chr1	18120000	18130000	chr1	18340000	18350000
chr1	18120000	18130000	chr1	18560000	18570000
chr1	18120000	18130000	chr1	18570000	18580000
chr1	18130000	18140000	chr1	18570000	18580000
chr1	18190000	18200000	chr1	18300000	18310000
chr1	18190000	18200000	chr1	18310000	18320000
chr1	18190000	18200000	chr1	18320000	18330000
chr1	18190000	18200000	chr1	18330000	18340000
chr1	18190000	18200000	chr1	18340000	18350000
chr1	18200000	18210000	chr1	18270000	18280000
chr1	18200000	18210000	chr1	18290000	18300000
chr1	18200000	18210000	chr1	18300000	18310000
chr1	18200000	18210000	chr1	18310000	18320000
chr1	18200000	18210000	chr1	18320000	18330000
chr1	18200000	18210000	chr1	18330000	18340000
chr1	18200000	18210000	chr1	18340000	18350000
chr1	18200000	18210000	chr1	18560000	18570000
chr1	18200000	18210000	chr1	18570000	18580000
chr1	18200000	18210000	chr1	18580000	18590000
chr1	18210000	18220000	chr1	18280000	18290000
chr1	18210000	18220000	chr1	18290000	18300000
chr1	18210000	18220000	chr1	18300000	18310000
chr1	18210000	18220000	chr1	18310000	18320000
chr1	18210000	18220000	chr1	18320000	18330000
chr1	18210000	18220000	chr1	18330000	18340000
chr1	18210000	18220000	chr1	18340000	18350000
chr1	18210000	18220000	chr1	18560000	18570000
chr1	18210000	18220000	chr1	18570000	18580000
chr1	18220000	18230000	chr1	18280000	18290000
chr1	18220000	18230000	chr1	18290000	18300000
chr1	18220000	18230000	chr1	18300000	18310000
chr1	18220000	18230000	chr1	18310000	18320000
chr1	18220000	18230000	chr1	18320000	18330000
chr1	18220000	18230000	chr1	18330000	18340000
chr1	18220000	18230000	chr1	18560000	18570000
chr1	18220000	18230000	chr1	18570000	18580000
chr1	18230000	18240000	chr1	18290000	18300000
chr1	18230000	18240000	chr1	18300000	18310000
chr1	18230000	18240000	chr1	18310000	18320000
chr1	18230000	18240000	chr1	18320000	18330000
chr1	18240000	18250000	chr1	18300000	18310000
chr1	18590000	18600000	chr1	18800000	18810000
chr1	18590000	18600000	chr1	18810000	18820000
chr1	18590000	18600000	chr1	18820000	18830000
chr1	18590000	18600000	chr1	18830000	18840000
chr1	18590000	18600000	chr1	18840000	18850000
chr1	18590000	18600000	chr1	18860000	18870000
chr1	18590000	18600000	chr1	18870000	18880000
chr1	18590000	18600000	chr1	18880000	18890000
chr1	18600000	18610000	chr1	18800000	18810000
chr1	18600000	18610000	chr1	18810000	18820000
chr1	18600000	18610000	chr1	18820000	18830000
chr1	18600000	18610000	chr1	18830000	18840000
chr1	18600000	18610000	chr1	18840000	18850000
chr1	18600000	18610000	chr1	18860000	18870000
chr1	18600000	18610000	chr1	18870000	18880000
chr1	18600000	18610000	chr1	18880000	18890000
chr1	18610000	18620000	chr1	18820000	18830000
chr1	18890000	18900000	chr1	19240000	19250000
chr1	18900000	18910000	chr1	18960000	18970000
chr1	18900000	18910000	chr1	19230000	19240000
chr1	18900000	18910000	chr1	19240000	19250000
chr1	18910000	18920000	chr1	19230000	19240000
chr1	18910000	18920000	chr1	19240000	19250000
chr1	19090000	19100000	chr1	19150000	19160000
chr1	19090000	19100000	chr1	19230000	19240000
chr1	19100000	19110000	chr1	19160000	19170000
chr1	19100000	19110000	chr1	19230000	19240000
chr1	19100000	19110000	chr1	19240000	19250000
chr1	19150000	19160000	chr1	19230000	19240000
chr1	19150000	19160000	chr1	19240000	19250000
chr1	19160000	19170000	chr1	19230000	19240000
chr1	19160000	19170000	chr1	19240000	19250000
chr1	19170000	19180000	chr1	19230000	19240000
chr1	19170000	19180000	chr1	19240000	19250000
chr1	19180000	19190000	chr1	19240000	19250000
chr1	19330000	19340000	chr1	19660000	19670000
chr1	19340000	19350000	chr1	19660000	19670000
chr1	19340000	19350000	chr1	19670000	19680000
chr1	19350000	19360000	chr1	19660000	19670000
chr1	19350000	19360000	chr1	19670000	19680000
chr1	19360000	19370000	chr1	19660000	19670000
chr1	19370000	19380000	chr1	19660000	19670000
chr1	19380000	19390000	chr1	19460000	19470000
chr1	19380000	19390000	chr1	19470000	19480000
chr1	19380000	19390000	chr1	19480000	19490000
chr1	19380000	19390000	chr1	19650000	19660000
chr1	19380000	19390000	chr1	19660000	19670000
chr1	19390000	19400000	chr1	19460000	19470000
chr1	19390000	19400000	chr1	19470000	19480000
chr1	19390000	19400000	chr1	19480000	19490000
chr1	19390000	19400000	chr1	19490000	19500000
chr1	19390000	19400000	chr1	19650000	19660000
chr1	19390000	19400000	chr1	19660000	19670000
chr1	19400000	19410000	chr1	19460000	19470000
chr1	19400000	19410000	chr1	19470000	19480000
chr1	19400000	19410000	chr1	19480000	19490000
chr1	19400000	19410000	chr1	19490000	19500000
chr1	19400000	19410000	chr1	19650000	19660000
chr1	19400000	19410000	chr1	19660000	19670000
chr1	19410000	19420000	chr1	19470000	19480000
chr1	19410000	19420000	chr1	19480000	19490000
chr1	19410000	19420000	chr1	19490000	19500000
chr1	19460000	19470000	chr1	19660000	19670000
chr1	19470000	19480000	chr1	19650000	19660000
chr1	19470000	19480000	chr1	19660000	19670000
chr1	19650000	19660000	chr1	19710000	19720000
chr1	19650000	19660000	chr1	19720000	19730000
chr1	19650000	19660000	chr1	19730000	19740000
chr1	19650000	19660000	chr1	19740000	19750000
chr1	19650000	19660000	chr1	19750000	19760000
chr1	19650000	19660000	chr1	19760000	19770000
chr1	19650000	19660000	chr1	19860000	19870000
chr1	19650000	19660000	chr1	19870000	19880000
chr1	19650000	19660000	chr1	19880000	19890000
chr1	19650000	19660000	chr1	19890000	19900000
chr1	19650000	19660000	chr1	19900000	19910000
chr1	19660000	19670000	chr1	19720000	19730000
chr1	19660000	19670000	chr1	19730000	19740000
chr1	19660000	19670000	chr1	19740000	19750000
chr1	19660000	19670000	chr1	19750000	19760000
chr1	19660000	19670000	chr1	19760000	19770000
chr1	19660000	19670000	chr1	19860000	19870000
chr1	19660000	19670000	chr1	19870000	19880000
chr1	19660000	19670000	chr1	19880000	19890000
chr1	19660000	19670000	chr1	19890000	19900000
chr1	19660000	19670000	chr1	19900000	19910000
chr1	19660000	19670000	chr1	19910000	19920000
chr1	19660000	19670000	chr1	20170000	20180000
chr1	19660000	19670000	chr1	20180000	20190000
chr1	19660000	19670000	chr1	20190000	20200000
chr1	19660000	19670000	chr1	20200000	20210000
chr1	19670000	19680000	chr1	19730000	19740000
chr1	19670000	19680000	chr1	19740000	19750000
chr1	19670000	19680000	chr1	19750000	19760000
chr1	19670000	19680000	chr1	19760000	19770000
chr1	19670000	19680000	chr1	19870000	19880000
chr1	19670000	19680000	chr1	19880000	19890000
chr1	19670000	19680000	chr1	19890000	19900000
chr1	19670000	19680000	chr1	19900000	19910000
chr1	19680000	19690000	chr1	19740000	19750000
chr1	19680000	19690000	chr1	19750000	19760000
chr1	19690000	19700000	chr1	19750000	19760000
chr1	19700000	19710000	chr1	19760000	19770000
chr1	19700000	19710000	chr1	20180000	20190000
chr1	19700000	19710000	chr1	20190000	20200000
chr1	19710000	19720000	chr1	19870000	19880000
chr1	19710000	19720000	chr1	19880000	19890000
chr1	19710000	19720000	chr1	19890000	19900000
chr1	19710000	19720000	chr1	20170000	20180000
chr1	19710000	19720000	chr1	20180000	20190000
chr1	19710000	19720000	chr1	20190000	20200000
chr1	19720000	19730000	chr1	19860000	19870000
chr1	19720000	19730000	chr1	19870000	19880000
chr1	19720000	19730000	chr1	19880000	19890000
chr1	19720000	19730000	chr1	19890000	19900000
chr1	19720000	19730000	chr1	19900000	19910000
chr1	19720000	19730000	chr1	20170000	20180000
chr1	19720000	19730000	chr1	20180000	20190000
chr1	19720000	19730000	chr1	20190000	20200000
chr1	19730000	19740000	chr1	19860000	19870000
chr1	19730000	19740000	chr1	19870000	19880000
chr1	19730000	19740000	chr1	19880000	19890000
chr1	19730000	19740000	chr1	19890000	19900000
chr1	19730000	19740000	chr1	19900000	19910000
chr1	19730000	19740000	chr1	20170000	20180000
chr1	19730000	19740000	chr1	20180000	20190000
chr1	19740000	19750000	chr1	19860000	19870000
chr1	19740000	19750000	chr1	19870000	19880000
chr1	19740000	19750000	chr1	19880000	19890000
chr1	19740000	19750000	chr1	19890000	19900000
chr1	19740000	19750000	chr1	19900000	19910000
chr1	19740000	19750000	chr1	20170000	20180000
chr1	19740000	19750000	chr1	20180000	20190000
chr1	19750000	19760000	chr1	19860000	19870000
chr1	19750000	19760000	chr1	19870000	19880000
chr1	19750000	19760000	chr1	19880000	19890000
chr1	19750000	19760000	chr1	19890000	19900000
chr1	19750000	19760000	chr1	19900000	19910000
chr1	19760000	19770000	chr1	19870000	19880000
chr1	19760000	19770000	chr1	19880000	19890000
chr1	19760000	19770000	chr1	19890000	19900000
chr1	19760000	19770000	chr1	19900000	19910000
chr1	19770000	19780000	chr1	19890000	19900000
chr1	19770000	19780000	chr1	19900000	19910000
chr1	19900000	19910000	chr1	20060000	20070000
chr1	19900000	19910000	chr1	20070000	20080000
chr1	19910000	19920000	chr1	20050000	20060000
chr1	19910000	19920000	chr1	20060000	20070000
chr1	19910000	19920000	chr1	20070000	20080000
chr1	19920000	19930000	chr1	20060000	20070000
chr1	19920000	19930000	chr1	20070000	20080000
chr1	19930000	19940000	chr1	20180000	20190000
chr1	20050000	20060000	chr1	20160000	20170000
chr1	20050000	20060000	chr1	20170000	20180000
chr1	20050000	20060000	chr1	20180000	20190000
chr1	20050000	20060000	chr1	20190000	20200000
chr1	20050000	20060000	chr1	20200000	20210000
chr1	20060000	20070000	chr1	20160000	20170000
chr1	20060000	20070000	chr1	20170000	20180000
chr1	20060000	20070000	chr1	20180000	20190000
chr1	20060000	20070000	chr1	20190000	20200000
chr1	20060000	20070000	chr1	20200000	20210000
chr1	20060000	20070000	chr1	20490000	20500000
chr1	20070000	20080000	chr1	20160000	20170000
chr1	20070000	20080000	chr1	20170000	20180000
chr1	20070000	20080000	chr1	20180000	20190000
chr1	20070000	20080000	chr1	20190000	20200000
chr1	20080000	20090000	chr1	20490000	20500000
chr1	20090000	20100000	chr1	20480000	20490000
chr1	20090000	20100000	chr1	20490000	20500000
chr1	20090000	20100000	chr1	20500000	20510000
chr1	20100000	20110000	chr1	20480000	20490000
chr1	20100000	20110000	chr1	20490000	20500000
chr1	20100000	20110000	chr1	20500000	20510000
chr1	20110000	20120000	chr1	20190000	20200000
chr1	20170000	20180000	chr1	20250000	20260000
chr1	20170000	20180000	chr1	20260000	20270000
chr1	20180000	20190000	chr1	20240000	20250000
chr1	20180000	20190000	chr1	20250000	20260000
chr1	20180000	20190000	chr1	20260000	20270000
chr1	20180000	20190000	chr1	20270000	20280000
chr1	20180000	20190000	chr1	20360000	20370000
chr1	20190000	20200000	chr1	20250000	20260000
chr1	20190000	20200000	chr1	20260000	20270000
chr1	20190000	20200000	chr1	20340000	20350000
chr1	20190000	20200000	chr1	20360000	20370000
chr1	20340000	20350000	chr1	20470000	20480000
chr1	20340000	20350000	chr1	20480000	20490000
chr1	20340000	20350000	chr1	20490000	20500000
chr1	20340000	20350000	chr1	20500000	20510000
chr1	20350000	20360000	chr1	20470000	20480000
chr1	20350000	20360000	chr1	20480000	20490000
chr1	20350000	20360000	chr1	20490000	20500000
chr1	20350000	20360000	chr1	20500000	20510000
chr1	20360000	20370000	chr1	20470000	20480000
chr1	20360000	20370000	chr1	20480000	20490000
chr1	20360000	20370000	chr1	20490000	20500000
chr1	20360000	20370000	chr1	20500000	20510000
chr1	20370000	20380000	chr1	20470000	20480000
chr1	20370000	20380000	chr1	20480000	20490000
chr1	20370000	20380000	chr1	20490000	20500000
chr1	20650000	20660000	chr1	20720000	20730000
chr1	20660000	20670000	chr1	20720000	20730000
chr1	20660000	20670000	chr1	20730000	20740000
chr1	20670000	20680000	chr1	20730000	20740000
chr1	20700000	20710000	chr1	21200000	21210000
chr1	20700000	20710000	chr1	21210000	21220000
chr1	20710000	20720000	chr1	21200000	21210000
chr1	20710000	20720000	chr1	21210000	21220000
chr1	20720000	20730000	chr1	21210000	21220000
chr1	21210000	21220000	chr1	21550000	21560000
chr1	21220000	21230000	chr1	21330000	21340000
chr1	21230000	21240000	chr1	21320000	21330000
chr1	21230000	21240000	chr1	21330000	21340000
chr1	21230000	21240000	chr1	21340000	21350000
chr1	21230000	21240000	chr1	21350000	21360000
chr1	21230000	21240000	chr1	21490000	21500000
chr1	21240000	21250000	chr1	21320000	21330000
chr1	21240000	21250000	chr1	21330000	21340000
chr1	21240000	21250000	chr1	21340000	21350000
chr1	21240000	21250000	chr1	21350000	21360000
chr1	21250000	21260000	chr1	21320000	21330000
chr1	21250000	21260000	chr1	21330000	21340000
chr1	21250000	21260000	chr1	21340000	21350000
chr1	21250000	21260000	chr1	21350000	21360000
chr1	21260000	21270000	chr1	21340000	21350000
chr1	21360000	21370000	chr1	21640000	21650000
chr1	21360000	21370000	chr1	21650000	21660000
chr1	21360000	21370000	chr1	21660000	21670000
chr1	21370000	21380000	chr1	21590000	21600000
chr1	21370000	21380000	chr1	21640000	21650000
chr1	21370000	21380000	chr1	21650000	21660000
chr1	21370000	21380000	chr1	21660000	21670000
chr1	21380000	21390000	chr1	21650000	21660000
chr1	21380000	21390000	chr1	21660000	21670000
chr1	21480000	21490000	chr1	21600000	21610000
chr1	21480000	21490000	chr1	21630000	21640000
chr1	21480000	21490000	chr1	21640000	21650000
chr1	21490000	21500000	chr1	21590000	21600000
chr1	21490000	21500000	chr1	21600000	21610000
chr1	21490000	21500000	chr1	21610000	21620000
chr1	21490000	21500000	chr1	21630000	21640000
chr1	21490000	21500000	chr1	21640000	21650000
chr1	21490000	21500000	chr1	21650000	21660000
chr1	21490000	21500000	chr1	21660000	21670000
chr1	21520000	21530000	chr1	21590000	21600000
chr1	21530000	21540000	chr1	21590000	21600000
chr1	21530000	21540000	chr1	21600000	21610000
chr1	21620000	21630000	chr1	21700000	21710000
chr1	21620000	21630000	chr1	21780000	21790000
chr1	21630000	21640000	chr1	21700000	21710000
chr1	21630000	21640000	chr1	21710000	21720000
chr1	21630000	21640000	chr1	21770000	21780000
chr1	21630000	21640000	chr1	21780000	21790000
chr1	21640000	21650000	chr1	21700000	21710000
chr1	21640000	21650000	chr1	21710000	21720000
chr1	21640000	21650000	chr1	21770000	21780000
chr1	21640000	21650000	chr1	21780000	21790000
chr1	21650000	21660000	chr1	21710000	21720000
chr1	21650000	21660000	chr1	21720000	21730000
chr1	21650000	21660000	chr1	21770000	21780000
chr1	21650000	21660000	chr1	21780000	21790000
chr1	21650000	21660000	chr1	21840000	21850000
chr1	21660000	21670000	chr1	21720000	21730000
chr1	21660000	21670000	chr1	21780000	21790000
chr1	21660000	21670000	chr1	21830000	21840000
chr1	21660000	21670000	chr1	21840000	21850000
chr1	21660000	21670000	chr1	21850000	21860000
chr1	21670000	21680000	chr1	21840000	21850000
chr1	21670000	21680000	chr1	21850000	21860000
chr1	21680000	21690000	chr1	21840000	21850000
chr1	21680000	21690000	chr1	21850000	21860000
chr1	21690000	21700000	chr1	21840000	21850000
chr1	21710000	21720000	chr1	21770000	21780000
chr1	22410000	22420000	chr1	22630000	22640000
chr1	22410000	22420000	chr1	22640000	22650000
chr1	22410000	22420000	chr1	22650000	22660000
chr1	22420000	22430000	chr1	22620000	22630000
chr1	22420000	22430000	chr1	22630000	22640000
chr1	22420000	22430000	chr1	22640000	22650000
chr1	22420000	22430000	chr1	22650000	22660000
chr1	22430000	22440000	chr1	22510000	22520000
chr1	22430000	22440000	chr1	22520000	22530000
chr1	22430000	22440000	chr1	22530000	22540000
chr1	22430000	22440000	chr1	22630000	22640000
chr1	22430000	22440000	chr1	22640000	22650000
chr1	22430000	22440000	chr1	22650000	22660000
chr1	22440000	22450000	chr1	22500000	22510000
chr1	22440000	22450000	chr1	22510000	22520000
chr1	22440000	22450000	chr1	22520000	22530000
chr1	22440000	22450000	chr1	22530000	22540000
chr1	22440000	22450000	chr1	22540000	22550000
chr1	22450000	22460000	chr1	22510000	22520000
chr1	22450000	22460000	chr1	22520000	22530000
chr1	22450000	22460000	chr1	22530000	22540000
chr1	22450000	22460000	chr1	22540000	22550000
chr1	22460000	22470000	chr1	22520000	22530000
chr1	22510000	22520000	chr1	22570000	22580000
chr1	22510000	22520000	chr1	22630000	22640000
chr1	22510000	22520000	chr1	22640000	22650000
chr1	22520000	22530000	chr1	22620000	22630000
chr1	22520000	22530000	chr1	22630000	22640000
chr1	22520000	22530000	chr1	22640000	22650000
chr1	22530000	22540000	chr1	22620000	22630000
chr1	22530000	22540000	chr1	22630000	22640000
chr1	22530000	22540000	chr1	22640000	22650000
chr1	22540000	22550000	chr1	22630000	22640000
chr1	22540000	22550000	chr1	22640000	22650000
chr1	22660000	22670000	chr1	22880000	22890000
chr1	22660000	22670000	chr1	22910000	22920000
chr1	22660000	22670000	chr1	22920000	22930000
chr1	22660000	22670000	chr1	22930000	22940000
chr1	22670000	22680000	chr1	22740000	22750000
chr1	22670000	22680000	chr1	22860000	22870000
chr1	22670000	22680000	chr1	22870000	22880000
chr1	22670000	22680000	chr1	22880000	22890000
chr1	22670000	22680000	chr1	22910000	22920000
chr1	22670000	22680000	chr1	22920000	22930000
chr1	22670000	22680000	chr1	22930000	22940000
chr1	22680000	22690000	chr1	22920000	22930000
chr1	22950000	22960000	chr1	23190000	23200000
chr1	22960000	22970000	chr1	23180000	23190000
chr1	22960000	22970000	chr1	23190000	23200000
chr1	22970000	22980000	chr1	23180000	23190000
chr1	22970000	22980000	chr1	23190000	23200000
chr1	23090000	23100000	chr1	23160000	23170000
chr1	23100000	23110000	chr1	23160000	23170000
chr1	23200000	23210000	chr1	23270000	23280000
chr1	23200000	23210000	chr1	23280000	23290000
chr1	23200000	23210000	chr1	23290000	23300000
chr1	23210000	23220000	chr1	23270000	23280000
chr1	23210000	23220000	chr1	23280000	23290000
chr1	23210000	23220000	chr1	23290000	23300000
chr1	23210000	23220000	chr1	23300000	23310000
chr1	23220000	23230000	chr1	23280000	23290000
chr1	23220000	23230000	chr1	23290000	23300000
chr1	23340000	23350000	chr1	23470000	23480000
chr1	23340000	23350000	chr1	23480000	23490000
chr1	23350000	23360000	chr1	23460000	23470000
chr1	23350000	23360000	chr1	23470000	23480000
chr1	23350000	23360000	chr1	23480000	23490000
chr1	23360000	23370000	chr1	23460000	23470000
chr1	23360000	23370000	chr1	23470000	23480000
chr1	23360000	23370000	chr1	23480000	23490000
chr1	23370000	23380000	chr1	23470000	23480000
chr1	23370000	23380000	chr1	23480000	23490000
chr1	23380000	23390000	chr1	23470000	23480000
chr1	23380000	23390000	chr1	23480000	23490000
chr1	23390000	23400000	chr1	23470000	23480000
chr1	23390000	23400000	chr1	23480000	23490000
chr1	23400000	23410000	chr1	23460000	23470000
chr1	23400000	23410000	chr1	23470000	23480000
chr1	23400000	23410000	chr1	23480000	23490000
chr1	23410000	23420000	chr1	23470000	23480000
chr1	23410000	23420000	chr1	23480000	23490000
chr1	23750000	23760000	chr1	23850000	23860000
chr1	23760000	23770000	chr1	23840000	23850000
chr1	23760000	23770000	chr1	23850000	23860000
chr1	23760000	23770000	chr1	23860000	23870000
chr1	23760000	23770000	chr1	23910000	23920000
chr1	23760000	23770000	chr1	23920000	23930000
chr1	23760000	23770000	chr1	23930000	23940000
chr1	23770000	23780000	chr1	23840000	23850000
chr1	23770000	23780000	chr1	23850000	23860000
chr1	23770000	23780000	chr1	23860000	23870000
chr1	23770000	23780000	chr1	23910000	23920000
chr1	23770000	23780000	chr1	23920000	23930000
chr1	23770000	23780000	chr1	23930000	23940000
chr1	23780000	23790000	chr1	23840000	23850000
chr1	23780000	23790000	chr1	23850000	23860000
chr1	23780000	23790000	chr1	23860000	23870000
chr1	23780000	23790000	chr1	23920000	23930000
chr1	23780000	23790000	chr1	23930000	23940000
chr1	23790000	23800000	chr1	23850000	23860000
chr1	23790000	23800000	chr1	23860000	23870000
chr1	23790000	23800000	chr1	23920000	23930000
chr1	23800000	23810000	chr1	24030000	24040000
chr1	23810000	23820000	chr1	24020000	24030000
chr1	23810000	23820000	chr1	24030000	24040000
chr1	23820000	23830000	chr1	24030000	24040000
chr1	23940000	23950000	chr1	24020000	24030000
chr1	23940000	23950000	chr1	24030000	24040000
chr1	23940000	23950000	chr1	24040000	24050000
chr1	23950000	23960000	chr1	24010000	24020000
chr1	23950000	23960000	chr1	24020000	24030000
chr1	23950000	23960000	chr1	24030000	24040000
chr1	23950000	23960000	chr1	24040000	24050000
chr1	23950000	23960000	chr1	24050000	24060000
chr1	23960000	23970000	chr1	24020000	24030000
chr1	23960000	23970000	chr1	24030000	24040000
chr1	23960000	23970000	chr1	24040000	24050000
chr1	23960000	23970000	chr1	24050000	24060000
chr1	23960000	23970000	chr1	24060000	24070000
chr1	23970000	23980000	chr1	24030000	24040000
chr1	23970000	23980000	chr1	24040000	24050000
chr1	23970000	23980000	chr1	24050000	24060000
chr1	23980000	23990000	chr1	24040000	24050000
chr1	24400000	24410000	chr1	24500000	24510000
chr1	24400000	24410000	chr1	24510000	24520000
chr1	24410000	24420000	chr1	24490000	24500000
chr1	24410000	24420000	chr1	24500000	24510000
chr1	24410000	24420000	chr1	24510000	24520000
chr1	24410000	24420000	chr1	24520000	24530000
chr1	24420000	24430000	chr1	24490000	24500000
chr1	24420000	24430000	chr1	24500000	24510000
chr1	24420000	24430000	chr1	24510000	24520000
chr1	24420000	24430000	chr1	24520000	24530000
chr1	24430000	24440000	chr1	24500000	24510000
chr1	24430000	24440000	chr1	24510000	24520000
chr1	24430000	24440000	chr1	24520000	24530000
chr1	24430000	24440000	chr1	24530000	24540000
chr1	24440000	24450000	chr1	24500000	24510000
chr1	24440000	24450000	chr1	24510000	24520000
chr1	24440000	24450000	chr1	24520000	24530000
chr1	24440000	24450000	chr1	24530000	24540000
chr1	24450000	24460000	chr1	24510000	24520000
chr1	24450000	24460000	chr1	24520000	24530000
chr1	24450000	24460000	chr1	24530000	24540000
chr1	24460000	24470000	chr1	24520000	24530000
chr1	24460000	24470000	chr1	24530000	24540000
chr1	24630000	24640000	chr1	24820000	24830000
chr1	24640000	24650000	chr1	24740000	24750000
chr1	24640000	24650000	chr1	24750000	24760000
chr1	24640000	24650000	chr1	24810000	24820000
chr1	24640000	24650000	chr1	24820000	24830000
chr1	24640000	24650000	chr1	24830000	24840000
chr1	24650000	24660000	chr1	24720000	24730000
chr1	24650000	24660000	chr1	24730000	24740000
chr1	24650000	24660000	chr1	24740000	24750000
chr1	24650000	24660000	chr1	24750000	24760000
chr1	24650000	24660000	chr1	24760000	24770000
chr1	24650000	24660000	chr1	24800000	24810000
chr1	24650000	24660000	chr1	24810000	24820000
chr1	24650000	24660000	chr1	24820000	24830000
chr1	24650000	24660000	chr1	24830000	24840000
chr1	24650000	24660000	chr1	24840000	24850000
chr1	24660000	24670000	chr1	24720000	24730000
chr1	24660000	24670000	chr1	24730000	24740000
chr1	24660000	24670000	chr1	24740000	24750000
chr1	24660000	24670000	chr1	24750000	24760000
chr1	24660000	24670000	chr1	24800000	24810000
chr1	24660000	24670000	chr1	24810000	24820000
chr1	24660000	24670000	chr1	24820000	24830000
chr1	24660000	24670000	chr1	24830000	24840000
chr1	24660000	24670000	chr1	24840000	24850000
chr1	24670000	24680000	chr1	24730000	24740000
chr1	24670000	24680000	chr1	24740000	24750000
chr1	24670000	24680000	chr1	24750000	24760000
chr1	24670000	24680000	chr1	24810000	24820000
chr1	24670000	24680000	chr1	24820000	24830000
chr1	24670000	24680000	chr1	24830000	24840000
chr1	24670000	24680000	chr1	24840000	24850000
chr1	24680000	24690000	chr1	24820000	24830000
chr1	24680000	24690000	chr1	24830000	24840000
chr1	24730000	24740000	chr1	24830000	24840000
chr1	24740000	24750000	chr1	24820000	24830000
chr1	24740000	24750000	chr1	24830000	24840000
chr1	24750000	24760000	chr1	24820000	24830000
chr1	24750000	24760000	chr1	24830000	24840000
chr1	24760000	24770000	chr1	24820000	24830000
chr1	25430000	25440000	chr1	25560000	25570000
chr1	25440000	25450000	chr1	25560000	25570000
chr1	25520000	25530000	chr1	25610000	25620000
chr1	25520000	25530000	chr1	25620000	25630000
chr1	25530000	25540000	chr1	25620000	25630000
chr1	25540000	25550000	chr1	25620000	25630000
chr1	25600000	25610000	chr1	25680000	25690000
chr1	25600000	25610000	chr1	25690000	25700000
chr1	25600000	25610000	chr1	25700000	25710000
chr1	25610000	25620000	chr1	25670000	25680000
chr1	25610000	25620000	chr1	25680000	25690000
chr1	25610000	25620000	chr1	25690000	25700000
chr1	25610000	25620000	chr1	25700000	25710000
chr1	25610000	25620000	chr1	25710000	25720000
chr1	25620000	25630000	chr1	25680000	25690000
chr1	25620000	25630000	chr1	25690000	25700000
chr1	25620000	25630000	chr1	25700000	25710000
chr1	25680000	25690000	chr1	25780000	25790000
chr1	25680000	25690000	chr1	25790000	25800000
chr1	25680000	25690000	chr1	25800000	25810000
chr1	25690000	25700000	chr1	25770000	25780000
chr1	25690000	25700000	chr1	25780000	25790000
chr1	25690000	25700000	chr1	25790000	25800000
chr1	25690000	25700000	chr1	25800000	25810000
chr1	25700000	25710000	chr1	25770000	25780000
chr1	25700000	25710000	chr1	25780000	25790000
chr1	25700000	25710000	chr1	25790000	25800000
chr1	25710000	25720000	chr1	25770000	25780000
chr1	25710000	25720000	chr1	25780000	25790000
chr1	25710000	25720000	chr1	25790000	25800000
chr1	25730000	25740000	chr1	25790000	25800000
chr1	25730000	25740000	chr1	25800000	25810000
chr1	25730000	25740000	chr1	25810000	25820000
chr1	25740000	25750000	chr1	25800000	25810000
chr1	25740000	25750000	chr1	25810000	25820000
chr1	25750000	25760000	chr1	25810000	25820000
chr1	25800000	25810000	chr1	26020000	26030000
chr1	25800000	25810000	chr1	26030000	26040000
chr1	25810000	25820000	chr1	26010000	26020000
chr1	25810000	25820000	chr1	26020000	26030000
chr1	25810000	25820000	chr1	26030000	26040000
chr1	25810000	25820000	chr1	26040000	26050000
chr1	25820000	25830000	chr1	26000000	26010000
chr1	25820000	25830000	chr1	26010000	26020000
chr1	25820000	25830000	chr1	26020000	26030000
chr1	25820000	25830000	chr1	26030000	26040000
chr1	25820000	25830000	chr1	26040000	26050000
chr1	25830000	25840000	chr1	26000000	26010000
chr1	25830000	25840000	chr1	26010000	26020000
chr1	25830000	25840000	chr1	26020000	26030000
chr1	25830000	25840000	chr1	26030000	26040000
chr1	25830000	25840000	chr1	26040000	26050000
chr1	25840000	25850000	chr1	26000000	26010000
chr1	25840000	25850000	chr1	26010000	26020000
chr1	25840000	25850000	chr1	26020000	26030000
chr1	25840000	25850000	chr1	26030000	26040000
chr1	25840000	25850000	chr1	26040000	26050000
chr1	25850000	25860000	chr1	26020000	26030000
chr1	25850000	25860000	chr1	26030000	26040000
chr1	25850000	25860000	chr1	26040000	26050000
chr1	25860000	25870000	chr1	26020000	26030000
chr1	25860000	25870000	chr1	26030000	26040000
chr1	25870000	25880000	chr1	26020000	26030000
chr1	25870000	25880000	chr1	26030000	26040000
chr1	25880000	25890000	chr1	25970000	25980000
chr1	25880000	25890000	chr1	25980000	25990000
chr1	25880000	25890000	chr1	25990000	26000000
chr1	25880000	25890000	chr1	26020000	26030000
chr1	25880000	25890000	chr1	26030000	26040000
chr1	25890000	25900000	chr1	25970000	25980000
chr1	25890000	25900000	chr1	25980000	25990000
chr1	25890000	25900000	chr1	26020000	26030000
chr1	25890000	25900000	chr1	26030000	26040000
chr1	25900000	25910000	chr1	25980000	25990000
chr1	25900000	25910000	chr1	26020000	26030000
chr1	25900000	25910000	chr1	26030000	26040000
chr1	25910000	25920000	chr1	26020000	26030000
chr1	25920000	25930000	chr1	26020000	26030000
chr1	25960000	25970000	chr1	26020000	26030000
chr1	26020000	26030000	chr1	26080000	26090000
chr1	26030000	26040000	chr1	26090000	26100000
chr1	26270000	26280000	chr1	26400000	26410000
chr1	26280000	26290000	chr1	26390000	26400000
chr1	26280000	26290000	chr1	26400000	26410000
chr1	26280000	26290000	chr1	26410000	26420000
chr1	26290000	26300000	chr1	26390000	26400000
chr1	26290000	26300000	chr1	26400000	26410000
chr1	26290000	26300000	chr1	26410000	26420000
chr1	26590000	26600000	chr1	26790000	26800000
chr1	26610000	26620000	chr1	26690000	26700000
chr1	26700000	26710000	chr1	26760000	26770000
chr1	26700000	26710000	chr1	26770000	26780000
chr1	27030000	27040000	chr1	27090000	27100000
chr1	27040000	27050000	chr1	27100000	27110000
chr1	27050000	27060000	chr1	27110000	27120000
chr1	27290000	27300000	chr1	27360000	27370000
chr1	27290000	27300000	chr1	27370000	27380000
chr1	27290000	27300000	chr1	27380000	27390000
chr1	27290000	27300000	chr1	27390000	27400000
chr1	27290000	27300000	chr1	27580000	27590000
chr1	27290000	27300000	chr1	27590000	27600000
chr1	27300000	27310000	chr1	27360000	27370000
chr1	27300000	27310000	chr1	27370000	27380000
chr1	27300000	27310000	chr1	27380000	27390000
chr1	27300000	27310000	chr1	27390000	27400000
chr1	27300000	27310000	chr1	27580000	27590000
chr1	27300000	27310000	chr1	27590000	27600000
chr1	27310000	27320000	chr1	27370000	27380000
chr1	27310000	27320000	chr1	27380000	27390000
chr1	27410000	27420000	chr1	27510000	27520000
chr1	27410000	27420000	chr1	27520000	27530000
chr1	27410000	27420000	chr1	27530000	27540000
chr1	27520000	27530000	chr1	27580000	27590000
chr1	27520000	27530000	chr1	27590000	27600000
chr1	27530000	27540000	chr1	27590000	27600000
chr1	27820000	27830000	chr1	27990000	28000000
chr1	27820000	27830000	chr1	28000000	28010000
chr1	27920000	27930000	chr1	28000000	28010000
chr1	28640000	28650000	chr1	28720000	28730000
chr1	28640000	28650000	chr1	28730000	28740000
chr1	28640000	28650000	chr1	28740000	28750000
chr1	28640000	28650000	chr1	28750000	28760000
chr1	28650000	28660000	chr1	28710000	28720000
chr1	28650000	28660000	chr1	28720000	28730000
chr1	28650000	28660000	chr1	28730000	28740000
chr1	28650000	28660000	chr1	28740000	28750000
chr1	28650000	28660000	chr1	28750000	28760000
chr1	28650000	28660000	chr1	28760000	28770000
chr1	28660000	28670000	chr1	28730000	28740000
chr1	28660000	28670000	chr1	28750000	28760000
chr1	28760000	28770000	chr1	28830000	28840000
chr1	28770000	28780000	chr1	28830000	28840000
chr1	28770000	28780000	chr1	28850000	28860000
chr1	28770000	28780000	chr1	28860000	28870000
chr1	28770000	28780000	chr1	28870000	28880000
chr1	28770000	28780000	chr1	28880000	28890000
chr1	28770000	28780000	chr1	28890000	28900000
chr1	28780000	28790000	chr1	28840000	28850000
chr1	28780000	28790000	chr1	28850000	28860000
chr1	28780000	28790000	chr1	28860000	28870000
chr1	28780000	28790000	chr1	28870000	28880000
chr1	28780000	28790000	chr1	28880000	28890000
chr1	28780000	28790000	chr1	28890000	28900000
chr1	28790000	28800000	chr1	28850000	28860000
chr1	28790000	28800000	chr1	28860000	28870000
chr1	28790000	28800000	chr1	28870000	28880000
chr1	28790000	28800000	chr1	28880000	28890000
chr1	28800000	28810000	chr1	28860000	28870000
chr1	28800000	28810000	chr1	28870000	28880000
chr1	28800000	28810000	chr1	28880000	28890000
chr1	28810000	28820000	chr1	28870000	28880000
chr1	28810000	28820000	chr1	28880000	28890000
chr1	28820000	28830000	chr1	28880000	28890000
chr1	28870000	28880000	chr1	29110000	29120000
chr1	28870000	28880000	chr1	29120000	29130000
chr1	28870000	28880000	chr1	29190000	29200000
chr1	28870000	28880000	chr1	29200000	29210000
chr1	28880000	28890000	chr1	28950000	28960000
chr1	28880000	28890000	chr1	29020000	29030000
chr1	28880000	28890000	chr1	29030000	29040000
chr1	28880000	28890000	chr1	29100000	29110000
chr1	28880000	28890000	chr1	29110000	29120000
chr1	28880000	28890000	chr1	29120000	29130000
chr1	28880000	28890000	chr1	29130000	29140000
chr1	28880000	28890000	chr1	29170000	29180000
chr1	28880000	28890000	chr1	29180000	29190000
chr1	28880000	28890000	chr1	29190000	29200000
chr1	28880000	28890000	chr1	29200000	29210000
chr1	28890000	28900000	chr1	28950000	28960000
chr1	28890000	28900000	chr1	29010000	29020000
chr1	28890000	28900000	chr1	29020000	29030000
chr1	28890000	28900000	chr1	29030000	29040000
chr1	28890000	28900000	chr1	29100000	29110000
chr1	28890000	28900000	chr1	29110000	29120000
chr1	28890000	28900000	chr1	29120000	29130000
chr1	28890000	28900000	chr1	29130000	29140000
chr1	28890000	28900000	chr1	29170000	29180000
chr1	28890000	28900000	chr1	29180000	29190000
chr1	28890000	28900000	chr1	29190000	29200000
chr1	28890000	28900000	chr1	29200000	29210000
chr1	28900000	28910000	chr1	29020000	29030000
chr1	28900000	28910000	chr1	29030000	29040000
chr1	28900000	28910000	chr1	29110000	29120000
chr1	28900000	28910000	chr1	29120000	29130000
chr1	29020000	29030000	chr1	29090000	29100000
chr1	29020000	29030000	chr1	29100000	29110000
chr1	29020000	29030000	chr1	29110000	29120000
chr1	29020000	29030000	chr1	29120000	29130000
chr1	29030000	29040000	chr1	29090000	29100000
chr1	29030000	29040000	chr1	29100000	29110000
chr1	29030000	29040000	chr1	29110000	29120000
chr1	29030000	29040000	chr1	29120000	29130000
chr1	29040000	29050000	chr1	29100000	29110000
chr1	29040000	29050000	chr1	29110000	29120000
chr1	29040000	29050000	chr1	29120000	29130000
chr1	29040000	29050000	chr1	29130000	29140000
chr1	29050000	29060000	chr1	29110000	29120000
chr1	29050000	29060000	chr1	29120000	29130000
chr1	29050000	29060000	chr1	29130000	29140000
chr1	29060000	29070000	chr1	29120000	29130000
chr1	29060000	29070000	chr1	29130000	29140000
chr1	29060000	29070000	chr1	29160000	29170000
chr1	29070000	29080000	chr1	29130000	29140000
chr1	29110000	29120000	chr1	29170000	29180000
chr1	29110000	29120000	chr1	29180000	29190000
chr1	29120000	29130000	chr1	29180000	29190000
chr1	29120000	29130000	chr1	29190000	29200000
chr1	29120000	29130000	chr1	29200000	29210000
chr1	29210000	29220000	chr1	29320000	29330000
chr1	29210000	29220000	chr1	29330000	29340000
chr1	29210000	29220000	chr1	29340000	29350000
chr1	29210000	29220000	chr1	29670000	29680000
chr1	29210000	29220000	chr1	29680000	29690000
chr1	29210000	29220000	chr1	30100000	30110000
chr1	29210000	29220000	chr1	30110000	30120000
chr1	29220000	29230000	chr1	29280000	29290000
chr1	29220000	29230000	chr1	29290000	29300000
chr1	29220000	29230000	chr1	29300000	29310000
chr1	29220000	29230000	chr1	29310000	29320000
chr1	29220000	29230000	chr1	29320000	29330000
chr1	29220000	29230000	chr1	29330000	29340000
chr1	29220000	29230000	chr1	29340000	29350000
chr1	29220000	29230000	chr1	29380000	29390000
chr1	29220000	29230000	chr1	29390000	29400000
chr1	29220000	29230000	chr1	29400000	29410000
chr1	29220000	29230000	chr1	29410000	29420000
chr1	29220000	29230000	chr1	29620000	29630000
chr1	29220000	29230000	chr1	29660000	29670000
chr1	29220000	29230000	chr1	29670000	29680000
chr1	29220000	29230000	chr1	29680000	29690000
chr1	29220000	29230000	chr1	30100000	30110000
chr1	29220000	29230000	chr1	30110000	30120000
chr1	29230000	29240000	chr1	29290000	29300000
chr1	29230000	29240000	chr1	29300000	29310000
chr1	29230000	29240000	chr1	29310000	29320000
chr1	29230000	29240000	chr1	29320000	29330000
chr1	29230000	29240000	chr1	29330000	29340000
chr1	29230000	29240000	chr1	29340000	29350000
chr1	29230000	29240000	chr1	29380000	29390000
chr1	29230000	29240000	chr1	29390000	29400000
chr1	29230000	29240000	chr1	29400000	29410000
chr1	29230000	29240000	chr1	29410000	29420000
chr1	29230000	29240000	chr1	29420000	29430000
chr1	29230000	29240000	chr1	29430000	29440000
chr1	29230000	29240000	chr1	29620000	29630000
chr1	29230000	29240000	chr1	29650000	29660000
chr1	29230000	29240000	chr1	29660000	29670000
chr1	29230000	29240000	chr1	29670000	29680000
chr1	29230000	29240000	chr1	29680000	29690000
chr1	29230000	29240000	chr1	29690000	29700000
chr1	29230000	29240000	chr1	30090000	30100000
chr1	29230000	29240000	chr1	30100000	30110000
chr1	29230000	29240000	chr1	30110000	30120000
chr1	29240000	29250000	chr1	29300000	29310000
chr1	29240000	29250000	chr1	29310000	29320000
chr1	29240000	29250000	chr1	29320000	29330000
chr1	29240000	29250000	chr1	29330000	29340000
chr1	29240000	29250000	chr1	29340000	29350000
chr1	29240000	29250000	chr1	29380000	29390000
chr1	29240000	29250000	chr1	29390000	29400000
chr1	29240000	29250000	chr1	29400000	29410000
chr1	29240000	29250000	chr1	29410000	29420000
chr1	29240000	29250000	chr1	29420000	29430000
chr1	29240000	29250000	chr1	29430000	29440000
chr1	29240000	29250000	chr1	29660000	29670000
chr1	29240000	29250000	chr1	29670000	29680000
chr1	29240000	29250000	chr1	29680000	29690000
chr1	29240000	29250000	chr1	30090000	30100000
chr1	29240000	29250000	chr1	30100000	30110000
chr1	29240000	29250000	chr1	30110000	30120000
chr1	29240000	29250000	chr1	30680000	30690000
chr1	29250000	29260000	chr1	29310000	29320000
chr1	29250000	29260000	chr1	29320000	29330000
chr1	29250000	29260000	chr1	29330000	29340000
chr1	29250000	29260000	chr1	29340000	29350000
chr1	29250000	29260000	chr1	29390000	29400000
chr1	29250000	29260000	chr1	29400000	29410000
chr1	29250000	29260000	chr1	29410000	29420000
chr1	29250000	29260000	chr1	29660000	29670000
chr1	29250000	29260000	chr1	29670000	29680000
chr1	29250000	29260000	chr1	29680000	29690000
chr1	29260000	29270000	chr1	29320000	29330000
chr1	29260000	29270000	chr1	29330000	29340000
chr1	29260000	29270000	chr1	29670000	29680000
chr1	29260000	29270000	chr1	29680000	29690000
chr1	29270000	29280000	chr1	29330000	29340000
chr1	29280000	29290000	chr1	29340000	29350000
chr1	29320000	29330000	chr1	29380000	29390000
chr1	29320000	29330000	chr1	29390000	29400000
chr1	29320000	29330000	chr1	29400000	29410000
chr1	29320000	29330000	chr1	29670000	29680000
chr1	29320000	29330000	chr1	29680000	29690000
chr1	29330000	29340000	chr1	29390000	29400000
chr1	29330000	29340000	chr1	29400000	29410000
chr1	29330000	29340000	chr1	29410000	29420000
chr1	29330000	29340000	chr1	29420000	29430000
chr1	29330000	29340000	chr1	29660000	29670000
chr1	29330000	29340000	chr1	29670000	29680000
chr1	29330000	29340000	chr1	29680000	29690000
chr1	29330000	29340000	chr1	29690000	29700000
chr1	29330000	29340000	chr1	29950000	29960000
chr1	29330000	29340000	chr1	30090000	30100000
chr1	29330000	29340000	chr1	30100000	30110000
chr1	29330000	29340000	chr1	30110000	30120000
chr1	29340000	29350000	chr1	29400000	29410000
chr1	29340000	29350000	chr1	29410000	29420000
chr1	29340000	29350000	chr1	29420000	29430000
chr1	29340000	29350000	chr1	29670000	29680000
chr1	29340000	29350000	chr1	29680000	29690000
chr1	29340000	29350000	chr1	29690000	29700000
chr1	29340000	29350000	chr1	30100000	30110000
chr1	29340000	29350000	chr1	30110000	30120000
chr1	29350000	29360000	chr1	29670000	29680000
chr1	29350000	29360000	chr1	29680000	29690000
chr1	29680000	29690000	chr1	30100000	30110000
chr1	29690000	29700000	chr1	30100000	30110000
chr1	29790000	29800000	chr1	30080000	30090000
chr1	29790000	29800000	chr1	30090000	30100000
chr1	29800000	29810000	chr1	30080000	30090000
chr1	29800000	29810000	chr1	30090000	30100000
chr1	29810000	29820000	chr1	30090000	30100000
chr1	29840000	29850000	chr1	29950000	29960000
chr1	29840000	29850000	chr1	29960000	29970000
chr1	29850000	29860000	chr1	29950000	29960000
chr1	29850000	29860000	chr1	29960000	29970000
chr1	29850000	29860000	chr1	29970000	29980000
chr1	29860000	29870000	chr1	29920000	29930000
chr1	29860000	29870000	chr1	29930000	29940000
chr1	29860000	29870000	chr1	29960000	29970000
chr1	29870000	29880000	chr1	29930000	29940000
chr1	29890000	29900000	chr1	30080000	30090000
chr1	29890000	29900000	chr1	30090000	30100000
chr1	29900000	29910000	chr1	30070000	30080000
chr1	29900000	29910000	chr1	30080000	30090000
chr1	29900000	29910000	chr1	30090000	30100000
chr1	29900000	29910000	chr1	30100000	30110000
chr1	29910000	29920000	chr1	30070000	30080000
chr1	29910000	29920000	chr1	30080000	30090000
chr1	29910000	29920000	chr1	30090000	30100000
chr1	29910000	29920000	chr1	30100000	30110000
chr1	29910000	29920000	chr1	30110000	30120000
chr1	29920000	29930000	chr1	30070000	30080000
chr1	29920000	29930000	chr1	30080000	30090000
chr1	29920000	29930000	chr1	30090000	30100000
chr1	29920000	29930000	chr1	30100000	30110000
chr1	29920000	29930000	chr1	30110000	30120000
chr1	29930000	29940000	chr1	30080000	30090000
chr1	29930000	29940000	chr1	30090000	30100000
chr1	29930000	29940000	chr1	30100000	30110000
chr1	29930000	29940000	chr1	30110000	30120000
chr1	29940000	29950000	chr1	30080000	30090000
chr1	29940000	29950000	chr1	30090000	30100000
chr1	29940000	29950000	chr1	30100000	30110000
chr1	29940000	29950000	chr1	30110000	30120000
chr1	29950000	29960000	chr1	30080000	30090000
chr1	29950000	29960000	chr1	30090000	30100000
chr1	29950000	29960000	chr1	30100000	30110000
chr1	29950000	29960000	chr1	30110000	30120000
chr1	29960000	29970000	chr1	30070000	30080000
chr1	29960000	29970000	chr1	30080000	30090000
chr1	29960000	29970000	chr1	30090000	30100000
chr1	29960000	29970000	chr1	30100000	30110000
chr1	29960000	29970000	chr1	30110000	30120000
chr1	29970000	29980000	chr1	30080000	30090000
chr1	29970000	29980000	chr1	30090000	30100000
chr1	29970000	29980000	chr1	30100000	30110000
chr1	30790000	30800000	chr1	30900000	30910000
chr1	30800000	30810000	chr1	30890000	30900000
chr1	30800000	30810000	chr1	30900000	30910000
chr1	30800000	30810000	chr1	30910000	30920000
chr1	30810000	30820000	chr1	30890000	30900000
chr1	30810000	30820000	chr1	30900000	30910000
chr1	30810000	30820000	chr1	30910000	30920000
chr1	30820000	30830000	chr1	30890000	30900000
chr1	30820000	30830000	chr1	30900000	30910000
chr1	30820000	30830000	chr1	30910000	30920000
chr1	30830000	30840000	chr1	30900000	30910000
chr1	31180000	31190000	chr1	31240000	31250000
chr1	31180000	31190000	chr1	31250000	31260000
chr1	31190000	31200000	chr1	31250000	31260000
chr1	31450000	31460000	chr1	31540000	31550000
chr1	31460000	31470000	chr1	31530000	31540000
chr1	31460000	31470000	chr1	31540000	31550000
chr1	31460000	31470000	chr1	31550000	31560000
chr1	31460000	31470000	chr1	31790000	31800000
chr1	31470000	31480000	chr1	31540000	31550000
chr1	31470000	31480000	chr1	31550000	31560000
chr1	31480000	31490000	chr1	31540000	31550000
chr1	31550000	31560000	chr1	31740000	31750000
chr1	31550000	31560000	chr1	31750000	31760000
chr1	31560000	31570000	chr1	31630000	31640000
chr1	31560000	31570000	chr1	31640000	31650000
chr1	31560000	31570000	chr1	31650000	31660000
chr1	31560000	31570000	chr1	31660000	31670000
chr1	31560000	31570000	chr1	31730000	31740000
chr1	31560000	31570000	chr1	31740000	31750000
chr1	31560000	31570000	chr1	31750000	31760000
chr1	31560000	31570000	chr1	31760000	31770000
chr1	31570000	31580000	chr1	31630000	31640000
chr1	31570000	31580000	chr1	31640000	31650000
chr1	31570000	31580000	chr1	31650000	31660000
chr1	31570000	31580000	chr1	31660000	31670000
chr1	31570000	31580000	chr1	31730000	31740000
chr1	31570000	31580000	chr1	31740000	31750000
chr1	31570000	31580000	chr1	31750000	31760000
chr1	31640000	31650000	chr1	31710000	31720000
chr1	31640000	31650000	chr1	31720000	31730000
chr1	31650000	31660000	chr1	31710000	31720000
chr1	31650000	31660000	chr1	31720000	31730000
chr1	31650000	31660000	chr1	31730000	31740000
chr1	31650000	31660000	chr1	31740000	31750000
chr1	31650000	31660000	chr1	31750000	31760000
chr1	31650000	31660000	chr1	31760000	31770000
chr1	31650000	31660000	chr1	31770000	31780000
chr1	31660000	31670000	chr1	31720000	31730000
chr1	31660000	31670000	chr1	31730000	31740000
chr1	31660000	31670000	chr1	31740000	31750000
chr1	31660000	31670000	chr1	31750000	31760000
chr1	31660000	31670000	chr1	31760000	31770000
chr1	31660000	31670000	chr1	31770000	31780000
chr1	31660000	31670000	chr1	31780000	31790000
chr1	31660000	31670000	chr1	31790000	31800000
chr1	31660000	31670000	chr1	32180000	32190000
chr1	31670000	31680000	chr1	31730000	31740000
chr1	31670000	31680000	chr1	31740000	31750000
chr1	31670000	31680000	chr1	31750000	31760000
chr1	31670000	31680000	chr1	31760000	31770000
chr1	31670000	31680000	chr1	31770000	31780000
chr1	31670000	31680000	chr1	31780000	31790000
chr1	31670000	31680000	chr1	31790000	31800000
chr1	31670000	31680000	chr1	32180000	32190000
chr1	31670000	31680000	chr1	32190000	32200000
chr1	31680000	31690000	chr1	32180000	32190000
chr1	31680000	31690000	chr1	32190000	32200000
chr1	31710000	31720000	chr1	31770000	31780000
chr1	31710000	31720000	chr1	32180000	32190000
chr1	31710000	31720000	chr1	32190000	32200000
chr1	31720000	31730000	chr1	31780000	31790000
chr1	31720000	31730000	chr1	31790000	31800000
chr1	31720000	31730000	chr1	32180000	32190000
chr1	31720000	31730000	chr1	32190000	32200000
chr1	31730000	31740000	chr1	31790000	31800000
chr1	31730000	31740000	chr1	32190000	32200000
chr1	32070000	32080000	chr1	32170000	32180000
chr1	32070000	32080000	chr1	32180000	32190000
chr1	32070000	32080000	chr1	32190000	32200000
chr1	32080000	32090000	chr1	32170000	32180000
chr1	32080000	32090000	chr1	32180000	32190000
chr1	32080000	32090000	chr1	32190000	32200000
chr1	32090000	32100000	chr1	32170000	32180000
chr1	32090000	32100000	chr1	32180000	32190000
chr1	32090000	32100000	chr1	32190000	32200000
chr1	32100000	32110000	chr1	32170000	32180000
chr1	32100000	32110000	chr1	32180000	32190000
chr1	32100000	32110000	chr1	32190000	32200000
chr1	32110000	32120000	chr1	32180000	32190000
chr1	32180000	32190000	chr1	32310000	32320000
chr1	32190000	32200000	chr1	32300000	32310000
chr1	32190000	32200000	chr1	32310000	32320000
chr1	32190000	32200000	chr1	32320000	32330000
chr1	32190000	32200000	chr1	32330000	32340000
chr1	32200000	32210000	chr1	32300000	32310000
chr1	32200000	32210000	chr1	32310000	32320000
chr1	32200000	32210000	chr1	32320000	32330000
chr1	32210000	32220000	chr1	32300000	32310000
chr1	32210000	32220000	chr1	32310000	32320000
chr1	32210000	32220000	chr1	32320000	32330000
chr1	32800000	32810000	chr1	32870000	32880000
chr1	32800000	32810000	chr1	32880000	32890000
chr1	32800000	32810000	chr1	32890000	32900000
chr1	32810000	32820000	chr1	32870000	32880000
chr1	32810000	32820000	chr1	32880000	32890000
chr1	32810000	32820000	chr1	32890000	32900000
chr1	32810000	32820000	chr1	32900000	32910000
chr1	32820000	32830000	chr1	32880000	32890000
chr1	32820000	32830000	chr1	32890000	32900000
chr1	32820000	32830000	chr1	32900000	32910000
chr1	32820000	32830000	chr1	32980000	32990000
chr1	32820000	32830000	chr1	32990000	33000000
chr1	32820000	32830000	chr1	33000000	33010000
chr1	32820000	32830000	chr1	33090000	33100000
chr1	32830000	32840000	chr1	32890000	32900000
chr1	32830000	32840000	chr1	32900000	32910000
chr1	32830000	32840000	chr1	32980000	32990000
chr1	32830000	32840000	chr1	32990000	33000000
chr1	32830000	32840000	chr1	33000000	33010000
chr1	32830000	32840000	chr1	33080000	33090000
chr1	32830000	32840000	chr1	33090000	33100000
chr1	32840000	32850000	chr1	32900000	32910000
chr1	32840000	32850000	chr1	33080000	33090000
chr1	32840000	32850000	chr1	33090000	33100000
chr1	32850000	32860000	chr1	33080000	33090000
chr1	32850000	32860000	chr1	33090000	33100000
chr1	32860000	32870000	chr1	33090000	33100000
chr1	32860000	32870000	chr1	33100000	33110000
chr1	32870000	32880000	chr1	33090000	33100000
chr1	32870000	32880000	chr1	33100000	33110000
chr1	32880000	32890000	chr1	33090000	33100000
chr1	32880000	32890000	chr1	33100000	33110000
chr1	32890000	32900000	chr1	33080000	33090000
chr1	32940000	32950000	chr1	33070000	33080000
chr1	32940000	32950000	chr1	33080000	33090000
chr1	32950000	32960000	chr1	33070000	33080000
chr1	32950000	32960000	chr1	33080000	33090000
chr1	33350000	33360000	chr1	33440000	33450000
chr1	33360000	33370000	chr1	33440000	33450000
chr1	33360000	33370000	chr1	33450000	33460000
chr1	33370000	33380000	chr1	33440000	33450000
chr1	33370000	33380000	chr1	33450000	33460000
chr1	33380000	33390000	chr1	33450000	33460000
chr1	33510000	33520000	chr1	33590000	33600000
chr1	33640000	33650000	chr1	33710000	33720000
chr1	33650000	33660000	chr1	33710000	33720000
chr1	33650000	33660000	chr1	33720000	33730000
chr1	33650000	33660000	chr1	33770000	33780000
chr1	33650000	33660000	chr1	33780000	33790000
chr1	33730000	33740000	chr1	33880000	33890000
chr1	33740000	33750000	chr1	33960000	33970000
chr1	33740000	33750000	chr1	33970000	33980000
chr1	33750000	33760000	chr1	33960000	33970000
chr1	33750000	33760000	chr1	33970000	33980000
chr1	34150000	34160000	chr1	34400000	34410000
chr1	34150000	34160000	chr1	34410000	34420000
chr1	34160000	34170000	chr1	34250000	34260000
chr1	34160000	34170000	chr1	34400000	34410000
chr1	34260000	34270000	chr1	34400000	34410000
chr1	34260000	34270000	chr1	34410000	34420000
chr1	34260000	34270000	chr1	34420000	34430000
chr1	34260000	34270000	chr1	34730000	34740000
chr1	34260000	34270000	chr1	34740000	34750000
chr1	34270000	34280000	chr1	34400000	34410000
chr1	34270000	34280000	chr1	34410000	34420000
chr1	34270000	34280000	chr1	34420000	34430000
chr1	34270000	34280000	chr1	34520000	34530000
chr1	34270000	34280000	chr1	34730000	34740000
chr1	34270000	34280000	chr1	34740000	34750000
chr1	34590000	34600000	chr1	34730000	34740000
chr1	34590000	34600000	chr1	34740000	34750000
chr1	34600000	34610000	chr1	34720000	34730000
chr1	34600000	34610000	chr1	34730000	34740000
chr1	34600000	34610000	chr1	34740000	34750000
chr1	34600000	34610000	chr1	34750000	34760000
chr1	34610000	34620000	chr1	34720000	34730000
chr1	34610000	34620000	chr1	34730000	34740000
chr1	34610000	34620000	chr1	34740000	34750000
chr1	34610000	34620000	chr1	34750000	34760000
chr1	34620000	34630000	chr1	34730000	34740000
chr1	34670000	34680000	chr1	34730000	34740000
chr1	34680000	34690000	chr1	34740000	34750000
chr1	34770000	34780000	chr1	34910000	34920000
chr1	34770000	34780000	chr1	34920000	34930000
chr1	34780000	34790000	chr1	34910000	34920000
chr1	34780000	34790000	chr1	34920000	34930000
chr1	34790000	34800000	chr1	34910000	34920000
chr1	34790000	34800000	chr1	34920000	34930000
chr1	34790000	34800000	chr1	34990000	35000000
chr1	34790000	34800000	chr1	35000000	35010000
chr1	34850000	34860000	chr1	34910000	34920000
chr1	34850000	34860000	chr1	34920000	34930000
chr1	34860000	34870000	chr1	34920000	34930000
chr1	34860000	34870000	chr1	34930000	34940000
chr1	34870000	34880000	chr1	34930000	34940000
chr1	35210000	35220000	chr1	35530000	35540000
chr1	35430000	35440000	chr1	35560000	35570000
chr1	35440000	35450000	chr1	35520000	35530000
chr1	35440000	35450000	chr1	35530000	35540000
chr1	35440000	35450000	chr1	35550000	35560000
chr1	35440000	35450000	chr1	35560000	35570000
chr1	35450000	35460000	chr1	35560000	35570000
chr1	35510000	35520000	chr1	35570000	35580000
chr1	36560000	36570000	chr1	37040000	37050000
chr1	36580000	36590000	chr1	36700000	36710000
chr1	36580000	36590000	chr1	37040000	37050000
chr1	36590000	36600000	chr1	36690000	36700000
chr1	36590000	36600000	chr1	36700000	36710000
chr1	36590000	36600000	chr1	36710000	36720000
chr1	36590000	36600000	chr1	37040000	37050000
chr1	36600000	36610000	chr1	36680000	36690000
chr1	36600000	36610000	chr1	36690000	36700000
chr1	36600000	36610000	chr1	36700000	36710000
chr1	36600000	36610000	chr1	36710000	36720000
chr1	36610000	36620000	chr1	36690000	36700000
chr1	36610000	36620000	chr1	36700000	36710000
chr1	36610000	36620000	chr1	36710000	36720000
chr1	36620000	36630000	chr1	36710000	36720000
chr1	36630000	36640000	chr1	36710000	36720000
chr1	36700000	36710000	chr1	36870000	36880000
chr1	36700000	36710000	chr1	37020000	37030000
chr1	36700000	36710000	chr1	37030000	37040000
chr1	36710000	36720000	chr1	36780000	36790000
chr1	36710000	36720000	chr1	36790000	36800000
chr1	36710000	36720000	chr1	36800000	36810000
chr1	36710000	36720000	chr1	36870000	36880000
chr1	36710000	36720000	chr1	37020000	37030000
chr1	36710000	36720000	chr1	37030000	37040000
chr1	36720000	36730000	chr1	37020000	37030000
chr1	36720000	36730000	chr1	37030000	37040000
chr1	36780000	36790000	chr1	36870000	36880000
chr1	36840000	36850000	chr1	37020000	37030000
chr1	36850000	36860000	chr1	37020000	37030000
chr1	36850000	36860000	chr1	37030000	37040000
chr1	36860000	36870000	chr1	37020000	37030000
chr1	36860000	36870000	chr1	37030000	37040000
chr1	36870000	36880000	chr1	37030000	37040000
chr1	36920000	36930000	chr1	37000000	37010000
chr1	36920000	36930000	chr1	37010000	37020000
chr1	36920000	36930000	chr1	37020000	37030000
chr1	36920000	36930000	chr1	37030000	37040000
chr1	36930000	36940000	chr1	36990000	37000000
chr1	36930000	36940000	chr1	37000000	37010000
chr1	36930000	36940000	chr1	37010000	37020000
chr1	36930000	36940000	chr1	37020000	37030000
chr1	36930000	36940000	chr1	37030000	37040000
chr1	36940000	36950000	chr1	37000000	37010000
chr1	36940000	36950000	chr1	37010000	37020000
chr1	36940000	36950000	chr1	37020000	37030000
chr1	36940000	36950000	chr1	37030000	37040000
chr1	36950000	36960000	chr1	37020000	37030000
chr1	36950000	36960000	chr1	37030000	37040000
chr1	36960000	36970000	chr1	37020000	37030000
chr1	36960000	36970000	chr1	37030000	37040000
chr1	36970000	36980000	chr1	37030000	37040000
chr1	37020000	37030000	chr1	37120000	37130000
chr1	37020000	37030000	chr1	37130000	37140000
chr1	37020000	37030000	chr1	37140000	37150000
chr1	37020000	37030000	chr1	37270000	37280000
chr1	37030000	37040000	chr1	37110000	37120000
chr1	37030000	37040000	chr1	37120000	37130000
chr1	37030000	37040000	chr1	37130000	37140000
chr1	37030000	37040000	chr1	37140000	37150000
chr1	37030000	37040000	chr1	37150000	37160000
chr1	37030000	37040000	chr1	37260000	37270000
chr1	37030000	37040000	chr1	37270000	37280000
chr1	37030000	37040000	chr1	37280000	37290000
chr1	37030000	37040000	chr1	37290000	37300000
chr1	37030000	37040000	chr1	37300000	37310000
chr1	37040000	37050000	chr1	37100000	37110000
chr1	37040000	37050000	chr1	37110000	37120000
chr1	37040000	37050000	chr1	37120000	37130000
chr1	37040000	37050000	chr1	37130000	37140000
chr1	37040000	37050000	chr1	37140000	37150000
chr1	37040000	37050000	chr1	37150000	37160000
chr1	37040000	37050000	chr1	37270000	37280000
chr1	37040000	37050000	chr1	37280000	37290000
chr1	37040000	37050000	chr1	37290000	37300000
chr1	37040000	37050000	chr1	37300000	37310000
chr1	37040000	37050000	chr1	37410000	37420000
chr1	37040000	37050000	chr1	37420000	37430000
chr1	37050000	37060000	chr1	37230000	37240000
chr1	37050000	37060000	chr1	37240000	37250000
chr1	37050000	37060000	chr1	37250000	37260000
chr1	37050000	37060000	chr1	37280000	37290000
chr1	37050000	37060000	chr1	37290000	37300000
chr1	37050000	37060000	chr1	37410000	37420000
chr1	37050000	37060000	chr1	37420000	37430000
chr1	37110000	37120000	chr1	37290000	37300000
chr1	37110000	37120000	chr1	37300000	37310000
chr1	37110000	37120000	chr1	37410000	37420000
chr1	37120000	37130000	chr1	37280000	37290000
chr1	37120000	37130000	chr1	37290000	37300000
chr1	37120000	37130000	chr1	37300000	37310000
chr1	37120000	37130000	chr1	37310000	37320000
chr1	37120000	37130000	chr1	37410000	37420000
chr1	37120000	37130000	chr1	37420000	37430000
chr1	37120000	37130000	chr1	37430000	37440000
chr1	37130000	37140000	chr1	37290000	37300000
chr1	37130000	37140000	chr1	37300000	37310000
chr1	37130000	37140000	chr1	37310000	37320000
chr1	37130000	37140000	chr1	37410000	37420000
chr1	37130000	37140000	chr1	37420000	37430000
chr1	37130000	37140000	chr1	37430000	37440000
chr1	37140000	37150000	chr1	37300000	37310000
chr1	37140000	37150000	chr1	37410000	37420000
chr1	37140000	37150000	chr1	37420000	37430000
chr1	37140000	37150000	chr1	37430000	37440000
chr1	37150000	37160000	chr1	37290000	37300000
chr1	37150000	37160000	chr1	37300000	37310000
chr1	37150000	37160000	chr1	37410000	37420000
chr1	37150000	37160000	chr1	37420000	37430000
chr1	37150000	37160000	chr1	37430000	37440000
chr1	37280000	37290000	chr1	37410000	37420000
[truncated: 146,395 more rows]

## Sheet: diff_loop_neu_glia_mgc_smc_endo
chr1	1020000	1030000	chr1	1200000	1210000
chr1	1020000	1030000	chr1	1210000	1220000
chr1	1020000	1030000	chr1	1220000	1230000
chr1	1020000	1030000	chr1	1230000	1240000
chr1	1020000	1030000	chr1	1270000	1280000
chr1	1020000	1030000	chr1	1280000	1290000
chr1	1020000	1030000	chr1	1290000	1300000
chr1	1030000	1040000	chr1	1090000	1100000
chr1	1030000	1040000	chr1	1200000	1210000
chr1	1030000	1040000	chr1	1210000	1220000
chr1	1030000	1040000	chr1	1220000	1230000
chr1	1030000	1040000	chr1	1230000	1240000
chr1	1030000	1040000	chr1	1270000	1280000
chr1	1030000	1040000	chr1	1280000	1290000
chr1	1030000	1040000	chr1	1290000	1300000
chr1	1030000	1040000	chr1	1300000	1310000
chr1	1030000	1040000	chr1	1310000	1320000
chr1	1030000	1040000	chr1	1320000	1330000
chr1	1040000	1050000	chr1	1100000	1110000
chr1	1040000	1050000	chr1	1200000	1210000
chr1	1040000	1050000	chr1	1210000	1220000
chr1	1040000	1050000	chr1	1220000	1230000
chr1	1040000	1050000	chr1	1230000	1240000
chr1	1040000	1050000	chr1	1260000	1270000
chr1	1040000	1050000	chr1	1270000	1280000
chr1	1040000	1050000	chr1	1280000	1290000
chr1	1040000	1050000	chr1	1290000	1300000
chr1	1040000	1050000	chr1	1300000	1310000
chr1	1040000	1050000	chr1	1310000	1320000
chr1	1040000	1050000	chr1	1320000	1330000
chr1	1040000	1050000	chr1	1330000	1340000
chr1	1050000	1060000	chr1	1110000	1120000
chr1	1050000	1060000	chr1	1210000	1220000
chr1	1050000	1060000	chr1	1220000	1230000
chr1	1050000	1060000	chr1	1230000	1240000
chr1	1050000	1060000	chr1	1280000	1290000
chr1	1050000	1060000	chr1	1290000	1300000
chr1	1050000	1060000	chr1	1300000	1310000
chr1	1050000	1060000	chr1	1310000	1320000
chr1	1050000	1060000	chr1	1320000	1330000
chr1	1060000	1070000	chr1	1120000	1130000
chr1	1070000	1080000	chr1	1210000	1220000
chr1	1200000	1210000	chr1	1260000	1270000
chr1	1210000	1220000	chr1	1270000	1280000
chr1	1210000	1220000	chr1	1280000	1290000
chr1	1220000	1230000	chr1	1280000	1290000
chr1	1340000	1350000	chr1	1400000	1410000
chr1	1390000	1400000	chr1	1530000	1540000
chr1	1400000	1410000	chr1	1520000	1530000
chr1	1400000	1410000	chr1	1530000	1540000
chr1	1400000	1410000	chr1	1540000	1550000
chr1	1410000	1420000	chr1	1530000	1540000
chr1	1410000	1420000	chr1	1540000	1550000
chr1	1540000	1550000	chr1	1600000	1610000
chr1	1540000	1550000	chr1	1610000	1620000
chr1	1550000	1560000	chr1	1610000	1620000
chr1	1890000	1900000	chr1	2160000	2170000
chr1	1890000	1900000	chr1	2170000	2180000
chr1	1900000	1910000	chr1	1960000	1970000
chr1	1900000	1910000	chr1	2030000	2040000
chr1	1900000	1910000	chr1	2040000	2050000
chr1	1900000	1910000	chr1	2050000	2060000
chr1	1900000	1910000	chr1	2060000	2070000
chr1	1900000	1910000	chr1	2070000	2080000
chr1	1900000	1910000	chr1	2140000	2150000
chr1	1900000	1910000	chr1	2150000	2160000
chr1	1900000	1910000	chr1	2160000	2170000
chr1	1900000	1910000	chr1	2170000	2180000
chr1	1910000	1920000	chr1	1970000	1980000
chr1	1910000	1920000	chr1	1980000	1990000
chr1	1910000	1920000	chr1	1990000	2000000
chr1	1910000	1920000	chr1	2010000	2020000
chr1	1910000	1920000	chr1	2020000	2030000
chr1	1910000	1920000	chr1	2030000	2040000
chr1	1910000	1920000	chr1	2040000	2050000
chr1	1910000	1920000	chr1	2050000	2060000
chr1	1910000	1920000	chr1	2060000	2070000
chr1	1920000	1930000	chr1	1980000	1990000
chr1	1930000	1940000	chr1	2030000	2040000
chr1	1930000	1940000	chr1	2040000	2050000
chr1	1930000	1940000	chr1	2050000	2060000
chr1	1940000	1950000	chr1	2020000	2030000
chr1	1940000	1950000	chr1	2030000	2040000
chr1	1940000	1950000	chr1	2040000	2050000
chr1	1940000	1950000	chr1	2050000	2060000
chr1	1940000	1950000	chr1	2060000	2070000
chr1	1950000	1960000	chr1	2010000	2020000
chr1	1950000	1960000	chr1	2020000	2030000
chr1	1950000	1960000	chr1	2030000	2040000
chr1	1950000	1960000	chr1	2040000	2050000
chr1	1950000	1960000	chr1	2050000	2060000
chr1	1950000	1960000	chr1	2060000	2070000
chr1	1960000	1970000	chr1	2020000	2030000
chr1	1960000	1970000	chr1	2030000	2040000
chr1	1960000	1970000	chr1	2040000	2050000
chr1	1960000	1970000	chr1	2050000	2060000
chr1	1960000	1970000	chr1	2060000	2070000
chr1	1970000	1980000	chr1	2030000	2040000
chr1	1970000	1980000	chr1	2040000	2050000
chr1	1970000	1980000	chr1	2050000	2060000
chr1	2050000	2060000	chr1	2110000	2120000
chr1	2050000	2060000	chr1	2120000	2130000
chr1	2060000	2070000	chr1	2120000	2130000
chr1	2060000	2070000	chr1	2130000	2140000
chr1	2060000	2070000	chr1	2140000	2150000
chr1	2070000	2080000	chr1	2130000	2140000
chr1	2070000	2080000	chr1	2140000	2150000
chr1	2070000	2080000	chr1	2150000	2160000
chr1	2070000	2080000	chr1	2160000	2170000
chr1	2080000	2090000	chr1	2140000	2150000
chr1	2080000	2090000	chr1	2150000	2160000
chr1	2080000	2090000	chr1	2160000	2170000
chr1	2080000	2090000	chr1	2170000	2180000
chr1	2090000	2100000	chr1	2150000	2160000
chr1	2090000	2100000	chr1	2160000	2170000
chr1	2090000	2100000	chr1	2170000	2180000
chr1	2100000	2110000	chr1	2160000	2170000
chr1	2140000	2150000	chr1	2200000	2210000
chr1	2230000	2240000	chr1	2290000	2300000
chr1	2870000	2880000	chr1	3410000	3420000
chr1	2870000	2880000	chr1	3420000	3430000
chr1	2880000	2890000	chr1	2990000	3000000
chr1	2880000	2890000	chr1	3000000	3010000
chr1	2880000	2890000	chr1	3010000	3020000
chr1	2880000	2890000	chr1	3020000	3030000
chr1	2880000	2890000	chr1	3030000	3040000
chr1	2880000	2890000	chr1	3410000	3420000
chr1	2880000	2890000	chr1	3420000	3430000
chr1	2890000	2900000	chr1	2990000	3000000
chr1	2890000	2900000	chr1	3000000	3010000
chr1	2890000	2900000	chr1	3010000	3020000
chr1	2890000	2900000	chr1	3020000	3030000
chr1	2900000	2910000	chr1	2990000	3000000
chr1	2900000	2910000	chr1	3000000	3010000
chr1	2900000	2910000	chr1	3010000	3020000
chr1	2900000	2910000	chr1	3020000	3030000
chr1	2910000	2920000	chr1	3000000	3010000
chr1	2910000	2920000	chr1	3010000	3020000
chr1	2920000	2930000	chr1	3010000	3020000
chr1	2930000	2940000	chr1	3000000	3010000
chr1	2930000	2940000	chr1	3010000	3020000
chr1	2940000	2950000	chr1	3000000	3010000
chr1	2940000	2950000	chr1	3010000	3020000
chr1	3060000	3070000	chr1	3150000	3160000
chr1	3070000	3080000	chr1	3140000	3150000
chr1	3070000	3080000	chr1	3150000	3160000
chr1	3150000	3160000	chr1	3210000	3220000
chr1	3150000	3160000	chr1	3220000	3230000
chr1	3160000	3170000	chr1	3220000	3230000
chr1	3160000	3170000	chr1	3230000	3240000
chr1	3270000	3280000	chr1	3400000	3410000
chr1	3280000	3290000	chr1	3400000	3410000
chr1	3280000	3290000	chr1	3410000	3420000
chr1	3290000	3300000	chr1	3400000	3410000
chr1	3290000	3300000	chr1	3410000	3420000
chr1	3290000	3300000	chr1	3420000	3430000
chr1	3300000	3310000	chr1	3400000	3410000
chr1	3300000	3310000	chr1	3410000	3420000
chr1	3300000	3310000	chr1	3420000	3430000
chr1	3310000	3320000	chr1	3390000	3400000
chr1	3310000	3320000	chr1	3400000	3410000
chr1	3310000	3320000	chr1	3410000	3420000
chr1	3310000	3320000	chr1	3420000	3430000
chr1	3320000	3330000	chr1	3390000	3400000
chr1	3320000	3330000	chr1	3400000	3410000
chr1	3320000	3330000	chr1	3410000	3420000
chr1	3320000	3330000	chr1	3420000	3430000
chr1	3330000	3340000	chr1	3400000	3410000
chr1	3330000	3340000	chr1	3410000	3420000
chr1	3330000	3340000	chr1	3420000	3430000
chr1	3340000	3350000	chr1	3400000	3410000
chr1	3340000	3350000	chr1	3410000	3420000
chr1	3340000	3350000	chr1	3420000	3430000
chr1	3350000	3360000	chr1	3410000	3420000
chr1	3350000	3360000	chr1	3420000	3430000
chr1	3350000	3360000	chr1	3430000	3440000
chr1	3360000	3370000	chr1	3420000	3430000
chr1	3880000	3890000	chr1	4160000	4170000
chr1	3880000	3890000	chr1	4400000	4410000
chr1	3880000	3890000	chr1	4410000	4420000
chr1	3880000	3890000	chr1	4660000	4670000
chr1	3880000	3890000	chr1	5960000	5970000
chr1	3890000	3900000	chr1	4010000	4020000
chr1	3890000	3900000	chr1	4020000	4030000
chr1	3890000	3900000	chr1	4030000	4040000
chr1	3890000	3900000	chr1	4040000	4050000
chr1	3890000	3900000	chr1	4060000	4070000
chr1	3890000	3900000	chr1	4070000	4080000
chr1	3890000	3900000	chr1	4080000	4090000
chr1	3890000	3900000	chr1	4090000	4100000
chr1	3890000	3900000	chr1	4100000	4110000
chr1	3890000	3900000	chr1	4110000	4120000
chr1	3890000	3900000	chr1	4120000	4130000
chr1	3890000	3900000	chr1	4130000	4140000
chr1	3890000	3900000	chr1	4140000	4150000
chr1	3890000	3900000	chr1	4150000	4160000
chr1	3890000	3900000	chr1	4160000	4170000
chr1	3890000	3900000	chr1	4170000	4180000
chr1	3890000	3900000	chr1	4180000	4190000
chr1	3890000	3900000	chr1	4190000	4200000
chr1	3890000	3900000	chr1	4210000	4220000
chr1	3890000	3900000	chr1	4220000	4230000
chr1	3890000	3900000	chr1	4230000	4240000
chr1	3890000	3900000	chr1	4240000	4250000
chr1	3890000	3900000	chr1	4250000	4260000
chr1	3890000	3900000	chr1	4260000	4270000
chr1	3890000	3900000	chr1	4270000	4280000
chr1	3890000	3900000	chr1	4280000	4290000
chr1	3890000	3900000	chr1	4290000	4300000
chr1	3890000	3900000	chr1	4300000	4310000
chr1	3890000	3900000	chr1	4370000	4380000
chr1	3890000	3900000	chr1	4380000	4390000
chr1	3890000	3900000	chr1	4390000	4400000
chr1	3890000	3900000	chr1	4400000	4410000
chr1	3890000	3900000	chr1	4410000	4420000
chr1	3890000	3900000	chr1	4420000	4430000
chr1	3890000	3900000	chr1	4430000	4440000
chr1	3890000	3900000	chr1	4480000	4490000
chr1	3890000	3900000	chr1	4490000	4500000
chr1	3890000	3900000	chr1	4500000	4510000
chr1	3890000	3900000	chr1	4510000	4520000
chr1	3890000	3900000	chr1	4630000	4640000
chr1	3890000	3900000	chr1	4640000	4650000
chr1	3890000	3900000	chr1	4650000	4660000
chr1	3890000	3900000	chr1	4660000	4670000
chr1	3890000	3900000	chr1	4800000	4810000
chr1	3890000	3900000	chr1	4810000	4820000
chr1	3890000	3900000	chr1	4830000	4840000
chr1	3890000	3900000	chr1	4990000	5000000
chr1	3890000	3900000	chr1	5000000	5010000
chr1	3890000	3900000	chr1	5010000	5020000
chr1	3890000	3900000	chr1	5220000	5230000
chr1	3890000	3900000	chr1	5230000	5240000
chr1	3890000	3900000	chr1	5240000	5250000
chr1	3890000	3900000	chr1	5500000	5510000
chr1	3890000	3900000	chr1	5740000	5750000
chr1	3890000	3900000	chr1	5750000	5760000
chr1	3890000	3900000	chr1	5950000	5960000
chr1	3890000	3900000	chr1	5960000	5970000
chr1	3900000	3910000	chr1	4000000	4010000
chr1	3900000	3910000	chr1	4010000	4020000
chr1	3900000	3910000	chr1	4020000	4030000
chr1	3900000	3910000	chr1	4030000	4040000
chr1	3900000	3910000	chr1	4040000	4050000
chr1	3900000	3910000	chr1	4050000	4060000
chr1	3900000	3910000	chr1	4060000	4070000
chr1	3900000	3910000	chr1	4070000	4080000
chr1	3900000	3910000	chr1	4080000	4090000
chr1	3900000	3910000	chr1	4090000	4100000
chr1	3900000	3910000	chr1	4100000	4110000
chr1	3900000	3910000	chr1	4110000	4120000
chr1	3900000	3910000	chr1	4120000	4130000
chr1	3900000	3910000	chr1	4130000	4140000
chr1	3900000	3910000	chr1	4140000	4150000
chr1	3900000	3910000	chr1	4150000	4160000
chr1	3900000	3910000	chr1	4160000	4170000
chr1	3900000	3910000	chr1	4170000	4180000
chr1	3900000	3910000	chr1	4180000	4190000
chr1	3900000	3910000	chr1	4190000	4200000
chr1	3900000	3910000	chr1	4210000	4220000
chr1	3900000	3910000	chr1	4220000	4230000
chr1	3900000	3910000	chr1	4230000	4240000
chr1	3900000	3910000	chr1	4240000	4250000
chr1	3900000	3910000	chr1	4250000	4260000
chr1	3900000	3910000	chr1	4260000	4270000
chr1	3900000	3910000	chr1	4270000	4280000
chr1	3900000	3910000	chr1	4280000	4290000
chr1	3900000	3910000	chr1	4370000	4380000
chr1	3900000	3910000	chr1	4380000	4390000
chr1	3900000	3910000	chr1	4390000	4400000
chr1	3900000	3910000	chr1	4400000	4410000
chr1	3900000	3910000	chr1	4410000	4420000
chr1	3900000	3910000	chr1	4420000	4430000
chr1	3900000	3910000	chr1	4490000	4500000
chr1	3900000	3910000	chr1	4500000	4510000
chr1	3900000	3910000	chr1	4510000	4520000
chr1	3900000	3910000	chr1	4620000	4630000
chr1	3900000	3910000	chr1	4630000	4640000
chr1	3900000	3910000	chr1	4640000	4650000
chr1	3900000	3910000	chr1	4650000	4660000
chr1	3900000	3910000	chr1	4660000	4670000
chr1	3900000	3910000	chr1	4670000	4680000
chr1	3900000	3910000	chr1	4800000	4810000
chr1	3900000	3910000	chr1	4810000	4820000
chr1	3900000	3910000	chr1	4990000	5000000
chr1	3900000	3910000	chr1	5000000	5010000
chr1	3900000	3910000	chr1	5010000	5020000
chr1	3900000	3910000	chr1	5150000	5160000
chr1	3900000	3910000	chr1	5220000	5230000
chr1	3900000	3910000	chr1	5230000	5240000
chr1	3900000	3910000	chr1	5240000	5250000
chr1	3900000	3910000	chr1	5500000	5510000
chr1	3900000	3910000	chr1	5740000	5750000
chr1	3900000	3910000	chr1	5750000	5760000
chr1	3910000	3920000	chr1	4010000	4020000
chr1	3910000	3920000	chr1	4020000	4030000
chr1	3910000	3920000	chr1	4030000	4040000
chr1	3910000	3920000	chr1	4040000	4050000
chr1	3910000	3920000	chr1	4050000	4060000
chr1	3910000	3920000	chr1	4060000	4070000
chr1	3910000	3920000	chr1	4070000	4080000
chr1	3910000	3920000	chr1	4080000	4090000
chr1	3910000	3920000	chr1	4090000	4100000
chr1	3910000	3920000	chr1	4100000	4110000
chr1	3910000	3920000	chr1	4110000	4120000
chr1	3910000	3920000	chr1	4120000	4130000
chr1	3910000	3920000	chr1	4130000	4140000
chr1	3910000	3920000	chr1	4140000	4150000
chr1	3910000	3920000	chr1	4150000	4160000
chr1	3910000	3920000	chr1	4160000	4170000
chr1	3910000	3920000	chr1	4170000	4180000
chr1	3910000	3920000	chr1	4180000	4190000
chr1	3910000	3920000	chr1	4190000	4200000
chr1	3910000	3920000	chr1	4230000	4240000
chr1	3910000	3920000	chr1	4240000	4250000
chr1	3910000	3920000	chr1	4250000	4260000
chr1	3910000	3920000	chr1	4260000	4270000
chr1	3910000	3920000	chr1	4270000	4280000
chr1	3910000	3920000	chr1	4280000	4290000
chr1	3910000	3920000	chr1	4290000	4300000
chr1	3910000	3920000	chr1	4370000	4380000
chr1	3910000	3920000	chr1	4380000	4390000
chr1	3910000	3920000	chr1	4390000	4400000
chr1	3910000	3920000	chr1	4400000	4410000
chr1	3910000	3920000	chr1	4420000	4430000
chr1	3910000	3920000	chr1	4500000	4510000
chr1	3910000	3920000	chr1	4510000	4520000
chr1	3910000	3920000	chr1	4600000	4610000
chr1	3910000	3920000	chr1	4610000	4620000
chr1	3910000	3920000	chr1	4620000	4630000
chr1	3910000	3920000	chr1	4630000	4640000
chr1	3910000	3920000	chr1	4640000	4650000
chr1	3910000	3920000	chr1	4650000	4660000
chr1	3910000	3920000	chr1	4660000	4670000
chr1	3910000	3920000	chr1	4800000	4810000
chr1	3910000	3920000	chr1	4810000	4820000
chr1	3910000	3920000	chr1	4820000	4830000
chr1	3910000	3920000	chr1	5000000	5010000
chr1	3910000	3920000	chr1	5010000	5020000
chr1	3910000	3920000	chr1	5220000	5230000
chr1	3910000	3920000	chr1	5230000	5240000
chr1	3910000	3920000	chr1	5240000	5250000
chr1	3920000	3930000	chr1	4010000	4020000
chr1	3920000	3930000	chr1	4020000	4030000
chr1	3920000	3930000	chr1	4030000	4040000
chr1	3920000	3930000	chr1	4040000	4050000
chr1	3920000	3930000	chr1	4050000	4060000
chr1	3920000	3930000	chr1	4060000	4070000
chr1	3920000	3930000	chr1	4070000	4080000
chr1	3920000	3930000	chr1	4080000	4090000
chr1	3920000	3930000	chr1	4090000	4100000
chr1	3920000	3930000	chr1	4100000	4110000
chr1	3920000	3930000	chr1	4110000	4120000
chr1	3920000	3930000	chr1	4120000	4130000
chr1	3920000	3930000	chr1	4130000	4140000
chr1	3920000	3930000	chr1	4140000	4150000
chr1	3920000	3930000	chr1	4150000	4160000
chr1	3920000	3930000	chr1	4160000	4170000
chr1	3920000	3930000	chr1	4170000	4180000
chr1	3920000	3930000	chr1	4180000	4190000
chr1	3920000	3930000	chr1	4230000	4240000
chr1	3920000	3930000	chr1	4240000	4250000
chr1	3920000	3930000	chr1	4250000	4260000
chr1	3920000	3930000	chr1	4260000	4270000
chr1	3920000	3930000	chr1	4270000	4280000
chr1	3920000	3930000	chr1	4370000	4380000
chr1	3920000	3930000	chr1	4380000	4390000
chr1	3920000	3930000	chr1	4390000	4400000
chr1	3920000	3930000	chr1	4500000	4510000
chr1	3920000	3930000	chr1	4510000	4520000
chr1	3920000	3930000	chr1	4520000	4530000
chr1	3920000	3930000	chr1	4530000	4540000
chr1	3920000	3930000	chr1	4590000	4600000
chr1	3920000	3930000	chr1	4600000	4610000
chr1	3920000	3930000	chr1	4610000	4620000
chr1	3920000	3930000	chr1	4620000	4630000
chr1	3920000	3930000	chr1	4630000	4640000
chr1	3920000	3930000	chr1	4640000	4650000
chr1	3920000	3930000	chr1	4650000	4660000
chr1	3920000	3930000	chr1	4770000	4780000
chr1	3920000	3930000	chr1	4780000	4790000
chr1	3920000	3930000	chr1	4810000	4820000
chr1	3920000	3930000	chr1	4820000	4830000
chr1	3930000	3940000	chr1	4010000	4020000
chr1	3930000	3940000	chr1	4020000	4030000
chr1	3930000	3940000	chr1	4030000	4040000
chr1	3930000	3940000	chr1	4080000	4090000
chr1	3930000	3940000	chr1	4160000	4170000
chr1	3960000	3970000	chr1	4620000	4630000
chr1	3970000	3980000	chr1	4610000	4620000
chr1	3970000	3980000	chr1	4620000	4630000
chr1	4160000	4170000	chr1	4640000	4650000
chr1	4160000	4170000	chr1	4650000	4660000
chr1	4170000	4180000	chr1	4640000	4650000
chr1	4290000	4300000	chr1	6140000	6150000
chr1	4390000	4400000	chr1	4640000	4650000
chr1	4390000	4400000	chr1	4650000	4660000
chr1	4400000	4410000	chr1	4640000	4650000
chr1	4400000	4410000	chr1	4650000	4660000
chr1	4410000	4420000	chr1	4640000	4650000
chr1	4410000	4420000	chr1	4650000	4660000
chr1	4420000	4430000	chr1	4640000	4650000
chr1	4420000	4430000	chr1	4650000	4660000
chr1	4480000	4490000	chr1	4650000	4660000
chr1	4490000	4500000	chr1	4640000	4650000
chr1	4490000	4500000	chr1	4650000	4660000
chr1	4500000	4510000	chr1	4640000	4650000
chr1	4500000	4510000	chr1	4650000	4660000
chr1	4510000	4520000	chr1	4640000	4650000
chr1	4510000	4520000	chr1	4650000	4660000
chr1	4520000	4530000	chr1	4640000	4650000
chr1	4520000	4530000	chr1	4650000	4660000
chr1	4610000	4620000	chr1	6130000	6140000
chr1	4620000	4630000	chr1	6130000	6140000
chr1	4620000	4630000	chr1	6140000	6150000
chr1	4630000	4640000	chr1	4820000	4830000
chr1	4630000	4640000	chr1	4830000	4840000
chr1	4630000	4640000	chr1	4840000	4850000
chr1	4640000	4650000	chr1	4810000	4820000
chr1	4640000	4650000	chr1	4820000	4830000
chr1	4640000	4650000	chr1	4830000	4840000
chr1	4640000	4650000	chr1	4840000	4850000
chr1	4640000	4650000	chr1	5960000	5970000
chr1	4640000	4650000	chr1	5970000	5980000
chr1	4650000	4660000	chr1	4820000	4830000
chr1	4650000	4660000	chr1	5740000	5750000
chr1	4650000	4660000	chr1	5750000	5760000
chr1	4650000	4660000	chr1	5760000	5770000
chr1	4650000	4660000	chr1	5890000	5900000
chr1	4650000	4660000	chr1	5900000	5910000
chr1	4650000	4660000	chr1	5910000	5920000
chr1	4650000	4660000	chr1	5960000	5970000
chr1	4650000	4660000	chr1	5970000	5980000
chr1	4650000	4660000	chr1	5980000	5990000
chr1	4650000	4660000	chr1	5990000	6000000
chr1	4660000	4670000	chr1	4720000	4730000
chr1	4660000	4670000	chr1	5740000	5750000
chr1	4660000	4670000	chr1	5750000	5760000
chr1	4660000	4670000	chr1	5760000	5770000
chr1	4660000	4670000	chr1	5890000	5900000
chr1	4660000	4670000	chr1	5900000	5910000
chr1	4660000	4670000	chr1	5910000	5920000
chr1	4660000	4670000	chr1	5920000	5930000
chr1	4660000	4670000	chr1	5950000	5960000
chr1	4660000	4670000	chr1	5960000	5970000
chr1	4660000	4670000	chr1	5970000	5980000
chr1	4660000	4670000	chr1	5980000	5990000
chr1	4660000	4670000	chr1	5990000	6000000
chr1	4670000	4680000	chr1	5750000	5760000
chr1	4670000	4680000	chr1	5910000	5920000
chr1	4670000	4680000	chr1	5920000	5930000
chr1	4670000	4680000	chr1	5960000	5970000
chr1	4670000	4680000	chr1	5970000	5980000
chr1	4670000	4680000	chr1	5980000	5990000
chr1	4670000	4680000	chr1	5990000	6000000
chr1	4680000	4690000	chr1	5970000	5980000
chr1	4680000	4690000	chr1	5980000	5990000
chr1	4680000	4690000	chr1	5990000	6000000
chr1	4750000	4760000	chr1	5970000	5980000
chr1	4750000	4760000	chr1	5980000	5990000
chr1	4760000	4770000	chr1	5970000	5980000
chr1	4760000	4770000	chr1	5980000	5990000
chr1	4770000	4780000	chr1	5960000	5970000
chr1	4770000	4780000	chr1	5970000	5980000
chr1	4770000	4780000	chr1	5980000	5990000
chr1	4780000	4790000	chr1	5960000	5970000
chr1	4780000	4790000	chr1	5970000	5980000
chr1	4780000	4790000	chr1	5980000	5990000
chr1	4790000	4800000	chr1	5960000	5970000
chr1	4790000	4800000	chr1	5970000	5980000
chr1	4790000	4800000	chr1	5980000	5990000
chr1	4800000	4810000	chr1	5970000	5980000
chr1	5010000	5020000	chr1	6130000	6140000
chr1	5220000	5230000	chr1	5750000	5760000
chr1	5220000	5230000	chr1	5900000	5910000
chr1	5230000	5240000	chr1	5750000	5760000
chr1	5230000	5240000	chr1	5900000	5910000
chr1	5490000	5500000	chr1	5730000	5740000
chr1	5490000	5500000	chr1	5740000	5750000
chr1	5490000	5500000	chr1	5750000	5760000
chr1	5490000	5500000	chr1	5760000	5770000
chr1	5490000	5500000	chr1	5820000	5830000
chr1	5490000	5500000	chr1	5980000	5990000
chr1	5500000	5510000	chr1	5730000	5740000
chr1	5500000	5510000	chr1	5740000	5750000
chr1	5500000	5510000	chr1	5750000	5760000
chr1	5500000	5510000	chr1	5760000	5770000
chr1	5500000	5510000	chr1	5820000	5830000
chr1	5500000	5510000	chr1	5830000	5840000
chr1	5500000	5510000	chr1	5840000	5850000
chr1	5500000	5510000	chr1	5970000	5980000
chr1	5500000	5510000	chr1	5980000	5990000
chr1	5510000	5520000	chr1	5730000	5740000
chr1	5510000	5520000	chr1	5740000	5750000
chr1	5510000	5520000	chr1	5750000	5760000
chr1	5510000	5520000	chr1	5760000	5770000
chr1	5510000	5520000	chr1	5820000	5830000
chr1	5510000	5520000	chr1	5830000	5840000
chr1	5510000	5520000	chr1	5840000	5850000
chr1	5510000	5520000	chr1	5970000	5980000
chr1	5510000	5520000	chr1	5980000	5990000
chr1	5520000	5530000	chr1	5730000	5740000
chr1	5520000	5530000	chr1	5740000	5750000
chr1	5520000	5530000	chr1	5750000	5760000
chr1	5520000	5530000	chr1	5980000	5990000
chr1	5630000	5640000	chr1	5960000	5970000
chr1	5630000	5640000	chr1	5970000	5980000
chr1	5630000	5640000	chr1	5980000	5990000
chr1	5640000	5650000	chr1	5960000	5970000
chr1	5640000	5650000	chr1	5970000	5980000
chr1	5640000	5650000	chr1	5980000	5990000
chr1	5670000	5680000	chr1	5730000	5740000
chr1	5670000	5680000	chr1	5740000	5750000
chr1	5680000	5690000	chr1	5740000	5750000
chr1	5920000	5930000	chr1	5980000	5990000
chr1	5970000	5980000	chr1	6030000	6040000
chr1	5980000	5990000	chr1	6040000	6050000
chr1	5980000	5990000	chr1	6050000	6060000
chr1	5980000	5990000	chr1	6070000	6080000
chr1	5980000	5990000	chr1	6080000	6090000
chr1	5980000	5990000	chr1	6160000	6170000
chr1	5980000	5990000	chr1	6170000	6180000
chr1	5990000	6000000	chr1	6050000	6060000
chr1	5990000	6000000	chr1	6060000	6070000
chr1	5990000	6000000	chr1	6070000	6080000
chr1	5990000	6000000	chr1	6080000	6090000
chr1	5990000	6000000	chr1	6150000	6160000
chr1	5990000	6000000	chr1	6160000	6170000
chr1	5990000	6000000	chr1	6170000	6180000
chr1	5990000	6000000	chr1	6180000	6190000
chr1	6000000	6010000	chr1	6060000	6070000
chr1	6000000	6010000	chr1	6070000	6080000
chr1	6000000	6010000	chr1	6080000	6090000
chr1	6000000	6010000	chr1	6150000	6160000
chr1	6000000	6010000	chr1	6160000	6170000
chr1	6000000	6010000	chr1	6170000	6180000
chr1	6000000	6010000	chr1	6180000	6190000
chr1	6000000	6010000	chr1	6190000	6200000
chr1	6010000	6020000	chr1	6070000	6080000
chr1	6010000	6020000	chr1	6080000	6090000
chr1	6010000	6020000	chr1	6150000	6160000
chr1	6010000	6020000	chr1	6160000	6170000
chr1	6010000	6020000	chr1	6170000	6180000
chr1	6010000	6020000	chr1	6180000	6190000
chr1	6010000	6020000	chr1	6190000	6200000
chr1	6010000	6020000	chr1	6200000	6210000
chr1	6020000	6030000	chr1	6080000	6090000
chr1	6020000	6030000	chr1	6090000	6100000
chr1	6020000	6030000	chr1	6160000	6170000
chr1	6020000	6030000	chr1	6170000	6180000
chr1	6020000	6030000	chr1	6180000	6190000
chr1	6020000	6030000	chr1	6190000	6200000
chr1	6020000	6030000	chr1	6200000	6210000
chr1	6030000	6040000	chr1	6090000	6100000
chr1	6030000	6040000	chr1	6160000	6170000
chr1	6030000	6040000	chr1	6170000	6180000
chr1	6030000	6040000	chr1	6180000	6190000
chr1	6030000	6040000	chr1	6190000	6200000
chr1	6030000	6040000	chr1	6200000	6210000
chr1	6040000	6050000	chr1	6100000	6110000
chr1	6040000	6050000	chr1	6160000	6170000
chr1	6040000	6050000	chr1	6170000	6180000
chr1	6040000	6050000	chr1	6180000	6190000
chr1	6040000	6050000	chr1	6190000	6200000
chr1	6040000	6050000	chr1	6200000	6210000
chr1	6050000	6060000	chr1	6110000	6120000
chr1	6050000	6060000	chr1	6160000	6170000
chr1	6050000	6060000	chr1	6170000	6180000
chr1	6050000	6060000	chr1	6180000	6190000
chr1	6050000	6060000	chr1	6190000	6200000
chr1	6050000	6060000	chr1	6200000	6210000
chr1	6060000	6070000	chr1	6130000	6140000
chr1	6060000	6070000	chr1	6150000	6160000
chr1	6060000	6070000	chr1	6160000	6170000
chr1	6060000	6070000	chr1	6170000	6180000
chr1	6060000	6070000	chr1	6180000	6190000
chr1	6060000	6070000	chr1	6190000	6200000
chr1	6060000	6070000	chr1	6200000	6210000
chr1	6060000	6070000	chr1	6210000	6220000
chr1	6070000	6080000	chr1	6140000	6150000
chr1	6070000	6080000	chr1	6150000	6160000
chr1	6070000	6080000	chr1	6160000	6170000
chr1	6070000	6080000	chr1	6170000	6180000
chr1	6070000	6080000	chr1	6180000	6190000
chr1	6070000	6080000	chr1	6190000	6200000
chr1	6070000	6080000	chr1	6200000	6210000
chr1	6070000	6080000	chr1	6210000	6220000
chr1	6070000	6080000	chr1	6380000	6390000
chr1	6070000	6080000	chr1	6390000	6400000
chr1	6070000	6080000	chr1	6470000	6480000
chr1	6070000	6080000	chr1	6480000	6490000
chr1	6080000	6090000	chr1	6150000	6160000
chr1	6080000	6090000	chr1	6160000	6170000
chr1	6080000	6090000	chr1	6170000	6180000
chr1	6080000	6090000	chr1	6180000	6190000
chr1	6080000	6090000	chr1	6190000	6200000
chr1	6080000	6090000	chr1	6200000	6210000
chr1	6080000	6090000	chr1	6210000	6220000
chr1	6080000	6090000	chr1	6390000	6400000
chr1	6080000	6090000	chr1	6470000	6480000
chr1	6080000	6090000	chr1	6480000	6490000
chr1	6080000	6090000	chr1	6490000	6500000
chr1	6090000	6100000	chr1	6160000	6170000
chr1	6090000	6100000	chr1	6170000	6180000
chr1	6090000	6100000	chr1	6180000	6190000
chr1	6090000	6100000	chr1	6190000	6200000
chr1	6090000	6100000	chr1	6200000	6210000
chr1	6090000	6100000	chr1	6210000	6220000
chr1	6090000	6100000	chr1	6390000	6400000
chr1	6090000	6100000	chr1	6470000	6480000
chr1	6090000	6100000	chr1	6480000	6490000
chr1	6100000	6110000	chr1	6170000	6180000
chr1	6100000	6110000	chr1	6180000	6190000
chr1	6100000	6110000	chr1	6190000	6200000
chr1	6100000	6110000	chr1	6200000	6210000
chr1	6100000	6110000	chr1	6210000	6220000
chr1	6100000	6110000	chr1	6470000	6480000
chr1	6100000	6110000	chr1	6480000	6490000
chr1	6110000	6120000	chr1	6180000	6190000
chr1	6110000	6120000	chr1	6190000	6200000
chr1	6110000	6120000	chr1	6200000	6210000
chr1	6110000	6120000	chr1	6210000	6220000
chr1	6120000	6130000	chr1	6180000	6190000
chr1	6120000	6130000	chr1	6190000	6200000
chr1	6120000	6130000	chr1	6200000	6210000
chr1	6120000	6130000	chr1	6210000	6220000
chr1	6120000	6130000	chr1	6480000	6490000
chr1	6130000	6140000	chr1	6190000	6200000
chr1	6130000	6140000	chr1	6200000	6210000
chr1	6130000	6140000	chr1	6210000	6220000
chr1	6140000	6150000	chr1	6200000	6210000
chr1	6140000	6150000	chr1	6210000	6220000
chr1	6150000	6160000	chr1	6210000	6220000
chr1	6150000	6160000	chr1	6220000	6230000
chr1	6200000	6210000	chr1	6470000	6480000
chr1	6200000	6210000	chr1	6480000	6490000
chr1	6210000	6220000	chr1	6450000	6460000
chr1	6210000	6220000	chr1	6460000	6470000
chr1	6210000	6220000	chr1	6470000	6480000
chr1	6210000	6220000	chr1	6480000	6490000
chr1	6210000	6220000	chr1	6490000	6500000
chr1	6220000	6230000	chr1	6320000	6330000
chr1	6220000	6230000	chr1	6330000	6340000
chr1	6220000	6230000	chr1	6340000	6350000
chr1	6220000	6230000	chr1	6460000	6470000
chr1	6220000	6230000	chr1	6470000	6480000
chr1	6220000	6230000	chr1	6480000	6490000
chr1	6220000	6230000	chr1	6490000	6500000
chr1	6230000	6240000	chr1	6290000	6300000
chr1	6230000	6240000	chr1	6320000	6330000
chr1	6230000	6240000	chr1	6330000	6340000
chr1	6230000	6240000	chr1	6340000	6350000
chr1	6230000	6240000	chr1	6350000	6360000
chr1	6230000	6240000	chr1	6440000	6450000
chr1	6230000	6240000	chr1	6450000	6460000
chr1	6230000	6240000	chr1	6460000	6470000
chr1	6230000	6240000	chr1	6470000	6480000
chr1	6230000	6240000	chr1	6480000	6490000
chr1	6230000	6240000	chr1	6490000	6500000
chr1	6230000	6240000	chr1	6580000	6590000
chr1	6240000	6250000	chr1	6300000	6310000
chr1	6240000	6250000	chr1	6310000	6320000
chr1	6240000	6250000	chr1	6320000	6330000
chr1	6240000	6250000	chr1	6330000	6340000
chr1	6240000	6250000	chr1	6340000	6350000
chr1	6240000	6250000	chr1	6350000	6360000
chr1	6240000	6250000	chr1	6460000	6470000
chr1	6240000	6250000	chr1	6470000	6480000
chr1	6240000	6250000	chr1	6480000	6490000
chr1	6240000	6250000	chr1	6490000	6500000
chr1	6240000	6250000	chr1	6500000	6510000
chr1	6240000	6250000	chr1	6580000	6590000
chr1	6240000	6250000	chr1	6590000	6600000
chr1	6250000	6260000	chr1	6310000	6320000
chr1	6250000	6260000	chr1	6320000	6330000
chr1	6250000	6260000	chr1	6330000	6340000
chr1	6250000	6260000	chr1	6340000	6350000
chr1	6250000	6260000	chr1	6350000	6360000
chr1	6250000	6260000	chr1	6470000	6480000
chr1	6250000	6260000	chr1	6480000	6490000
chr1	6250000	6260000	chr1	6490000	6500000
chr1	6250000	6260000	chr1	6580000	6590000
chr1	6250000	6260000	chr1	6590000	6600000
chr1	6250000	6260000	chr1	6600000	6610000
chr1	6260000	6270000	chr1	6320000	6330000
chr1	6260000	6270000	chr1	6330000	6340000
chr1	6260000	6270000	chr1	6340000	6350000
chr1	6260000	6270000	chr1	6350000	6360000
chr1	6260000	6270000	chr1	6470000	6480000
chr1	6260000	6270000	chr1	6480000	6490000
chr1	6260000	6270000	chr1	6490000	6500000
chr1	6260000	6270000	chr1	6500000	6510000
chr1	6260000	6270000	chr1	6580000	6590000
chr1	6260000	6270000	chr1	6590000	6600000
chr1	6260000	6270000	chr1	6600000	6610000
chr1	6270000	6280000	chr1	6330000	6340000
chr1	6270000	6280000	chr1	6340000	6350000
chr1	6270000	6280000	chr1	6350000	6360000
chr1	6270000	6280000	chr1	6480000	6490000
chr1	6270000	6280000	chr1	6490000	6500000
chr1	6270000	6280000	chr1	6500000	6510000
chr1	6270000	6280000	chr1	6570000	6580000
chr1	6270000	6280000	chr1	6580000	6590000
chr1	6270000	6280000	chr1	6590000	6600000
chr1	6270000	6280000	chr1	6600000	6610000
chr1	6270000	6280000	chr1	6610000	6620000
chr1	6280000	6290000	chr1	6570000	6580000
chr1	6280000	6290000	chr1	6580000	6590000
chr1	6280000	6290000	chr1	6590000	6600000
chr1	6280000	6290000	chr1	6600000	6610000
chr1	6280000	6290000	chr1	6610000	6620000
chr1	6330000	6340000	chr1	6390000	6400000
chr1	6330000	6340000	chr1	6470000	6480000
chr1	6330000	6340000	chr1	6580000	6590000
chr1	6330000	6340000	chr1	6590000	6600000
chr1	6330000	6340000	chr1	6600000	6610000
chr1	6340000	6350000	chr1	6470000	6480000
chr1	6340000	6350000	chr1	6480000	6490000
chr1	6340000	6350000	chr1	6590000	6600000
chr1	6340000	6350000	chr1	6600000	6610000
chr1	6350000	6360000	chr1	6420000	6430000
chr1	6350000	6360000	chr1	6480000	6490000
chr1	6390000	6400000	chr1	6470000	6480000
chr1	6400000	6410000	chr1	6460000	6470000
chr1	6400000	6410000	chr1	6470000	6480000
chr1	6400000	6410000	chr1	6480000	6490000
chr1	6410000	6420000	chr1	6470000	6480000
chr1	6410000	6420000	chr1	6480000	6490000
chr1	6410000	6420000	chr1	6490000	6500000
chr1	6420000	6430000	chr1	6480000	6490000
chr1	6420000	6430000	chr1	6490000	6500000
chr1	6420000	6430000	chr1	6500000	6510000
chr1	6430000	6440000	chr1	6490000	6500000
chr1	6440000	6450000	chr1	6500000	6510000
chr1	6460000	6470000	chr1	6530000	6540000
chr1	6470000	6480000	chr1	6530000	6540000
chr1	6490000	6500000	chr1	6580000	6590000
chr1	6500000	6510000	chr1	6570000	6580000
chr1	6500000	6510000	chr1	6580000	6590000
chr1	6500000	6510000	chr1	6590000	6600000
chr1	6500000	6510000	chr1	6600000	6610000
chr1	6510000	6520000	chr1	6570000	6580000
chr1	6510000	6520000	chr1	6580000	6590000
chr1	6510000	6520000	chr1	6590000	6600000
chr1	6510000	6520000	chr1	6600000	6610000
chr1	6520000	6530000	chr1	6580000	6590000
chr1	6520000	6530000	chr1	6590000	6600000
chr1	6520000	6530000	chr1	6600000	6610000
chr1	6530000	6540000	chr1	6590000	6600000
chr1	6610000	6620000	chr1	6670000	6680000
chr1	6620000	6630000	chr1	6680000	6690000
chr1	6710000	6720000	chr1	6870000	6880000
chr1	6710000	6720000	chr1	6880000	6890000
chr1	6720000	6730000	chr1	6870000	6880000
chr1	6720000	6730000	chr1	6880000	6890000
chr1	6720000	6730000	chr1	6890000	6900000
chr1	6730000	6740000	chr1	6790000	6800000
chr1	6730000	6740000	chr1	6880000	6890000
chr1	6730000	6740000	chr1	6890000	6900000
chr1	6740000	6750000	chr1	6880000	6890000
chr1	6740000	6750000	chr1	7200000	7210000
chr1	6770000	6780000	chr1	6880000	6890000
chr1	6770000	6780000	chr1	6890000	6900000
chr1	6780000	6790000	chr1	6870000	6880000
chr1	6780000	6790000	chr1	6880000	6890000
chr1	6780000	6790000	chr1	6890000	6900000
chr1	6780000	6790000	chr1	6900000	6910000
chr1	6780000	6790000	chr1	7200000	7210000
chr1	6780000	6790000	chr1	7640000	7650000
chr1	6780000	6790000	chr1	7650000	7660000
chr1	6790000	6800000	chr1	6860000	6870000
chr1	6790000	6800000	chr1	6870000	6880000
chr1	6790000	6800000	chr1	6880000	6890000
chr1	6790000	6800000	chr1	6890000	6900000
chr1	6790000	6800000	chr1	7200000	7210000
chr1	6790000	6800000	chr1	7640000	7650000
chr1	6790000	6800000	chr1	7650000	7660000
chr1	6800000	6810000	chr1	6860000	6870000
chr1	6800000	6810000	chr1	6870000	6880000
chr1	6800000	6810000	chr1	6880000	6890000
chr1	6800000	6810000	chr1	6890000	6900000
chr1	6810000	6820000	chr1	6870000	6880000
chr1	6810000	6820000	chr1	6880000	6890000
chr1	7450000	7460000	chr1	7640000	7650000
chr1	7660000	7670000	chr1	7780000	7790000
chr1	7660000	7670000	chr1	7790000	7800000
chr1	7660000	7670000	chr1	7940000	7950000
chr1	7660000	7670000	chr1	7950000	7960000
chr1	7660000	7670000	chr1	7960000	7970000
chr1	7660000	7670000	chr1	7970000	7980000
chr1	7660000	7670000	chr1	8300000	8310000
chr1	7660000	7670000	chr1	8310000	8320000
chr1	7660000	7670000	chr1	8320000	8330000
chr1	7670000	7680000	chr1	7780000	7790000
chr1	7670000	7680000	chr1	7790000	7800000
chr1	7670000	7680000	chr1	7930000	7940000
chr1	7670000	7680000	chr1	7940000	7950000
chr1	7670000	7680000	chr1	7950000	7960000
chr1	7670000	7680000	chr1	7960000	7970000
chr1	7670000	7680000	chr1	7970000	7980000
chr1	7670000	7680000	chr1	7980000	7990000
chr1	7670000	7680000	chr1	8020000	8030000
chr1	7670000	7680000	chr1	8300000	8310000
chr1	7670000	7680000	chr1	8310000	8320000
chr1	7670000	7680000	chr1	8320000	8330000
chr1	7680000	7690000	chr1	7770000	7780000
chr1	7680000	7690000	chr1	7780000	7790000
chr1	7680000	7690000	chr1	7930000	7940000
chr1	7680000	7690000	chr1	7940000	7950000
chr1	7680000	7690000	chr1	7950000	7960000
chr1	7680000	7690000	chr1	7960000	7970000
chr1	7680000	7690000	chr1	7970000	7980000
chr1	7680000	7690000	chr1	8300000	8310000
chr1	7680000	7690000	chr1	8310000	8320000
chr1	7680000	7690000	chr1	8320000	8330000
chr1	7690000	7700000	chr1	7770000	7780000
chr1	7690000	7700000	chr1	7780000	7790000
chr1	7690000	7700000	chr1	7940000	7950000
chr1	7690000	7700000	chr1	7950000	7960000
chr1	7690000	7700000	chr1	7960000	7970000
chr1	7690000	7700000	chr1	8300000	8310000
chr1	7690000	7700000	chr1	8310000	8320000
chr1	7690000	7700000	chr1	8320000	8330000
chr1	7700000	7710000	chr1	7760000	7770000
chr1	7700000	7710000	chr1	7770000	7780000
chr1	7700000	7710000	chr1	7780000	7790000
chr1	7700000	7710000	chr1	7790000	7800000
chr1	7700000	7710000	chr1	7950000	7960000
chr1	7700000	7710000	chr1	7960000	7970000
chr1	7700000	7710000	chr1	8300000	8310000
chr1	7700000	7710000	chr1	8310000	8320000
chr1	7700000	7710000	chr1	8320000	8330000
chr1	7710000	7720000	chr1	7770000	7780000
chr1	7710000	7720000	chr1	7780000	7790000
chr1	7710000	7720000	chr1	8310000	8320000
chr1	7710000	7720000	chr1	8320000	8330000
chr1	7760000	7770000	chr1	8320000	8330000
chr1	7770000	7780000	chr1	8310000	8320000
chr1	7770000	7780000	chr1	8320000	8330000
chr1	7780000	7790000	chr1	8310000	8320000
chr1	7780000	7790000	chr1	8320000	8330000
chr1	7790000	7800000	chr1	7950000	7960000
chr1	7790000	7800000	chr1	7960000	7970000
chr1	7790000	7800000	chr1	8310000	8320000
chr1	7790000	7800000	chr1	8320000	8330000
chr1	7800000	7810000	chr1	7950000	7960000
chr1	7800000	7810000	chr1	8310000	8320000
chr1	7810000	7820000	chr1	8310000	8320000
chr1	7850000	7860000	chr1	8300000	8310000
chr1	7850000	7860000	chr1	8310000	8320000
chr1	7860000	7870000	chr1	8300000	8310000
chr1	7860000	7870000	chr1	8310000	8320000
chr1	7900000	7910000	chr1	7960000	7970000
chr1	8000000	8010000	chr1	8230000	8240000
chr1	8010000	8020000	chr1	8100000	8110000
chr1	8010000	8020000	chr1	8110000	8120000
chr1	8010000	8020000	chr1	8120000	8130000
chr1	8010000	8020000	chr1	8130000	8140000
chr1	8010000	8020000	chr1	8230000	8240000
chr1	8020000	8030000	chr1	8090000	8100000
chr1	8020000	8030000	chr1	8100000	8110000
chr1	8020000	8030000	chr1	8110000	8120000
chr1	8020000	8030000	chr1	8120000	8130000
chr1	8020000	8030000	chr1	8130000	8140000
chr1	8020000	8030000	chr1	8310000	8320000
chr1	8030000	8040000	chr1	8090000	8100000
chr1	8030000	8040000	chr1	8100000	8110000
chr1	8030000	8040000	chr1	8110000	8120000
chr1	8030000	8040000	chr1	8120000	8130000
chr1	8030000	8040000	chr1	8310000	8320000
chr1	8250000	8260000	chr1	8330000	8340000
chr1	8260000	8270000	chr1	8330000	8340000
chr1	8270000	8280000	chr1	8330000	8340000
chr1	8270000	8280000	chr1	8340000	8350000
chr1	8330000	8340000	chr1	8390000	8400000
chr1	8370000	8380000	chr1	8500000	8510000
chr1	8380000	8390000	chr1	8500000	8510000
chr1	8380000	8390000	chr1	8510000	8520000
chr1	8390000	8400000	chr1	8500000	8510000
chr1	8390000	8400000	chr1	8510000	8520000
chr1	8400000	8410000	chr1	8500000	8510000
chr1	8400000	8410000	chr1	8510000	8520000
chr1	8410000	8420000	chr1	8500000	8510000
chr1	8410000	8420000	chr1	8510000	8520000
chr1	8420000	8430000	chr1	8500000	8510000
chr1	8420000	8430000	chr1	8510000	8520000
chr1	8590000	8600000	chr1	8710000	8720000
chr1	8640000	8650000	chr1	8700000	8710000
chr1	8700000	8710000	chr1	8840000	8850000
chr1	8710000	8720000	chr1	8830000	8840000
chr1	8710000	8720000	chr1	8840000	8850000
chr1	8710000	8720000	chr1	8850000	8860000
chr1	8720000	8730000	chr1	8840000	8850000
chr1	8860000	8870000	chr1	8990000	9000000
chr1	8870000	8880000	chr1	8930000	8940000
chr1	8870000	8880000	chr1	8980000	8990000
chr1	8870000	8880000	chr1	8990000	9000000
chr1	8880000	8890000	chr1	8990000	9000000
chr1	8890000	8900000	chr1	8980000	8990000
chr1	8890000	8900000	chr1	8990000	9000000
chr1	8900000	8910000	chr1	8970000	8980000
chr1	8900000	8910000	chr1	8980000	8990000
chr1	8900000	8910000	chr1	8990000	9000000
chr1	8900000	8910000	chr1	9000000	9010000
chr1	8910000	8920000	chr1	8970000	8980000
chr1	8910000	8920000	chr1	8980000	8990000
chr1	8910000	8920000	chr1	8990000	9000000
chr1	8910000	8920000	chr1	9000000	9010000
chr1	8920000	8930000	chr1	8980000	8990000
chr1	8920000	8930000	chr1	8990000	9000000
chr1	8920000	8930000	chr1	9000000	9010000
chr1	8930000	8940000	chr1	8990000	9000000
chr1	8990000	9000000	chr1	9100000	9110000
chr1	9000000	9010000	chr1	9090000	9100000
chr1	9000000	9010000	chr1	9100000	9110000
chr1	9000000	9010000	chr1	9110000	9120000
chr1	9010000	9020000	chr1	9100000	9110000
chr1	9010000	9020000	chr1	9110000	9120000
chr1	9020000	9030000	chr1	9100000	9110000
chr1	9020000	9030000	chr1	9110000	9120000
chr1	9030000	9040000	chr1	9110000	9120000
chr1	9110000	9120000	chr1	9190000	9200000
chr1	9120000	9130000	chr1	9180000	9190000
chr1	9120000	9130000	chr1	9190000	9200000
chr1	9120000	9130000	chr1	9200000	9210000
chr1	9130000	9140000	chr1	9190000	9200000
chr1	9130000	9140000	chr1	9200000	9210000
chr1	9140000	9150000	chr1	9200000	9210000
chr1	9260000	9270000	chr1	9450000	9460000
chr1	9260000	9270000	chr1	9460000	9470000
chr1	9270000	9280000	chr1	9360000	9370000
chr1	9270000	9280000	chr1	9440000	9450000
chr1	9270000	9280000	chr1	9450000	9460000
chr1	9270000	9280000	chr1	9460000	9470000
chr1	9270000	9280000	chr1	9470000	9480000
chr1	9280000	9290000	chr1	9360000	9370000
chr1	9280000	9290000	chr1	9440000	9450000
chr1	9280000	9290000	chr1	9450000	9460000
chr1	9280000	9290000	chr1	9460000	9470000
chr1	9280000	9290000	chr1	9470000	9480000
chr1	9290000	9300000	chr1	9360000	9370000
chr1	9290000	9300000	chr1	9370000	9380000
chr1	9290000	9300000	chr1	9450000	9460000
chr1	9290000	9300000	chr1	9460000	9470000
chr1	9290000	9300000	chr1	9470000	9480000
chr1	9300000	9310000	chr1	9460000	9470000
chr1	9370000	9380000	chr1	9450000	9460000
chr1	9380000	9390000	chr1	9450000	9460000
chr1	9390000	9400000	chr1	9450000	9460000
chr1	9480000	9490000	chr1	9560000	9570000
chr1	9480000	9490000	chr1	9570000	9580000
chr1	9480000	9490000	chr1	9580000	9590000
chr1	9490000	9500000	chr1	9550000	9560000
chr1	9490000	9500000	chr1	9560000	9570000
chr1	9490000	9500000	chr1	9570000	9580000
chr1	9490000	9500000	chr1	9580000	9590000
chr1	9490000	9500000	chr1	9590000	9600000
chr1	9500000	9510000	chr1	9560000	9570000
chr1	9500000	9510000	chr1	9570000	9580000
chr1	9500000	9510000	chr1	9580000	9590000
chr1	9510000	9520000	chr1	9570000	9580000
chr1	9590000	9600000	chr1	9710000	9720000
chr1	9590000	9600000	chr1	9720000	9730000
chr1	9600000	9610000	chr1	9700000	9710000
chr1	9600000	9610000	chr1	9710000	9720000
chr1	9600000	9610000	chr1	9720000	9730000
chr1	9600000	9610000	chr1	9730000	9740000
chr1	9600000	9610000	chr1	9740000	9750000
chr1	9610000	9620000	chr1	9700000	9710000
chr1	9610000	9620000	chr1	9710000	9720000
chr1	9610000	9620000	chr1	9720000	9730000
chr1	9610000	9620000	chr1	9730000	9740000
chr1	9610000	9620000	chr1	9740000	9750000
chr1	9620000	9630000	chr1	9690000	9700000
chr1	9620000	9630000	chr1	9700000	9710000
chr1	9620000	9630000	chr1	9710000	9720000
chr1	9620000	9630000	chr1	9720000	9730000
chr1	9620000	9630000	chr1	9730000	9740000
chr1	9620000	9630000	chr1	9740000	9750000
chr1	9630000	9640000	chr1	9690000	9700000
chr1	9630000	9640000	chr1	9700000	9710000
chr1	9630000	9640000	chr1	9710000	9720000
chr1	9630000	9640000	chr1	9720000	9730000
chr1	9630000	9640000	chr1	9730000	9740000
chr1	9630000	9640000	chr1	9740000	9750000
chr1	9640000	9650000	chr1	9700000	9710000
chr1	9640000	9650000	chr1	9710000	9720000
chr1	9640000	9650000	chr1	9720000	9730000
chr1	9640000	9650000	chr1	9730000	9740000
chr1	9640000	9650000	chr1	9740000	9750000
chr1	9650000	9660000	chr1	9720000	9730000
chr1	9650000	9660000	chr1	9730000	9740000
chr1	9660000	9670000	chr1	9730000	9740000
chr1	9670000	9680000	chr1	9730000	9740000
chr1	9730000	9740000	chr1	9790000	9800000
chr1	9730000	9740000	chr1	9830000	9840000
chr1	9740000	9750000	chr1	9840000	9850000
chr1	9770000	9780000	chr1	9850000	9860000
chr1	9770000	9780000	chr1	9860000	9870000
chr1	9770000	9780000	chr1	9870000	9880000
chr1	9770000	9780000	chr1	9880000	9890000
chr1	9780000	9790000	chr1	9850000	9860000
chr1	9780000	9790000	chr1	9860000	9870000
chr1	9780000	9790000	chr1	9870000	9880000
chr1	10270000	10280000	chr1	10330000	10340000
chr1	10280000	10290000	chr1	10340000	10350000
chr1	10290000	10300000	chr1	10350000	10360000
chr1	10300000	10310000	chr1	10360000	10370000
chr1	10300000	10310000	chr1	10370000	10380000
chr1	10310000	10320000	chr1	10370000	10380000
chr1	10310000	10320000	chr1	10380000	10390000
chr1	10320000	10330000	chr1	10380000	10390000
chr1	10320000	10330000	chr1	10390000	10400000
chr1	10330000	10340000	chr1	10390000	10400000
chr1	10330000	10340000	chr1	10400000	10410000
chr1	10340000	10350000	chr1	10400000	10410000
chr1	10480000	10490000	chr1	10630000	10640000
chr1	10490000	10500000	chr1	10630000	10640000
chr1	11140000	11150000	chr1	11220000	11230000
chr1	11140000	11150000	chr1	11230000	11240000
chr1	11150000	11160000	chr1	11230000	11240000
chr1	11150000	11160000	chr1	11240000	11250000
chr1	11160000	11170000	chr1	11230000	11240000
chr1	11170000	11180000	chr1	11230000	11240000
chr1	11240000	11250000	chr1	11480000	11490000
chr1	11240000	11250000	chr1	11490000	11500000
chr1	11250000	11260000	chr1	11330000	11340000
chr1	11250000	11260000	chr1	11340000	11350000
chr1	11250000	11260000	chr1	11350000	11360000
chr1	11250000	11260000	chr1	11370000	11380000
chr1	11250000	11260000	chr1	11470000	11480000
chr1	11250000	11260000	chr1	11480000	11490000
chr1	11250000	11260000	chr1	11490000	11500000
chr1	11260000	11270000	chr1	11320000	11330000
chr1	11260000	11270000	chr1	11330000	11340000
chr1	11260000	11270000	chr1	11340000	11350000
chr1	11260000	11270000	chr1	11350000	11360000
chr1	11260000	11270000	chr1	11370000	11380000
chr1	11260000	11270000	chr1	11480000	11490000
chr1	11260000	11270000	chr1	11490000	11500000
chr1	11270000	11280000	chr1	11330000	11340000
chr1	11270000	11280000	chr1	11340000	11350000
chr1	11270000	11280000	chr1	11350000	11360000
chr1	11270000	11280000	chr1	11360000	11370000
chr1	11270000	11280000	chr1	11460000	11470000
chr1	11270000	11280000	chr1	11470000	11480000
chr1	11270000	11280000	chr1	11480000	11490000
chr1	11270000	11280000	chr1	11490000	11500000
chr1	11280000	11290000	chr1	11340000	11350000
chr1	11280000	11290000	chr1	11350000	11360000
chr1	11280000	11290000	chr1	11360000	11370000
chr1	11280000	11290000	chr1	11440000	11450000
chr1	11280000	11290000	chr1	11450000	11460000
chr1	11280000	11290000	chr1	11460000	11470000
chr1	11280000	11290000	chr1	11470000	11480000
chr1	11280000	11290000	chr1	11480000	11490000
chr1	11280000	11290000	chr1	11490000	11500000
chr1	11340000	11350000	chr1	11470000	11480000
chr1	11340000	11350000	chr1	11480000	11490000
chr1	11350000	11360000	chr1	11470000	11480000
chr1	11350000	11360000	chr1	11480000	11490000
chr1	11350000	11360000	chr1	11790000	11800000
chr1	11360000	11370000	chr1	11480000	11490000
chr1	11360000	11370000	chr1	11790000	11800000
chr1	11360000	11370000	chr1	11800000	11810000
chr1	11370000	11380000	chr1	11780000	11790000
chr1	11370000	11380000	chr1	11790000	11800000
chr1	11370000	11380000	chr1	11800000	11810000
chr1	11380000	11390000	chr1	11790000	11800000
chr1	11380000	11390000	chr1	11800000	11810000
chr1	11460000	11470000	chr1	11630000	11640000
chr1	11460000	11470000	chr1	11640000	11650000
chr1	11460000	11470000	chr1	11650000	11660000
chr1	11470000	11480000	chr1	11630000	11640000
chr1	11470000	11480000	chr1	11640000	11650000
chr1	11470000	11480000	chr1	11650000	11660000
chr1	11480000	11490000	chr1	11620000	11630000
chr1	11480000	11490000	chr1	11630000	11640000
chr1	11480000	11490000	chr1	11640000	11650000
chr1	11480000	11490000	chr1	11650000	11660000
chr1	11490000	11500000	chr1	11620000	11630000
chr1	11490000	11500000	chr1	11630000	11640000
chr1	11490000	11500000	chr1	11640000	11650000
chr1	11490000	11500000	chr1	11650000	11660000
chr1	11490000	11500000	chr1	11790000	11800000
chr1	11500000	11510000	chr1	11630000	11640000
chr1	11500000	11510000	chr1	11640000	11650000
chr1	11500000	11510000	chr1	11650000	11660000
chr1	11500000	11510000	chr1	11790000	11800000
chr1	11510000	11520000	chr1	11790000	11800000
chr1	11520000	11530000	chr1	11630000	11640000
chr1	11520000	11530000	chr1	11650000	11660000
chr1	11520000	11530000	chr1	11790000	11800000
chr1	11530000	11540000	chr1	11630000	11640000
chr1	11530000	11540000	chr1	11640000	11650000
chr1	11530000	11540000	chr1	11650000	11660000
chr1	11530000	11540000	chr1	11780000	11790000
chr1	11530000	11540000	chr1	11790000	11800000
chr1	11530000	11540000	chr1	11800000	11810000
chr1	11540000	11550000	chr1	11640000	11650000
chr1	11540000	11550000	chr1	11780000	11790000
chr1	11540000	11550000	chr1	11790000	11800000
chr1	11540000	11550000	chr1	11800000	11810000
chr1	11550000	11560000	chr1	11780000	11790000
chr1	11550000	11560000	chr1	11790000	11800000
chr1	11830000	11840000	chr1	11910000	11920000
chr1	12040000	12050000	chr1	12180000	12190000
chr1	12050000	12060000	chr1	12190000	12200000
chr1	12050000	12060000	chr1	12200000	12210000
chr1	12060000	12070000	chr1	12190000	12200000
chr1	12100000	12110000	chr1	12230000	12240000
chr1	12100000	12110000	chr1	12240000	12250000
chr1	12110000	12120000	chr1	12190000	12200000
chr1	12110000	12120000	chr1	12200000	12210000
chr1	12110000	12120000	chr1	12210000	12220000
chr1	12110000	12120000	chr1	12220000	12230000
chr1	12110000	12120000	chr1	12230000	12240000
chr1	12110000	12120000	chr1	12240000	12250000
chr1	12120000	12130000	chr1	12180000	12190000
chr1	12120000	12130000	chr1	12190000	12200000
chr1	12120000	12130000	chr1	12200000	12210000
chr1	12120000	12130000	chr1	12210000	12220000
chr1	12120000	12130000	chr1	12220000	12230000
chr1	12120000	12130000	chr1	12230000	12240000
chr1	12130000	12140000	chr1	12190000	12200000
chr1	12130000	12140000	chr1	12200000	12210000
chr1	12130000	12140000	chr1	12210000	12220000
chr1	12130000	12140000	chr1	12220000	12230000
chr1	12130000	12140000	chr1	12230000	12240000
chr1	12130000	12140000	chr1	12760000	12770000
chr1	12140000	12150000	chr1	12200000	12210000
chr1	12140000	12150000	chr1	12210000	12220000
chr1	12140000	12150000	chr1	12220000	12230000
chr1	12140000	12150000	chr1	12760000	12770000
chr1	13570000	13580000	chr1	13630000	13640000
chr1	13570000	13580000	chr1	13640000	13650000
chr1	13570000	13580000	chr1	13650000	13660000
chr1	13570000	13580000	chr1	13660000	13670000
chr1	13580000	13590000	chr1	13640000	13650000
chr1	13580000	13590000	chr1	13650000	13660000
chr1	13580000	13590000	chr1	13660000	13670000
chr1	13590000	13600000	chr1	13650000	13660000
chr1	13590000	13600000	chr1	13660000	13670000
chr1	13720000	13730000	chr1	13790000	13800000
chr1	13720000	13730000	chr1	13800000	13810000
chr1	13730000	13740000	chr1	13790000	13800000
chr1	13730000	13740000	chr1	13800000	13810000
chr1	13730000	13740000	chr1	13810000	13820000
chr1	13740000	13750000	chr1	13800000	13810000
chr1	13740000	13750000	chr1	13810000	13820000
chr1	13740000	13750000	chr1	13820000	13830000
chr1	13740000	13750000	chr1	13920000	13930000
chr1	13740000	13750000	chr1	13930000	13940000
chr1	13740000	13750000	chr1	13940000	13950000
chr1	13740000	13750000	chr1	13950000	13960000
chr1	13750000	13760000	chr1	13810000	13820000
chr1	13750000	13760000	chr1	13820000	13830000
chr1	13750000	13760000	chr1	13920000	13930000
chr1	13750000	13760000	chr1	13930000	13940000
chr1	13750000	13760000	chr1	13940000	13950000
chr1	13750000	13760000	chr1	13950000	13960000
chr1	13760000	13770000	chr1	13820000	13830000
chr1	13790000	13800000	chr1	13940000	13950000
chr1	13800000	13810000	chr1	13930000	13940000
chr1	13800000	13810000	chr1	13940000	13950000
chr1	13800000	13810000	chr1	13950000	13960000
chr1	13810000	13820000	chr1	13930000	13940000
chr1	13810000	13820000	chr1	13940000	13950000
chr1	13810000	13820000	chr1	13950000	13960000
chr1	13820000	13830000	chr1	13940000	13950000
chr1	13960000	13970000	chr1	14080000	14090000
chr1	14090000	14100000	chr1	14560000	14570000
chr1	14100000	14110000	chr1	14560000	14570000
chr1	14100000	14110000	chr1	14570000	14580000
chr1	14100000	14110000	chr1	14590000	14600000
chr1	14110000	14120000	chr1	14560000	14570000
chr1	14110000	14120000	chr1	14580000	14590000
chr1	14110000	14120000	chr1	14590000	14600000
chr1	14110000	14120000	chr1	14600000	14610000
chr1	14120000	14130000	chr1	14570000	14580000
chr1	14120000	14130000	chr1	14590000	14600000
chr1	14810000	14820000	chr1	14930000	14940000
chr1	14820000	14830000	chr1	14920000	14930000
chr1	14820000	14830000	chr1	14930000	14940000
chr1	14890000	14900000	chr1	15030000	15040000
chr1	14890000	14900000	chr1	15040000	15050000
chr1	14900000	14910000	chr1	15020000	15030000
chr1	14900000	14910000	chr1	15030000	15040000
chr1	14900000	14910000	chr1	15040000	15050000
chr1	14900000	14910000	chr1	15050000	15060000
chr1	14910000	14920000	chr1	15010000	15020000
chr1	14910000	14920000	chr1	15020000	15030000
chr1	14910000	14920000	chr1	15030000	15040000
chr1	14910000	14920000	chr1	15040000	15050000
chr1	14910000	14920000	chr1	15050000	15060000
chr1	14920000	14930000	chr1	15000000	15010000
chr1	14920000	14930000	chr1	15010000	15020000
chr1	14920000	14930000	chr1	15020000	15030000
chr1	14920000	14930000	chr1	15030000	15040000
chr1	14920000	14930000	chr1	15040000	15050000
chr1	14920000	14930000	chr1	15050000	15060000
chr1	14930000	14940000	chr1	14990000	15000000
chr1	14930000	14940000	chr1	15000000	15010000
chr1	14930000	14940000	chr1	15010000	15020000
chr1	14930000	14940000	chr1	15020000	15030000
chr1	14930000	14940000	chr1	15030000	15040000
chr1	14930000	14940000	chr1	15040000	15050000
chr1	14930000	14940000	chr1	15050000	15060000
chr1	14940000	14950000	chr1	15000000	15010000
chr1	14940000	14950000	chr1	15010000	15020000
chr1	14940000	14950000	chr1	15020000	15030000
chr1	14940000	14950000	chr1	15030000	15040000
chr1	14940000	14950000	chr1	15040000	15050000
chr1	14950000	14960000	chr1	15020000	15030000
chr1	14950000	14960000	chr1	15030000	15040000
chr1	15100000	15110000	chr1	15290000	15300000
chr1	15100000	15110000	chr1	15300000	15310000
chr1	15100000	15110000	chr1	15310000	15320000
chr1	15110000	15120000	chr1	15280000	15290000
chr1	15110000	15120000	chr1	15290000	15300000
chr1	15110000	15120000	chr1	15300000	15310000
chr1	15110000	15120000	chr1	15310000	15320000
chr1	15120000	15130000	chr1	15270000	15280000
chr1	15120000	15130000	chr1	15280000	15290000
chr1	15120000	15130000	chr1	15290000	15300000
chr1	15120000	15130000	chr1	15300000	15310000
chr1	15120000	15130000	chr1	15310000	15320000
chr1	15120000	15130000	chr1	15320000	15330000
chr1	15130000	15140000	chr1	15260000	15270000
chr1	15130000	15140000	chr1	15270000	15280000
chr1	15130000	15140000	chr1	15280000	15290000
chr1	15130000	15140000	chr1	15290000	15300000
chr1	15130000	15140000	chr1	15300000	15310000
chr1	15130000	15140000	chr1	15310000	15320000
chr1	15130000	15140000	chr1	15320000	15330000
chr1	15140000	15150000	chr1	15200000	15210000
chr1	15140000	15150000	chr1	15210000	15220000
chr1	15140000	15150000	chr1	15220000	15230000
chr1	15140000	15150000	chr1	15230000	15240000
chr1	15140000	15150000	chr1	15240000	15250000
chr1	15140000	15150000	chr1	15250000	15260000
chr1	15140000	15150000	chr1	15260000	15270000
chr1	15140000	15150000	chr1	15270000	15280000
chr1	15140000	15150000	chr1	15280000	15290000
chr1	15140000	15150000	chr1	15290000	15300000
chr1	15140000	15150000	chr1	15300000	15310000
chr1	15140000	15150000	chr1	15310000	15320000
chr1	15150000	15160000	chr1	15210000	15220000
chr1	15150000	15160000	chr1	15250000	15260000
chr1	15150000	15160000	chr1	15260000	15270000
chr1	15150000	15160000	chr1	15270000	15280000
chr1	15150000	15160000	chr1	15280000	15290000
chr1	15150000	15160000	chr1	15290000	15300000
chr1	15150000	15160000	chr1	15300000	15310000
chr1	15160000	15170000	chr1	15250000	15260000
chr1	15160000	15170000	chr1	15260000	15270000
chr1	15160000	15170000	chr1	15270000	15280000
chr1	15160000	15170000	chr1	15280000	15290000
chr1	15160000	15170000	chr1	15290000	15300000
chr1	15170000	15180000	chr1	15260000	15270000
chr1	15170000	15180000	chr1	15270000	15280000
chr1	15170000	15180000	chr1	15280000	15290000
chr1	15190000	15200000	chr1	15260000	15270000
chr1	15200000	15210000	chr1	15280000	15290000
chr1	15210000	15220000	chr1	15280000	15290000
chr1	15220000	15230000	chr1	15280000	15290000
chr1	15320000	15330000	chr1	15520000	15530000
chr1	15330000	15340000	chr1	15520000	15530000
chr1	15410000	15420000	chr1	15520000	15530000
chr1	15410000	15420000	chr1	15530000	15540000
chr1	15420000	15430000	chr1	15520000	15530000
chr1	15420000	15430000	chr1	15530000	15540000
chr1	15430000	15440000	chr1	15510000	15520000
chr1	15430000	15440000	chr1	15520000	15530000
chr1	15720000	15730000	chr1	15930000	15940000
chr1	15720000	15730000	chr1	15940000	15950000
chr1	15720000	15730000	chr1	15950000	15960000
chr1	15730000	15740000	chr1	15930000	15940000
chr1	15730000	15740000	chr1	15940000	15950000
chr1	15730000	15740000	chr1	15950000	15960000
chr1	15790000	15800000	chr1	15980000	15990000
chr1	15790000	15800000	chr1	15990000	16000000
chr1	15790000	15800000	chr1	16000000	16010000
chr1	15790000	15800000	chr1	16030000	16040000
chr1	15800000	15810000	chr1	15970000	15980000
chr1	15800000	15810000	chr1	15980000	15990000
chr1	15800000	15810000	chr1	15990000	16000000
chr1	15800000	15810000	chr1	16000000	16010000
chr1	15800000	15810000	chr1	16010000	16020000
chr1	15800000	15810000	chr1	16020000	16030000
chr1	15800000	15810000	chr1	16030000	16040000
chr1	15810000	15820000	chr1	15950000	15960000
chr1	15810000	15820000	chr1	15960000	15970000
chr1	15810000	15820000	chr1	15970000	15980000
chr1	15810000	15820000	chr1	15980000	15990000
chr1	15810000	15820000	chr1	15990000	16000000
chr1	15810000	15820000	chr1	16000000	16010000
chr1	15810000	15820000	chr1	16010000	16020000
chr1	15810000	15820000	chr1	16020000	16030000
chr1	15810000	15820000	chr1	16030000	16040000
chr1	15810000	15820000	chr1	16040000	16050000
chr1	15820000	15830000	chr1	15970000	15980000
chr1	15820000	15830000	chr1	15980000	15990000
chr1	15820000	15830000	chr1	15990000	16000000
chr1	15820000	15830000	chr1	16000000	16010000
chr1	15820000	15830000	chr1	16020000	16030000
chr1	15820000	15830000	chr1	16030000	16040000
chr1	15830000	15840000	chr1	15990000	16000000
chr1	15950000	15960000	chr1	16010000	16020000
chr1	15960000	15970000	chr1	16220000	16230000
chr1	15960000	15970000	chr1	16230000	16240000
chr1	16070000	16080000	chr1	16170000	16180000
chr1	16070000	16080000	chr1	16180000	16190000
chr1	16070000	16080000	chr1	16190000	16200000
chr1	16080000	16090000	chr1	16170000	16180000
chr1	16080000	16090000	chr1	16180000	16190000
chr1	16180000	16190000	chr1	16240000	16250000
chr1	16180000	16190000	chr1	16250000	16260000
chr1	16190000	16200000	chr1	16250000	16260000
chr1	16230000	16240000	chr1	16290000	16300000
chr1	16240000	16250000	chr1	16300000	16310000
chr1	16940000	16950000	chr1	17000000	17010000
chr1	16950000	16960000	chr1	17010000	17020000
chr1	17040000	17050000	chr1	17100000	17110000
chr1	17040000	17050000	chr1	17110000	17120000
chr1	17040000	17050000	chr1	17120000	17130000
chr1	17040000	17050000	chr1	17130000	17140000
chr1	17040000	17050000	chr1	17220000	17230000
chr1	17040000	17050000	chr1	17230000	17240000
chr1	17040000	17050000	chr1	17240000	17250000
chr1	17040000	17050000	chr1	17250000	17260000
chr1	17050000	17060000	chr1	17110000	17120000
chr1	17050000	17060000	chr1	17120000	17130000
chr1	17050000	17060000	chr1	17130000	17140000
chr1	17050000	17060000	chr1	17140000	17150000
chr1	17050000	17060000	chr1	17210000	17220000
chr1	17050000	17060000	chr1	17220000	17230000
chr1	17050000	17060000	chr1	17230000	17240000
chr1	17050000	17060000	chr1	17240000	17250000
chr1	17050000	17060000	chr1	17250000	17260000
chr1	17060000	17070000	chr1	17120000	17130000
chr1	17060000	17070000	chr1	17130000	17140000
chr1	17060000	17070000	chr1	17140000	17150000
chr1	17060000	17070000	chr1	17210000	17220000
chr1	17060000	17070000	chr1	17220000	17230000
chr1	17060000	17070000	chr1	17230000	17240000
chr1	17060000	17070000	chr1	17240000	17250000
chr1	17060000	17070000	chr1	17250000	17260000
chr1	17060000	17070000	chr1	18580000	18590000
chr1	17070000	17080000	chr1	17130000	17140000
chr1	17070000	17080000	chr1	17220000	17230000
chr1	17070000	17080000	chr1	17230000	17240000
chr1	17070000	17080000	chr1	17240000	17250000
chr1	17080000	17090000	chr1	17370000	17380000
chr1	17080000	17090000	chr1	17380000	17390000
chr1	17090000	17100000	chr1	17370000	17380000
chr1	17090000	17100000	chr1	17380000	17390000
chr1	17090000	17100000	chr1	17390000	17400000
chr1	17100000	17110000	chr1	17380000	17390000
chr1	17100000	17110000	chr1	17390000	17400000
chr1	17110000	17120000	chr1	17390000	17400000
chr1	17120000	17130000	chr1	17210000	17220000
chr1	17120000	17130000	chr1	17220000	17230000
chr1	17120000	17130000	chr1	17230000	17240000
chr1	17120000	17130000	chr1	17240000	17250000
chr1	17130000	17140000	chr1	17200000	17210000
chr1	17130000	17140000	chr1	17220000	17230000
chr1	17130000	17140000	chr1	17230000	17240000
chr1	17130000	17140000	chr1	17240000	17250000
chr1	17140000	17150000	chr1	17220000	17230000
chr1	17140000	17150000	chr1	17230000	17240000
chr1	17140000	17150000	chr1	17240000	17250000
chr1	17150000	17160000	chr1	17230000	17240000
chr1	17410000	17420000	chr1	18560000	18570000
chr1	17420000	17430000	chr1	18570000	18580000
chr1	17480000	17490000	chr1	17590000	17600000
chr1	17480000	17490000	chr1	17600000	17610000
chr1	17480000	17490000	chr1	17610000	17620000
chr1	17490000	17500000	chr1	17580000	17590000
chr1	17490000	17500000	chr1	17590000	17600000
chr1	17490000	17500000	chr1	17600000	17610000
chr1	17490000	17500000	chr1	17610000	17620000
chr1	17490000	17500000	chr1	17620000	17630000
chr1	17500000	17510000	chr1	17570000	17580000
chr1	17500000	17510000	chr1	17580000	17590000
chr1	17500000	17510000	chr1	17590000	17600000
chr1	17500000	17510000	chr1	17600000	17610000
chr1	17500000	17510000	chr1	17610000	17620000
chr1	17500000	17510000	chr1	17620000	17630000
chr1	17500000	17510000	chr1	17630000	17640000
chr1	17510000	17520000	chr1	17580000	17590000
chr1	17510000	17520000	chr1	17590000	17600000
chr1	17510000	17520000	chr1	17600000	17610000
chr1	17510000	17520000	chr1	17610000	17620000
chr1	17510000	17520000	chr1	17620000	17630000
chr1	17520000	17530000	chr1	17590000	17600000
chr1	17520000	17530000	chr1	17600000	17610000
chr1	17520000	17530000	chr1	17610000	17620000
chr1	17520000	17530000	chr1	17620000	17630000
chr1	17530000	17540000	chr1	17600000	17610000
chr1	17530000	17540000	chr1	17610000	17620000
chr1	17640000	17650000	chr1	18560000	18570000
chr1	17640000	17650000	chr1	18570000	18580000
chr1	17640000	17650000	chr1	18580000	18590000
chr1	17650000	17660000	chr1	18550000	18560000
chr1	17650000	17660000	chr1	18560000	18570000
chr1	17650000	17660000	chr1	18570000	18580000
chr1	17650000	17660000	chr1	18580000	18590000
chr1	17650000	17660000	chr1	18590000	18600000
chr1	17660000	17670000	chr1	18300000	18310000
chr1	17660000	17670000	chr1	18550000	18560000
chr1	17660000	17670000	chr1	18560000	18570000
chr1	17660000	17670000	chr1	18570000	18580000
chr1	17660000	17670000	chr1	18580000	18590000
chr1	17670000	17680000	chr1	18560000	18570000
chr1	17670000	17680000	chr1	18570000	18580000
chr1	17670000	17680000	chr1	18580000	18590000
chr1	17680000	17690000	chr1	18100000	18110000
chr1	17680000	17690000	chr1	18110000	18120000
chr1	17680000	17690000	chr1	18570000	18580000
chr1	17680000	17690000	chr1	18580000	18590000
chr1	17690000	17700000	chr1	18570000	18580000
chr1	17900000	17910000	chr1	18080000	18090000
chr1	17900000	17910000	chr1	18090000	18100000
chr1	17900000	17910000	chr1	18100000	18110000
chr1	17900000	17910000	chr1	18110000	18120000
chr1	17900000	17910000	chr1	18550000	18560000
chr1	17900000	17910000	chr1	18560000	18570000
chr1	17900000	17910000	chr1	18570000	18580000
chr1	17900000	17910000	chr1	18580000	18590000
chr1	17910000	17920000	chr1	18060000	18070000
chr1	17910000	17920000	chr1	18070000	18080000
chr1	17910000	17920000	chr1	18080000	18090000
chr1	17910000	17920000	chr1	18090000	18100000
chr1	17910000	17920000	chr1	18100000	18110000
chr1	17910000	17920000	chr1	18110000	18120000
chr1	17910000	17920000	chr1	18120000	18130000
chr1	17910000	17920000	chr1	18290000	18300000
chr1	17910000	17920000	chr1	18300000	18310000
chr1	17910000	17920000	chr1	18310000	18320000
chr1	17910000	17920000	chr1	18320000	18330000
chr1	17910000	17920000	chr1	18550000	18560000
chr1	17910000	17920000	chr1	18560000	18570000
chr1	17910000	17920000	chr1	18570000	18580000
chr1	17910000	17920000	chr1	18580000	18590000
chr1	17920000	17930000	chr1	18060000	18070000
chr1	17920000	17930000	chr1	18070000	18080000
chr1	17920000	17930000	chr1	18080000	18090000
chr1	17920000	17930000	chr1	18090000	18100000
chr1	17920000	17930000	chr1	18100000	18110000
chr1	17920000	17930000	chr1	18110000	18120000
chr1	17920000	17930000	chr1	18120000	18130000
chr1	17920000	17930000	chr1	18200000	18210000
chr1	17920000	17930000	chr1	18290000	18300000
chr1	17920000	17930000	chr1	18300000	18310000
chr1	17920000	17930000	chr1	18310000	18320000
chr1	17920000	17930000	chr1	18320000	18330000
chr1	17920000	17930000	chr1	18550000	18560000
chr1	17920000	17930000	chr1	18560000	18570000
chr1	17920000	17930000	chr1	18570000	18580000
chr1	17920000	17930000	chr1	18580000	18590000
chr1	17930000	17940000	chr1	18070000	18080000
chr1	17930000	17940000	chr1	18080000	18090000
chr1	17930000	17940000	chr1	18090000	18100000
chr1	17930000	17940000	chr1	18100000	18110000
chr1	17930000	17940000	chr1	18110000	18120000
chr1	17930000	17940000	chr1	18120000	18130000
chr1	17930000	17940000	chr1	18560000	18570000
chr1	17930000	17940000	chr1	18570000	18580000
chr1	17930000	17940000	chr1	18580000	18590000
chr1	17940000	17950000	chr1	18080000	18090000
chr1	17940000	17950000	chr1	18090000	18100000
chr1	17940000	17950000	chr1	18100000	18110000
chr1	17940000	17950000	chr1	18110000	18120000
chr1	17970000	17980000	chr1	18080000	18090000
chr1	17970000	17980000	chr1	18090000	18100000
chr1	17980000	17990000	chr1	18080000	18090000
chr1	17980000	17990000	chr1	18090000	18100000
chr1	17990000	18000000	chr1	18080000	18090000
chr1	17990000	18000000	chr1	18090000	18100000
chr1	18000000	18010000	chr1	18090000	18100000
chr1	18080000	18090000	chr1	18220000	18230000
chr1	18090000	18100000	chr1	18160000	18170000
chr1	18090000	18100000	chr1	18190000	18200000
chr1	18090000	18100000	chr1	18200000	18210000
chr1	18090000	18100000	chr1	18210000	18220000
chr1	18090000	18100000	chr1	18220000	18230000
chr1	18090000	18100000	chr1	18550000	18560000
chr1	18090000	18100000	chr1	18560000	18570000
chr1	18090000	18100000	chr1	18570000	18580000
chr1	18090000	18100000	chr1	18580000	18590000
chr1	18100000	18110000	chr1	18160000	18170000
chr1	18100000	18110000	chr1	18170000	18180000
chr1	18100000	18110000	chr1	18180000	18190000
chr1	18100000	18110000	chr1	18190000	18200000
chr1	18100000	18110000	chr1	18200000	18210000
chr1	18100000	18110000	chr1	18210000	18220000
chr1	18100000	18110000	chr1	18220000	18230000
chr1	18100000	18110000	chr1	18230000	18240000
chr1	18100000	18110000	chr1	18280000	18290000
chr1	18100000	18110000	chr1	18290000	18300000
chr1	18100000	18110000	chr1	18300000	18310000
chr1	18100000	18110000	chr1	18310000	18320000
chr1	18100000	18110000	chr1	18320000	18330000
chr1	18100000	18110000	chr1	18330000	18340000
chr1	18100000	18110000	chr1	18550000	18560000
chr1	18100000	18110000	chr1	18560000	18570000
chr1	18100000	18110000	chr1	18570000	18580000
chr1	18100000	18110000	chr1	18580000	18590000
chr1	18100000	18110000	chr1	18590000	18600000
chr1	18110000	18120000	chr1	18170000	18180000
chr1	18110000	18120000	chr1	18180000	18190000
chr1	18110000	18120000	chr1	18190000	18200000
chr1	18110000	18120000	chr1	18200000	18210000
chr1	18110000	18120000	chr1	18210000	18220000
chr1	18110000	18120000	chr1	18220000	18230000
chr1	18110000	18120000	chr1	18230000	18240000
chr1	18110000	18120000	chr1	18270000	18280000
chr1	18110000	18120000	chr1	18280000	18290000
chr1	18110000	18120000	chr1	18290000	18300000
chr1	18110000	18120000	chr1	18300000	18310000
chr1	18110000	18120000	chr1	18310000	18320000
chr1	18110000	18120000	chr1	18320000	18330000
chr1	18110000	18120000	chr1	18330000	18340000
chr1	18110000	18120000	chr1	18340000	18350000
chr1	18110000	18120000	chr1	18360000	18370000
chr1	18110000	18120000	chr1	18370000	18380000
chr1	18110000	18120000	chr1	18550000	18560000
chr1	18110000	18120000	chr1	18560000	18570000
chr1	18110000	18120000	chr1	18570000	18580000
chr1	18110000	18120000	chr1	18580000	18590000
chr1	18110000	18120000	chr1	18590000	18600000
chr1	18120000	18130000	chr1	18180000	18190000
chr1	18120000	18130000	chr1	18190000	18200000
chr1	18120000	18130000	chr1	18200000	18210000
chr1	18120000	18130000	chr1	18210000	18220000
chr1	18120000	18130000	chr1	18270000	18280000
chr1	18120000	18130000	chr1	18280000	18290000
chr1	18120000	18130000	chr1	18290000	18300000
chr1	18120000	18130000	chr1	18300000	18310000
chr1	18120000	18130000	chr1	18310000	18320000
chr1	18120000	18130000	chr1	18320000	18330000
chr1	18120000	18130000	chr1	18330000	18340000
chr1	18120000	18130000	chr1	18340000	18350000
chr1	18120000	18130000	chr1	18550000	18560000
chr1	18120000	18130000	chr1	18560000	18570000
chr1	18120000	18130000	chr1	18570000	18580000
chr1	18120000	18130000	chr1	18580000	18590000
chr1	18120000	18130000	chr1	18590000	18600000
chr1	18130000	18140000	chr1	18290000	18300000
chr1	18130000	18140000	chr1	18300000	18310000
chr1	18130000	18140000	chr1	18570000	18580000
chr1	18130000	18140000	chr1	18580000	18590000
chr1	18190000	18200000	chr1	18300000	18310000
chr1	18200000	18210000	chr1	18290000	18300000
chr1	18200000	18210000	chr1	18300000	18310000
chr1	18200000	18210000	chr1	18310000	18320000
chr1	18200000	18210000	chr1	18320000	18330000
chr1	18200000	18210000	chr1	18570000	18580000
chr1	18210000	18220000	chr1	18570000	18580000
chr1	18290000	18300000	chr1	18570000	18580000
chr1	18300000	18310000	chr1	18570000	18580000
chr1	18310000	18320000	chr1	18570000	18580000
chr1	18330000	18340000	chr1	18570000	18580000
chr1	18340000	18350000	chr1	18570000	18580000
chr1	18350000	18360000	chr1	18570000	18580000
chr1	18360000	18370000	chr1	18560000	18570000
chr1	18360000	18370000	chr1	18570000	18580000
chr1	18890000	18900000	chr1	18970000	18980000
chr1	18890000	18900000	chr1	18980000	18990000
chr1	18890000	18900000	chr1	19070000	19080000
chr1	18890000	18900000	chr1	19080000	19090000
chr1	18890000	18900000	chr1	19090000	19100000
chr1	18900000	18910000	chr1	18960000	18970000
chr1	18900000	18910000	chr1	18970000	18980000
chr1	18900000	18910000	chr1	18980000	18990000
chr1	18900000	18910000	chr1	19060000	19070000
chr1	18900000	18910000	chr1	19070000	19080000
chr1	18900000	18910000	chr1	19080000	19090000
chr1	18900000	18910000	chr1	19090000	19100000
chr1	18910000	18920000	chr1	18970000	18980000
chr1	18910000	18920000	chr1	18980000	18990000
chr1	18910000	18920000	chr1	19070000	19080000
chr1	18910000	18920000	chr1	19080000	19090000
chr1	18910000	18920000	chr1	19090000	19100000
chr1	18920000	18930000	chr1	19080000	19090000
chr1	18920000	18930000	chr1	19090000	19100000
chr1	19070000	19080000	chr1	19130000	19140000
chr1	19070000	19080000	chr1	19140000	19150000
chr1	19070000	19080000	chr1	19150000	19160000
chr1	19070000	19080000	chr1	19160000	19170000
chr1	19070000	19080000	chr1	19170000	19180000
chr1	19080000	19090000	chr1	19140000	19150000
chr1	19080000	19090000	chr1	19150000	19160000
chr1	19080000	19090000	chr1	19160000	19170000
chr1	19080000	19090000	chr1	19170000	19180000
chr1	19080000	19090000	chr1	19180000	19190000
chr1	19090000	19100000	chr1	19150000	19160000
chr1	19090000	19100000	chr1	19160000	19170000
chr1	19090000	19100000	chr1	19170000	19180000
chr1	19090000	19100000	chr1	19180000	19190000
chr1	19100000	19110000	chr1	19160000	19170000
chr1	19100000	19110000	chr1	19170000	19180000
chr1	19110000	19120000	chr1	19700000	19710000
chr1	19120000	19130000	chr1	19690000	19700000
chr1	19120000	19130000	chr1	19700000	19710000
chr1	19130000	19140000	chr1	19690000	19700000
chr1	19130000	19140000	chr1	19700000	19710000
chr1	19160000	19170000	chr1	19220000	19230000
chr1	19380000	19390000	chr1	19450000	19460000
chr1	19390000	19400000	chr1	19450000	19460000
chr1	19390000	19400000	chr1	19460000	19470000
chr1	19390000	19400000	chr1	19470000	19480000
chr1	19390000	19400000	chr1	19480000	19490000
chr1	19390000	19400000	chr1	19490000	19500000
chr1	19390000	19400000	chr1	19500000	19510000
chr1	19400000	19410000	chr1	19460000	19470000
chr1	19400000	19410000	chr1	19470000	19480000
chr1	19400000	19410000	chr1	19490000	19500000
chr1	19400000	19410000	chr1	19500000	19510000
chr1	19430000	19440000	chr1	19490000	19500000
chr1	19430000	19440000	chr1	19500000	19510000
chr1	19470000	19480000	chr1	19620000	19630000
chr1	19470000	19480000	chr1	19630000	19640000
chr1	19480000	19490000	chr1	19620000	19630000
chr1	19480000	19490000	chr1	19630000	19640000
chr1	19490000	19500000	chr1	19620000	19630000
chr1	19490000	19500000	chr1	19630000	19640000
chr1	19500000	19510000	chr1	19640000	19650000
chr1	19650000	19660000	chr1	19860000	19870000
chr1	19650000	19660000	chr1	19870000	19880000
chr1	19650000	19660000	chr1	19880000	19890000
chr1	19650000	19660000	chr1	19890000	19900000
chr1	19650000	19660000	chr1	19900000	19910000
chr1	19650000	19660000	chr1	19910000	19920000
chr1	19650000	19660000	chr1	20150000	20160000
chr1	19650000	19660000	chr1	20160000	20170000
chr1	19650000	19660000	chr1	20470000	20480000
chr1	19650000	19660000	chr1	20480000	20490000
chr1	19650000	19660000	chr1	20490000	20500000
chr1	19650000	19660000	chr1	20500000	20510000
chr1	19660000	19670000	chr1	19720000	19730000
chr1	19660000	19670000	chr1	19730000	19740000
chr1	19660000	19670000	chr1	19740000	19750000
chr1	19660000	19670000	chr1	19750000	19760000
chr1	19660000	19670000	chr1	19860000	19870000
chr1	19660000	19670000	chr1	19870000	19880000
chr1	19660000	19670000	chr1	19880000	19890000
chr1	19660000	19670000	chr1	19890000	19900000
chr1	19660000	19670000	chr1	19900000	19910000
chr1	19660000	19670000	chr1	19910000	19920000
chr1	19660000	19670000	chr1	19920000	19930000
chr1	19660000	19670000	chr1	20130000	20140000
chr1	19660000	19670000	chr1	20140000	20150000
chr1	19660000	19670000	chr1	20150000	20160000
chr1	19660000	19670000	chr1	20160000	20170000
chr1	19660000	19670000	chr1	20170000	20180000
chr1	19660000	19670000	chr1	20180000	20190000
chr1	19660000	19670000	chr1	20340000	20350000
chr1	19660000	19670000	chr1	20350000	20360000
chr1	19660000	19670000	chr1	20360000	20370000
chr1	19660000	19670000	chr1	20370000	20380000
chr1	19660000	19670000	chr1	20460000	20470000
chr1	19660000	19670000	chr1	20470000	20480000
chr1	19660000	19670000	chr1	20480000	20490000
chr1	19660000	19670000	chr1	20490000	20500000
chr1	19660000	19670000	chr1	20500000	20510000
chr1	19670000	19680000	chr1	19730000	19740000
chr1	19670000	19680000	chr1	19740000	19750000
chr1	19670000	19680000	chr1	19750000	19760000
chr1	19670000	19680000	chr1	19860000	19870000
chr1	19670000	19680000	chr1	19870000	19880000
chr1	19670000	19680000	chr1	19880000	19890000
chr1	19670000	19680000	chr1	19890000	19900000
chr1	19670000	19680000	chr1	19900000	19910000
chr1	19670000	19680000	chr1	19910000	19920000
chr1	19670000	19680000	chr1	19920000	19930000
chr1	19670000	19680000	chr1	20140000	20150000
chr1	19670000	19680000	chr1	20150000	20160000
chr1	19670000	19680000	chr1	20160000	20170000
chr1	19670000	19680000	chr1	20170000	20180000
chr1	19670000	19680000	chr1	20180000	20190000
chr1	19670000	19680000	chr1	20190000	20200000
chr1	19670000	19680000	chr1	20220000	20230000
chr1	19670000	19680000	chr1	20230000	20240000
chr1	19670000	19680000	chr1	20240000	20250000
chr1	19670000	19680000	chr1	20250000	20260000
chr1	19670000	19680000	chr1	20340000	20350000
chr1	19670000	19680000	chr1	20350000	20360000
chr1	19670000	19680000	chr1	20360000	20370000
chr1	19670000	19680000	chr1	20370000	20380000
chr1	19670000	19680000	chr1	20380000	20390000
chr1	19670000	19680000	chr1	20460000	20470000
chr1	19670000	19680000	chr1	20470000	20480000
chr1	19670000	19680000	chr1	20480000	20490000
chr1	19670000	19680000	chr1	20490000	20500000
chr1	19670000	19680000	chr1	20500000	20510000
chr1	19670000	19680000	chr1	20620000	20630000
chr1	19670000	19680000	chr1	20630000	20640000
chr1	19680000	19690000	chr1	19860000	19870000
chr1	19680000	19690000	chr1	19870000	19880000
chr1	19680000	19690000	chr1	19880000	19890000
chr1	19680000	19690000	chr1	19890000	19900000
chr1	19680000	19690000	chr1	19900000	19910000
chr1	19680000	19690000	chr1	20150000	20160000
chr1	19680000	19690000	chr1	20160000	20170000
chr1	19680000	19690000	chr1	20170000	20180000
chr1	19680000	19690000	chr1	20470000	20480000
chr1	19680000	19690000	chr1	20480000	20490000
chr1	19680000	19690000	chr1	20490000	20500000
chr1	19680000	19690000	chr1	20500000	20510000
chr1	19690000	19700000	chr1	19870000	19880000
chr1	19690000	19700000	chr1	19880000	19890000
chr1	19690000	19700000	chr1	19890000	19900000
chr1	19690000	19700000	chr1	19900000	19910000
chr1	19690000	19700000	chr1	20480000	20490000
chr1	19690000	19700000	chr1	20490000	20500000
chr1	19700000	19710000	chr1	19870000	19880000
chr1	19700000	19710000	chr1	19880000	19890000
chr1	19700000	19710000	chr1	19890000	19900000
chr1	19700000	19710000	chr1	20480000	20490000
chr1	19700000	19710000	chr1	20490000	20500000
chr1	19710000	19720000	chr1	19870000	19880000
chr1	19710000	19720000	chr1	19880000	19890000
chr1	19710000	19720000	chr1	19890000	19900000
chr1	19710000	19720000	chr1	19900000	19910000
chr1	19710000	19720000	chr1	20480000	20490000
chr1	19710000	19720000	chr1	20490000	20500000
chr1	19710000	19720000	chr1	20500000	20510000
chr1	19720000	19730000	chr1	19860000	19870000
chr1	19720000	19730000	chr1	19870000	19880000
chr1	19720000	19730000	chr1	19880000	19890000
chr1	19720000	19730000	chr1	19890000	19900000
chr1	19720000	19730000	chr1	19900000	19910000
chr1	19720000	19730000	chr1	20480000	20490000
chr1	19720000	19730000	chr1	20490000	20500000
chr1	19720000	19730000	chr1	20500000	20510000
chr1	19730000	19740000	chr1	19860000	19870000
chr1	19730000	19740000	chr1	19870000	19880000
chr1	19730000	19740000	chr1	19880000	19890000
chr1	19730000	19740000	chr1	19890000	19900000
chr1	19730000	19740000	chr1	19900000	19910000
chr1	19730000	19740000	chr1	20470000	20480000
chr1	19730000	19740000	chr1	20480000	20490000
chr1	19730000	19740000	chr1	20490000	20500000
chr1	19730000	19740000	chr1	20500000	20510000
chr1	19730000	19740000	chr1	20630000	20640000
chr1	19740000	19750000	chr1	19860000	19870000
chr1	19740000	19750000	chr1	19870000	19880000
chr1	19740000	19750000	chr1	19880000	19890000
chr1	19740000	19750000	chr1	19890000	19900000
chr1	19740000	19750000	chr1	19900000	19910000
chr1	19740000	19750000	chr1	20470000	20480000
chr1	19740000	19750000	chr1	20480000	20490000
chr1	19740000	19750000	chr1	20490000	20500000
chr1	19740000	19750000	chr1	20500000	20510000
chr1	19740000	19750000	chr1	20630000	20640000
chr1	19750000	19760000	chr1	19860000	19870000
chr1	19750000	19760000	chr1	19870000	19880000
chr1	19750000	19760000	chr1	19880000	19890000
chr1	19750000	19760000	chr1	19890000	19900000
chr1	19750000	19760000	chr1	19900000	19910000
chr1	19750000	19760000	chr1	20480000	20490000
chr1	19750000	19760000	chr1	20490000	20500000
chr1	19750000	19760000	chr1	20500000	20510000
chr1	19750000	19760000	chr1	20620000	20630000
chr1	19750000	19760000	chr1	20630000	20640000
chr1	19760000	19770000	chr1	19870000	19880000
chr1	19760000	19770000	chr1	19880000	19890000
chr1	19760000	19770000	chr1	19890000	19900000
chr1	19760000	19770000	chr1	20490000	20500000
chr1	19760000	19770000	chr1	20500000	20510000
chr1	19760000	19770000	chr1	20630000	20640000
chr1	19770000	19780000	chr1	19870000	19880000
chr1	19770000	19780000	chr1	19880000	19890000
chr1	19770000	19780000	chr1	19890000	19900000
chr1	19780000	19790000	chr1	19870000	19880000
chr1	19890000	19900000	chr1	20480000	20490000
chr1	19890000	19900000	chr1	20490000	20500000
chr1	19890000	19900000	chr1	20640000	20650000
chr1	19900000	19910000	chr1	20470000	20480000
chr1	19900000	19910000	chr1	20480000	20490000
chr1	19900000	19910000	chr1	20490000	20500000
chr1	19900000	19910000	chr1	20500000	20510000
chr1	19900000	19910000	chr1	20620000	20630000
chr1	19900000	19910000	chr1	20630000	20640000
chr1	19900000	19910000	chr1	20640000	20650000
chr1	19900000	19910000	chr1	20650000	20660000
chr1	19910000	19920000	chr1	20350000	20360000
chr1	19910000	19920000	chr1	20360000	20370000
chr1	19910000	19920000	chr1	20370000	20380000
chr1	19910000	19920000	chr1	20470000	20480000
chr1	19910000	19920000	chr1	20480000	20490000
chr1	19910000	19920000	chr1	20490000	20500000
chr1	19910000	19920000	chr1	20500000	20510000
chr1	19910000	19920000	chr1	20510000	20520000
chr1	19910000	19920000	chr1	20610000	20620000
chr1	19910000	19920000	chr1	20620000	20630000
chr1	19910000	19920000	chr1	20630000	20640000
chr1	19910000	19920000	chr1	20640000	20650000
chr1	19910000	19920000	chr1	20650000	20660000
chr1	19920000	19930000	chr1	20340000	20350000
chr1	19920000	19930000	chr1	20350000	20360000
chr1	19920000	19930000	chr1	20360000	20370000
chr1	19920000	19930000	chr1	20370000	20380000
chr1	19920000	19930000	chr1	20460000	20470000
chr1	19920000	19930000	chr1	20470000	20480000
chr1	19920000	19930000	chr1	20480000	20490000
chr1	19920000	19930000	chr1	20490000	20500000
chr1	19920000	19930000	chr1	20500000	20510000
chr1	19920000	19930000	chr1	20510000	20520000
chr1	19920000	19930000	chr1	20610000	20620000
chr1	19920000	19930000	chr1	20620000	20630000
chr1	19920000	19930000	chr1	20630000	20640000
chr1	19920000	19930000	chr1	20640000	20650000
chr1	19920000	19930000	chr1	20650000	20660000
chr1	19930000	19940000	chr1	20480000	20490000
chr1	19930000	19940000	chr1	20490000	20500000
chr1	19930000	19940000	chr1	20500000	20510000
chr1	19930000	19940000	chr1	20620000	20630000
chr1	19930000	19940000	chr1	20630000	20640000
chr1	19930000	19940000	chr1	20640000	20650000
chr1	19930000	19940000	chr1	20650000	20660000
chr1	19940000	19950000	chr1	20480000	20490000
chr1	19940000	19950000	chr1	20620000	20630000
chr1	19940000	19950000	chr1	20630000	20640000
chr1	19940000	19950000	chr1	20640000	20650000
chr1	19940000	19950000	chr1	20650000	20660000
chr1	19950000	19960000	chr1	20490000	20500000
chr1	19950000	19960000	chr1	20630000	20640000
chr1	19950000	19960000	chr1	20650000	20660000
chr1	19970000	19980000	chr1	20190000	20200000
chr1	19970000	19980000	chr1	20200000	20210000
chr1	19970000	19980000	chr1	20490000	20500000
chr1	19980000	19990000	chr1	20190000	20200000
chr1	19980000	19990000	chr1	20200000	20210000
chr1	19980000	19990000	chr1	20210000	20220000
chr1	19980000	19990000	chr1	20480000	20490000
chr1	19980000	19990000	chr1	20490000	20500000
chr1	19980000	19990000	chr1	20500000	20510000
chr1	19980000	19990000	chr1	20630000	20640000
chr1	19980000	19990000	chr1	20640000	20650000
chr1	19990000	20000000	chr1	20630000	20640000
chr1	19990000	20000000	chr1	20640000	20650000
chr1	20050000	20060000	chr1	20630000	20640000
chr1	20050000	20060000	chr1	20640000	20650000
chr1	20060000	20070000	chr1	20490000	20500000
chr1	20060000	20070000	chr1	20630000	20640000
chr1	20060000	20070000	chr1	20640000	20650000
chr1	20070000	20080000	chr1	20480000	20490000
chr1	20070000	20080000	chr1	20490000	20500000
chr1	20070000	20080000	chr1	20620000	20630000
chr1	20070000	20080000	chr1	20630000	20640000
chr1	20070000	20080000	chr1	20640000	20650000
chr1	20070000	20080000	chr1	20650000	20660000
chr1	20080000	20090000	chr1	20480000	20490000
chr1	20080000	20090000	chr1	20490000	20500000
chr1	20080000	20090000	chr1	20500000	20510000
chr1	20080000	20090000	chr1	20620000	20630000
chr1	20080000	20090000	chr1	20630000	20640000
chr1	20080000	20090000	chr1	20640000	20650000
chr1	20080000	20090000	chr1	20650000	20660000
chr1	20090000	20100000	chr1	20160000	20170000
chr1	20090000	20100000	chr1	20170000	20180000
chr1	20090000	20100000	chr1	20180000	20190000
chr1	20090000	20100000	chr1	20190000	20200000
chr1	20090000	20100000	chr1	20200000	20210000
chr1	20090000	20100000	chr1	20210000	20220000
chr1	20090000	20100000	chr1	20480000	20490000
chr1	20090000	20100000	chr1	20490000	20500000
chr1	20090000	20100000	chr1	20500000	20510000
chr1	20090000	20100000	chr1	20620000	20630000
chr1	20090000	20100000	chr1	20630000	20640000
chr1	20090000	20100000	chr1	20640000	20650000
chr1	20090000	20100000	chr1	20650000	20660000
chr1	20100000	20110000	chr1	20170000	20180000
chr1	20100000	20110000	chr1	20180000	20190000
chr1	20100000	20110000	chr1	20190000	20200000
chr1	20100000	20110000	chr1	20200000	20210000
chr1	20100000	20110000	chr1	20210000	20220000
chr1	20100000	20110000	chr1	20480000	20490000
chr1	20100000	20110000	chr1	20490000	20500000
chr1	20100000	20110000	chr1	20500000	20510000
chr1	20100000	20110000	chr1	20630000	20640000
chr1	20100000	20110000	chr1	20640000	20650000
chr1	20100000	20110000	chr1	20650000	20660000
chr1	20110000	20120000	chr1	20190000	20200000
chr1	20110000	20120000	chr1	20200000	20210000
chr1	20110000	20120000	chr1	20630000	20640000
chr1	20110000	20120000	chr1	20640000	20650000
chr1	20110000	20120000	chr1	20650000	20660000
chr1	20130000	20140000	chr1	20630000	20640000
chr1	20140000	20150000	chr1	20620000	20630000
chr1	20140000	20150000	chr1	20630000	20640000
chr1	20140000	20150000	chr1	20640000	20650000
chr1	20140000	20150000	chr1	20650000	20660000
chr1	20150000	20160000	chr1	20350000	20360000
chr1	20150000	20160000	chr1	20500000	20510000
chr1	20150000	20160000	chr1	20620000	20630000
chr1	20150000	20160000	chr1	20630000	20640000
chr1	20150000	20160000	chr1	20640000	20650000
chr1	20150000	20160000	chr1	20650000	20660000
chr1	20150000	20160000	chr1	20660000	20670000
chr1	20160000	20170000	chr1	20220000	20230000
chr1	20160000	20170000	chr1	20230000	20240000
chr1	20160000	20170000	chr1	20350000	20360000
chr1	20160000	20170000	chr1	20360000	20370000
chr1	20160000	20170000	chr1	20370000	20380000
chr1	20160000	20170000	chr1	20380000	20390000
chr1	20160000	20170000	chr1	20470000	20480000
chr1	20160000	20170000	chr1	20480000	20490000
chr1	20160000	20170000	chr1	20490000	20500000
chr1	20160000	20170000	chr1	20500000	20510000
chr1	20160000	20170000	chr1	20620000	20630000
chr1	20160000	20170000	chr1	20630000	20640000
chr1	20160000	20170000	chr1	20640000	20650000
chr1	20160000	20170000	chr1	20650000	20660000
chr1	20160000	20170000	chr1	20660000	20670000
chr1	20170000	20180000	chr1	20230000	20240000
chr1	20170000	20180000	chr1	20350000	20360000
chr1	20170000	20180000	chr1	20360000	20370000
chr1	20170000	20180000	chr1	20370000	20380000
chr1	20170000	20180000	chr1	20380000	20390000
chr1	20170000	20180000	chr1	20470000	20480000
chr1	20170000	20180000	chr1	20480000	20490000
chr1	20170000	20180000	chr1	20490000	20500000
chr1	20170000	20180000	chr1	20500000	20510000
chr1	20170000	20180000	chr1	20620000	20630000
chr1	20170000	20180000	chr1	20630000	20640000
chr1	20170000	20180000	chr1	20640000	20650000
chr1	20170000	20180000	chr1	20650000	20660000
chr1	20170000	20180000	chr1	20660000	20670000
chr1	20180000	20190000	chr1	20360000	20370000
chr1	20180000	20190000	chr1	20370000	20380000
chr1	20180000	20190000	chr1	20470000	20480000
chr1	20180000	20190000	chr1	20480000	20490000
chr1	20180000	20190000	chr1	20490000	20500000
chr1	20180000	20190000	chr1	20500000	20510000
chr1	20180000	20190000	chr1	20620000	20630000
chr1	20180000	20190000	chr1	20630000	20640000
chr1	20180000	20190000	chr1	20640000	20650000
chr1	20180000	20190000	chr1	20650000	20660000
chr1	20190000	20200000	chr1	20360000	20370000
chr1	20190000	20200000	chr1	20480000	20490000
chr1	20190000	20200000	chr1	20490000	20500000
chr1	20190000	20200000	chr1	20630000	20640000
chr1	20190000	20200000	chr1	20640000	20650000
chr1	20190000	20200000	chr1	20650000	20660000
chr1	20200000	20210000	chr1	20360000	20370000
chr1	20200000	20210000	chr1	20630000	20640000
chr1	20200000	20210000	chr1	20640000	20650000
chr1	20200000	20210000	chr1	20650000	20660000
chr1	20210000	20220000	chr1	20350000	20360000
chr1	20210000	20220000	chr1	20360000	20370000
chr1	20210000	20220000	chr1	20630000	20640000
chr1	20210000	20220000	chr1	20640000	20650000
chr1	20220000	20230000	chr1	20350000	20360000
chr1	20220000	20230000	chr1	20360000	20370000
chr1	20220000	20230000	chr1	20370000	20380000
chr1	20220000	20230000	chr1	20630000	20640000
chr1	20220000	20230000	chr1	20640000	20650000
chr1	20230000	20240000	chr1	20350000	20360000
chr1	20230000	20240000	chr1	20360000	20370000
chr1	20230000	20240000	chr1	20370000	20380000
chr1	20230000	20240000	chr1	20480000	20490000
chr1	20230000	20240000	chr1	20490000	20500000
chr1	20230000	20240000	chr1	20630000	20640000
chr1	20230000	20240000	chr1	20640000	20650000
chr1	20240000	20250000	chr1	20630000	20640000
chr1	20240000	20250000	chr1	20640000	20650000
chr1	20250000	20260000	chr1	20630000	20640000
chr1	20250000	20260000	chr1	20640000	20650000
chr1	20260000	20270000	chr1	20630000	20640000
chr1	20260000	20270000	chr1	20640000	20650000
chr1	20260000	20270000	chr1	20650000	20660000
chr1	20270000	20280000	chr1	20640000	20650000
chr1	20340000	20350000	chr1	20470000	20480000
chr1	20340000	20350000	chr1	20480000	20490000
chr1	20350000	20360000	chr1	20470000	20480000
chr1	20350000	20360000	chr1	20480000	20490000
chr1	20360000	20370000	chr1	20420000	20430000
chr1	20360000	20370000	chr1	20430000	20440000
chr1	20360000	20370000	chr1	20460000	20470000
chr1	20360000	20370000	chr1	20470000	20480000
chr1	20360000	20370000	chr1	20480000	20490000
chr1	20370000	20380000	chr1	20430000	20440000
chr1	20370000	20380000	chr1	20460000	20470000
chr1	20370000	20380000	chr1	20470000	20480000
chr1	20370000	20380000	chr1	20480000	20490000
chr1	20380000	20390000	chr1	20460000	20470000
chr1	20380000	20390000	chr1	20470000	20480000
chr1	20380000	20390000	chr1	20480000	20490000
chr1	20390000	20400000	chr1	20470000	20480000
chr1	20390000	20400000	chr1	20480000	20490000
chr1	20400000	20410000	chr1	20470000	20480000
chr1	20400000	20410000	chr1	20480000	20490000
chr1	20400000	20410000	chr1	20490000	20500000
chr1	20410000	20420000	chr1	20470000	20480000
chr1	20410000	20420000	chr1	20480000	20490000
chr1	20420000	20430000	chr1	20480000	20490000
[truncated: 141,525 more rows]

## Sheet: diff_loop_glia
chr1	2070000	2080000	chr1	2130000	2140000
chr1	2230000	2240000	chr1	2300000	2310000
chr1	2870000	2880000	chr1	3280000	3290000
chr1	2870000	2880000	chr1	3290000	3300000
chr1	3060000	3070000	chr1	3120000	3130000
chr1	3060000	3070000	chr1	3130000	3140000
chr1	3060000	3070000	chr1	3140000	3150000
chr1	3060000	3070000	chr1	3150000	3160000
chr1	3070000	3080000	chr1	3130000	3140000
chr1	3070000	3080000	chr1	3140000	3150000
chr1	3070000	3080000	chr1	3150000	3160000
chr1	3080000	3090000	chr1	3140000	3150000
chr1	3080000	3090000	chr1	3150000	3160000
chr1	3080000	3090000	chr1	3160000	3170000
chr1	3290000	3300000	chr1	3350000	3360000
chr1	3290000	3300000	chr1	3360000	3370000
chr1	3310000	3320000	chr1	3430000	3440000
chr1	3810000	3820000	chr1	3900000	3910000
chr1	3820000	3830000	chr1	3900000	3910000
chr1	3830000	3840000	chr1	3900000	3910000
chr1	3890000	3900000	chr1	4390000	4400000
chr1	3900000	3910000	chr1	4370000	4380000
chr1	3900000	3910000	chr1	4380000	4390000
chr1	3900000	3910000	chr1	4390000	4400000
chr1	3900000	3910000	chr1	4400000	4410000
chr1	3900000	3910000	chr1	4410000	4420000
chr1	3900000	3910000	chr1	4420000	4430000
chr1	3910000	3920000	chr1	4370000	4380000
chr1	3910000	3920000	chr1	4380000	4390000
chr1	3910000	3920000	chr1	4390000	4400000
chr1	3910000	3920000	chr1	4400000	4410000
chr1	3920000	3930000	chr1	4380000	4390000
chr1	4610000	4620000	chr1	4840000	4850000
chr1	4620000	4630000	chr1	4820000	4830000
chr1	4620000	4630000	chr1	4830000	4840000
chr1	4620000	4630000	chr1	4840000	4850000
chr1	4620000	4630000	chr1	4850000	4860000
chr1	4630000	4640000	chr1	4700000	4710000
chr1	4630000	4640000	chr1	4710000	4720000
chr1	4630000	4640000	chr1	4760000	4770000
chr1	4630000	4640000	chr1	4770000	4780000
chr1	4630000	4640000	chr1	4780000	4790000
chr1	4630000	4640000	chr1	4810000	4820000
chr1	4630000	4640000	chr1	4820000	4830000
chr1	4630000	4640000	chr1	4830000	4840000
chr1	4630000	4640000	chr1	4840000	4850000
chr1	4630000	4640000	chr1	5960000	5970000
chr1	4630000	4640000	chr1	5970000	5980000
chr1	4640000	4650000	chr1	4700000	4710000
chr1	4640000	4650000	chr1	4710000	4720000
chr1	4640000	4650000	chr1	4720000	4730000
chr1	4640000	4650000	chr1	4750000	4760000
chr1	4640000	4650000	chr1	4760000	4770000
chr1	4640000	4650000	chr1	4770000	4780000
chr1	4640000	4650000	chr1	4780000	4790000
chr1	4640000	4650000	chr1	4790000	4800000
chr1	4640000	4650000	chr1	4800000	4810000
chr1	4640000	4650000	chr1	4810000	4820000
chr1	4640000	4650000	chr1	4820000	4830000
chr1	4640000	4650000	chr1	4830000	4840000
chr1	4640000	4650000	chr1	4840000	4850000
chr1	4640000	4650000	chr1	5490000	5500000
chr1	4640000	4650000	chr1	5960000	5970000
chr1	4640000	4650000	chr1	5970000	5980000
chr1	4650000	4660000	chr1	4710000	4720000
chr1	4650000	4660000	chr1	4720000	4730000
chr1	4650000	4660000	chr1	4780000	4790000
chr1	4650000	4660000	chr1	4790000	4800000
chr1	4650000	4660000	chr1	4800000	4810000
chr1	4650000	4660000	chr1	4810000	4820000
chr1	4650000	4660000	chr1	4820000	4830000
chr1	4650000	4660000	chr1	4830000	4840000
chr1	4650000	4660000	chr1	4840000	4850000
chr1	4650000	4660000	chr1	5490000	5500000
chr1	4650000	4660000	chr1	5500000	5510000
chr1	4650000	4660000	chr1	5610000	5620000
chr1	4650000	4660000	chr1	5620000	5630000
chr1	4650000	4660000	chr1	5950000	5960000
chr1	4650000	4660000	chr1	5960000	5970000
chr1	4650000	4660000	chr1	5970000	5980000
chr1	4660000	4670000	chr1	4720000	4730000
chr1	4660000	4670000	chr1	4730000	4740000
chr1	4660000	4670000	chr1	4740000	4750000
chr1	4660000	4670000	chr1	4750000	4760000
chr1	4660000	4670000	chr1	4760000	4770000
chr1	4660000	4670000	chr1	4770000	4780000
chr1	4660000	4670000	chr1	4780000	4790000
chr1	4660000	4670000	chr1	4790000	4800000
chr1	4660000	4670000	chr1	4800000	4810000
chr1	4660000	4670000	chr1	4810000	4820000
chr1	4660000	4670000	chr1	4820000	4830000
chr1	4660000	4670000	chr1	5490000	5500000
chr1	4660000	4670000	chr1	5500000	5510000
chr1	4660000	4670000	chr1	5610000	5620000
chr1	4660000	4670000	chr1	5620000	5630000
chr1	4660000	4670000	chr1	5950000	5960000
chr1	4660000	4670000	chr1	5960000	5970000
chr1	4660000	4670000	chr1	5970000	5980000
chr1	4670000	4680000	chr1	5610000	5620000
chr1	4670000	4680000	chr1	5620000	5630000
chr1	4740000	4750000	chr1	4820000	4830000
chr1	4750000	4760000	chr1	4810000	4820000
chr1	4750000	4760000	chr1	4820000	4830000
chr1	4750000	4760000	chr1	4830000	4840000
chr1	4760000	4770000	chr1	4820000	4830000
chr1	4760000	4770000	chr1	4830000	4840000
chr1	4770000	4780000	chr1	4830000	4840000
chr1	5270000	5280000	chr1	5500000	5510000
chr1	5280000	5290000	chr1	5500000	5510000
chr1	5380000	5390000	chr1	5470000	5480000
chr1	5390000	5400000	chr1	5480000	5490000
chr1	5390000	5400000	chr1	5490000	5500000
chr1	5630000	5640000	chr1	5730000	5740000
chr1	5630000	5640000	chr1	5740000	5750000
chr1	5640000	5650000	chr1	5730000	5740000
chr1	5640000	5650000	chr1	5740000	5750000
chr1	5640000	5650000	chr1	5750000	5760000
chr1	5650000	5660000	chr1	5740000	5750000
chr1	5650000	5660000	chr1	5750000	5760000
chr1	6780000	6790000	chr1	6910000	6920000
chr1	6780000	6790000	chr1	6920000	6930000
chr1	6790000	6800000	chr1	6890000	6900000
chr1	6790000	6800000	chr1	6900000	6910000
chr1	6790000	6800000	chr1	6910000	6920000
chr1	6800000	6810000	chr1	6890000	6900000
chr1	6800000	6810000	chr1	6900000	6910000
chr1	6800000	6810000	chr1	6910000	6920000
chr1	6810000	6820000	chr1	6890000	6900000
chr1	6810000	6820000	chr1	6900000	6910000
chr1	6810000	6820000	chr1	6910000	6920000
chr1	6820000	6830000	chr1	6880000	6890000
chr1	6820000	6830000	chr1	6890000	6900000
chr1	6900000	6910000	chr1	7050000	7060000
chr1	8850000	8860000	chr1	9090000	9100000
chr1	8910000	8920000	chr1	9090000	9100000
chr1	8910000	8920000	chr1	9100000	9110000
chr1	8920000	8930000	chr1	8990000	9000000
chr1	8920000	8930000	chr1	9080000	9090000
chr1	8920000	8930000	chr1	9090000	9100000
chr1	8920000	8930000	chr1	9100000	9110000
chr1	8920000	8930000	chr1	9110000	9120000
chr1	8930000	8940000	chr1	9090000	9100000
chr1	8990000	9000000	chr1	9080000	9090000
chr1	8990000	9000000	chr1	9090000	9100000
chr1	8990000	9000000	chr1	9100000	9110000
chr1	9000000	9010000	chr1	9080000	9090000
chr1	9000000	9010000	chr1	9090000	9100000
chr1	9000000	9010000	chr1	9100000	9110000
chr1	9000000	9010000	chr1	9110000	9120000
chr1	9010000	9020000	chr1	9080000	9090000
chr1	9010000	9020000	chr1	9090000	9100000
chr1	9010000	9020000	chr1	9100000	9110000
chr1	9010000	9020000	chr1	9110000	9120000
chr1	9020000	9030000	chr1	9090000	9100000
chr1	9020000	9030000	chr1	9100000	9110000
chr1	9020000	9030000	chr1	9110000	9120000
chr1	9280000	9290000	chr1	9350000	9360000
chr1	9280000	9290000	chr1	9360000	9370000
chr1	9290000	9300000	chr1	9350000	9360000
chr1	9290000	9300000	chr1	9360000	9370000
chr1	9290000	9300000	chr1	9370000	9380000
chr1	9370000	9380000	chr1	9450000	9460000
chr1	9380000	9390000	chr1	9450000	9460000
chr1	9940000	9950000	chr1	10150000	10160000
chr1	9940000	9950000	chr1	10160000	10170000
chr1	9950000	9960000	chr1	10150000	10160000
chr1	9950000	9960000	chr1	10160000	10170000
chr1	10030000	10040000	chr1	10150000	10160000
chr1	10030000	10040000	chr1	10160000	10170000
chr1	10040000	10050000	chr1	10150000	10160000
chr1	10050000	10060000	chr1	10140000	10150000
chr1	10050000	10060000	chr1	10150000	10160000
chr1	10050000	10060000	chr1	10160000	10170000
chr1	10060000	10070000	chr1	10150000	10160000
chr1	10200000	10210000	chr1	10330000	10340000
chr1	10200000	10210000	chr1	10340000	10350000
chr1	10690000	10700000	chr1	10780000	10790000
chr1	10700000	10710000	chr1	10770000	10780000
chr1	10700000	10710000	chr1	10780000	10790000
chr1	10710000	10720000	chr1	10770000	10780000
chr1	10710000	10720000	chr1	10780000	10790000
chr1	10710000	10720000	chr1	10790000	10800000
chr1	10720000	10730000	chr1	10780000	10790000
chr1	10720000	10730000	chr1	10790000	10800000
chr1	10730000	10740000	chr1	10790000	10800000
chr1	11030000	11040000	chr1	11630000	11640000
chr1	11030000	11040000	chr1	11640000	11650000
chr1	11030000	11040000	chr1	11650000	11660000
chr1	11040000	11050000	chr1	11250000	11260000
chr1	11040000	11050000	chr1	11630000	11640000
chr1	11040000	11050000	chr1	11640000	11650000
chr1	11050000	11060000	chr1	11630000	11640000
chr1	11340000	11350000	chr1	11470000	11480000
chr1	11340000	11350000	chr1	11480000	11490000
chr1	11350000	11360000	chr1	11470000	11480000
chr1	11350000	11360000	chr1	11480000	11490000
chr1	11360000	11370000	chr1	11480000	11490000
chr1	11810000	11820000	chr1	12020000	12030000
chr1	11820000	11830000	chr1	12030000	12040000
chr1	11830000	11840000	chr1	11890000	11900000
chr1	11830000	11840000	chr1	12030000	12040000
chr1	11840000	11850000	chr1	11900000	11910000
chr1	11890000	11900000	chr1	11970000	11980000
chr1	11890000	11900000	chr1	11980000	11990000
chr1	11890000	11900000	chr1	11990000	12000000
chr1	11890000	11900000	chr1	12000000	12010000
chr1	11900000	11910000	chr1	11960000	11970000
chr1	11900000	11910000	chr1	11970000	11980000
chr1	11900000	11910000	chr1	11980000	11990000
chr1	11900000	11910000	chr1	11990000	12000000
chr1	11900000	11910000	chr1	12000000	12010000
chr1	11910000	11920000	chr1	11970000	11980000
chr1	11910000	11920000	chr1	11980000	11990000
chr1	11910000	11920000	chr1	11990000	12000000
chr1	11910000	11920000	chr1	12000000	12010000
chr1	12390000	12400000	chr1	12610000	12620000
chr1	12390000	12400000	chr1	12620000	12630000
chr1	12400000	12410000	chr1	12600000	12610000
chr1	12400000	12410000	chr1	12610000	12620000
chr1	12400000	12410000	chr1	12620000	12630000
chr1	12400000	12410000	chr1	12630000	12640000
chr1	12410000	12420000	chr1	12600000	12610000
chr1	12410000	12420000	chr1	12610000	12620000
chr1	12410000	12420000	chr1	12620000	12630000
chr1	12410000	12420000	chr1	12630000	12640000
chr1	12420000	12430000	chr1	12610000	12620000
chr1	12520000	12530000	chr1	12600000	12610000
chr1	12520000	12530000	chr1	12610000	12620000
chr1	12530000	12540000	chr1	12600000	12610000
chr1	12530000	12540000	chr1	12610000	12620000
chr1	12530000	12540000	chr1	12620000	12630000
chr1	12540000	12550000	chr1	12600000	12610000
chr1	12540000	12550000	chr1	12610000	12620000
chr1	12540000	12550000	chr1	12620000	12630000
chr1	12540000	12550000	chr1	12630000	12640000
chr1	12550000	12560000	chr1	12610000	12620000
chr1	12550000	12560000	chr1	12620000	12630000
chr1	12560000	12570000	chr1	12620000	12630000
chr1	13530000	13540000	chr1	13590000	13600000
chr1	13530000	13540000	chr1	13600000	13610000
chr1	13540000	13550000	chr1	13600000	13610000
chr1	13660000	13670000	chr1	13800000	13810000
chr1	13660000	13670000	chr1	13810000	13820000
chr1	13670000	13680000	chr1	13800000	13810000
chr1	13670000	13680000	chr1	13810000	13820000
chr1	13670000	13680000	chr1	13820000	13830000
chr1	13680000	13690000	chr1	13800000	13810000
chr1	13680000	13690000	chr1	13810000	13820000
chr1	13690000	13700000	chr1	13800000	13810000
chr1	13690000	13700000	chr1	13810000	13820000
chr1	13730000	13740000	chr1	13800000	13810000
chr1	13730000	13740000	chr1	13810000	13820000
chr1	13970000	13980000	chr1	15030000	15040000
chr1	13970000	13980000	chr1	15040000	15050000
chr1	13970000	13980000	chr1	15050000	15060000
chr1	14110000	14120000	chr1	14230000	14240000
chr1	14110000	14120000	chr1	14240000	14250000
chr1	14110000	14120000	chr1	14250000	14260000
chr1	14110000	14120000	chr1	14260000	14270000
chr1	14120000	14130000	chr1	14230000	14240000
chr1	14120000	14130000	chr1	14240000	14250000
chr1	14120000	14130000	chr1	14250000	14260000
chr1	14130000	14140000	chr1	14240000	14250000
chr1	14130000	14140000	chr1	14250000	14260000
chr1	14250000	14260000	chr1	14350000	14360000
chr1	14250000	14260000	chr1	14360000	14370000
chr1	14260000	14270000	chr1	14350000	14360000
chr1	14260000	14270000	chr1	14360000	14370000
chr1	14600000	14610000	chr1	14720000	14730000
chr1	14900000	14910000	chr1	15040000	15050000
chr1	14910000	14920000	chr1	15020000	15030000
chr1	14910000	14920000	chr1	15030000	15040000
chr1	14910000	14920000	chr1	15040000	15050000
chr1	14910000	14920000	chr1	15050000	15060000
chr1	14920000	14930000	chr1	15020000	15030000
chr1	14920000	14930000	chr1	15030000	15040000
chr1	14920000	14930000	chr1	15040000	15050000
chr1	14930000	14940000	chr1	15020000	15030000
chr1	14930000	14940000	chr1	15030000	15040000
chr1	14930000	14940000	chr1	15040000	15050000
chr1	14940000	14950000	chr1	15030000	15040000
chr1	15130000	15140000	chr1	15510000	15520000
chr1	15140000	15150000	chr1	15500000	15510000
chr1	15140000	15150000	chr1	15510000	15520000
chr1	15150000	15160000	chr1	15210000	15220000
chr1	15150000	15160000	chr1	15500000	15510000
chr1	15150000	15160000	chr1	15510000	15520000
chr1	15800000	15810000	chr1	15990000	16000000
chr1	15810000	15820000	chr1	15980000	15990000
chr1	15810000	15820000	chr1	15990000	16000000
chr1	15820000	15830000	chr1	15970000	15980000
chr1	15820000	15830000	chr1	15980000	15990000
chr1	15820000	15830000	chr1	15990000	16000000
chr1	15830000	15840000	chr1	15990000	16000000
chr1	16070000	16080000	chr1	16140000	16150000
chr1	16080000	16090000	chr1	16140000	16150000
chr1	16160000	16170000	chr1	16350000	16360000
chr1	16160000	16170000	chr1	16360000	16370000
chr1	17060000	17070000	chr1	17230000	17240000
chr1	17430000	17440000	chr1	17650000	17660000
chr1	17580000	17590000	chr1	17650000	17660000
chr1	17590000	17600000	chr1	17650000	17660000
chr1	17590000	17600000	chr1	17660000	17670000
chr1	17590000	17600000	chr1	17670000	17680000
chr1	17600000	17610000	chr1	17660000	17670000
chr1	17600000	17610000	chr1	17670000	17680000
chr1	17600000	17610000	chr1	17680000	17690000
chr1	17610000	17620000	chr1	17670000	17680000
chr1	17610000	17620000	chr1	17680000	17690000
chr1	17620000	17630000	chr1	17680000	17690000
chr1	17900000	17910000	chr1	18580000	18590000
chr1	17910000	17920000	chr1	18080000	18090000
chr1	17910000	17920000	chr1	18090000	18100000
chr1	17910000	17920000	chr1	18570000	18580000
chr1	17910000	17920000	chr1	18580000	18590000
chr1	17920000	17930000	chr1	18070000	18080000
chr1	17920000	17930000	chr1	18080000	18090000
chr1	17920000	17930000	chr1	18090000	18100000
chr1	17920000	17930000	chr1	18560000	18570000
chr1	17920000	17930000	chr1	18570000	18580000
chr1	17920000	17930000	chr1	18580000	18590000
chr1	17930000	17940000	chr1	18070000	18080000
chr1	17930000	17940000	chr1	18080000	18090000
chr1	17930000	17940000	chr1	18090000	18100000
chr1	17940000	17950000	chr1	18080000	18090000
chr1	17940000	17950000	chr1	18090000	18100000
chr1	18090000	18100000	chr1	18210000	18220000
chr1	18090000	18100000	chr1	18220000	18230000
chr1	18090000	18100000	chr1	18230000	18240000
chr1	18090000	18100000	chr1	18240000	18250000
chr1	18100000	18110000	chr1	18160000	18170000
chr1	18100000	18110000	chr1	18210000	18220000
chr1	18100000	18110000	chr1	18220000	18230000
chr1	18100000	18110000	chr1	18230000	18240000
chr1	18100000	18110000	chr1	18240000	18250000
chr1	18110000	18120000	chr1	18210000	18220000
chr1	18110000	18120000	chr1	18220000	18230000
chr1	18110000	18120000	chr1	18230000	18240000
chr1	18110000	18120000	chr1	18240000	18250000
chr1	18120000	18130000	chr1	18220000	18230000
chr1	18120000	18130000	chr1	18230000	18240000
chr1	18120000	18130000	chr1	18240000	18250000
chr1	18240000	18250000	chr1	18370000	18380000
chr1	18240000	18250000	chr1	18380000	18390000
chr1	18250000	18260000	chr1	18370000	18380000
chr1	19380000	19390000	chr1	19720000	19730000
chr1	19660000	19670000	chr1	19730000	19740000
chr1	19720000	19730000	chr1	20480000	20490000
chr1	19920000	19930000	chr1	20480000	20490000
chr1	19920000	19930000	chr1	20490000	20500000
chr1	19930000	19940000	chr1	20480000	20490000
chr1	19930000	19940000	chr1	20490000	20500000
chr1	20060000	20070000	chr1	20470000	20480000
chr1	20060000	20070000	chr1	20480000	20490000
chr1	20060000	20070000	chr1	20490000	20500000
chr1	20060000	20070000	chr1	20500000	20510000
chr1	20070000	20080000	chr1	20460000	20470000
chr1	20070000	20080000	chr1	20470000	20480000
chr1	20070000	20080000	chr1	20480000	20490000
chr1	20070000	20080000	chr1	20490000	20500000
chr1	20070000	20080000	chr1	20500000	20510000
chr1	20080000	20090000	chr1	20460000	20470000
chr1	20080000	20090000	chr1	20470000	20480000
chr1	20080000	20090000	chr1	20480000	20490000
chr1	20080000	20090000	chr1	20490000	20500000
chr1	20080000	20090000	chr1	20500000	20510000
chr1	20090000	20100000	chr1	20460000	20470000
chr1	20090000	20100000	chr1	20470000	20480000
chr1	20090000	20100000	chr1	20480000	20490000
chr1	20090000	20100000	chr1	20490000	20500000
chr1	20090000	20100000	chr1	20500000	20510000
chr1	20150000	20160000	chr1	20500000	20510000
chr1	20190000	20200000	chr1	20470000	20480000
chr1	20190000	20200000	chr1	20480000	20490000
chr1	20200000	20210000	chr1	20470000	20480000
chr1	20200000	20210000	chr1	20480000	20490000
chr1	20210000	20220000	chr1	20470000	20480000
chr1	20210000	20220000	chr1	20480000	20490000
chr1	20220000	20230000	chr1	20470000	20480000
chr1	20220000	20230000	chr1	20480000	20490000
chr1	20220000	20230000	chr1	20490000	20500000
chr1	20230000	20240000	chr1	20480000	20490000
chr1	20230000	20240000	chr1	20490000	20500000
chr1	20360000	20370000	chr1	20500000	20510000
chr1	20420000	20430000	chr1	20480000	20490000
chr1	20420000	20430000	chr1	20490000	20500000
chr1	20420000	20430000	chr1	20500000	20510000
chr1	20420000	20430000	chr1	20510000	20520000
chr1	20430000	20440000	chr1	20490000	20500000
chr1	20430000	20440000	chr1	20500000	20510000
chr1	20430000	20440000	chr1	20510000	20520000
chr1	20440000	20450000	chr1	20500000	20510000
chr1	20440000	20450000	chr1	20510000	20520000
chr1	20510000	20520000	chr1	20570000	20580000
chr1	20520000	20530000	chr1	20640000	20650000
chr1	20520000	20530000	chr1	20650000	20660000
chr1	20530000	20540000	chr1	20630000	20640000
chr1	20530000	20540000	chr1	20640000	20650000
chr1	20530000	20540000	chr1	20650000	20660000
chr1	20540000	20550000	chr1	20630000	20640000
chr1	20540000	20550000	chr1	20640000	20650000
chr1	20540000	20550000	chr1	20650000	20660000
chr1	20540000	20550000	chr1	20660000	20670000
chr1	20550000	20560000	chr1	20630000	20640000
chr1	20550000	20560000	chr1	20640000	20650000
chr1	20550000	20560000	chr1	20650000	20660000
chr1	20550000	20560000	chr1	20660000	20670000
chr1	20560000	20570000	chr1	20630000	20640000
chr1	20560000	20570000	chr1	20640000	20650000
chr1	20560000	20570000	chr1	20650000	20660000
chr1	20570000	20580000	chr1	20640000	20650000
chr1	21050000	21060000	chr1	21200000	21210000
chr1	21060000	21070000	chr1	21170000	21180000
chr1	21060000	21070000	chr1	21180000	21190000
chr1	21060000	21070000	chr1	21190000	21200000
chr1	21060000	21070000	chr1	21200000	21210000
chr1	21070000	21080000	chr1	21170000	21180000
chr1	21070000	21080000	chr1	21180000	21190000
chr1	21080000	21090000	chr1	21160000	21170000
chr1	21080000	21090000	chr1	21170000	21180000
chr1	21090000	21100000	chr1	21160000	21170000
chr1	21090000	21100000	chr1	21170000	21180000
chr1	21100000	21110000	chr1	21160000	21170000
chr1	21100000	21110000	chr1	21170000	21180000
chr1	21110000	21120000	chr1	21170000	21180000
chr1	21250000	21260000	chr1	21310000	21320000
chr1	21290000	21300000	chr1	21350000	21360000
chr1	21300000	21310000	chr1	21360000	21370000
chr1	21600000	21610000	chr1	21660000	21670000
chr1	21700000	21710000	chr1	21770000	21780000
chr1	21700000	21710000	chr1	21780000	21790000
chr1	21710000	21720000	chr1	21770000	21780000
chr1	21710000	21720000	chr1	21780000	21790000
chr1	21720000	21730000	chr1	21780000	21790000
chr1	22420000	22430000	chr1	22640000	22650000
chr1	22690000	22700000	chr1	22860000	22870000
chr1	22690000	22700000	chr1	22870000	22880000
chr1	22690000	22700000	chr1	22880000	22890000
chr1	22700000	22710000	chr1	22860000	22870000
chr1	22700000	22710000	chr1	22870000	22880000
chr1	22790000	22800000	chr1	22870000	22880000
chr1	22800000	22810000	chr1	22860000	22870000
chr1	22800000	22810000	chr1	22870000	22880000
chr1	22810000	22820000	chr1	22870000	22880000
chr1	23520000	23530000	chr1	23630000	23640000
chr1	23530000	23540000	chr1	23620000	23630000
chr1	23530000	23540000	chr1	23630000	23640000
chr1	23530000	23540000	chr1	23640000	23650000
chr1	23530000	23540000	chr1	23650000	23660000
chr1	23540000	23550000	chr1	23610000	23620000
chr1	23540000	23550000	chr1	23620000	23630000
chr1	23540000	23550000	chr1	23630000	23640000
chr1	23540000	23550000	chr1	23640000	23650000
chr1	23550000	23560000	chr1	23630000	23640000
chr1	24280000	24290000	chr1	24390000	24400000
chr1	24290000	24300000	chr1	24390000	24400000
chr1	24290000	24300000	chr1	24400000	24410000
chr1	24300000	24310000	chr1	24390000	24400000
chr1	24300000	24310000	chr1	24400000	24410000
chr1	24310000	24320000	chr1	24390000	24400000
chr1	24310000	24320000	chr1	24400000	24410000
chr1	24320000	24330000	chr1	24390000	24400000
chr1	24380000	24390000	chr1	24440000	24450000
chr1	24380000	24390000	chr1	24450000	24460000
chr1	24380000	24390000	chr1	24500000	24510000
chr1	24380000	24390000	chr1	24510000	24520000
chr1	24380000	24390000	chr1	24520000	24530000
chr1	24390000	24400000	chr1	24450000	24460000
chr1	24390000	24400000	chr1	24460000	24470000
chr1	24390000	24400000	chr1	24470000	24480000
chr1	24390000	24400000	chr1	24490000	24500000
chr1	24390000	24400000	chr1	24500000	24510000
chr1	24390000	24400000	chr1	24510000	24520000
chr1	24390000	24400000	chr1	24520000	24530000
chr1	24400000	24410000	chr1	24460000	24470000
chr1	24400000	24410000	chr1	24470000	24480000
chr1	24400000	24410000	chr1	24480000	24490000
chr1	24400000	24410000	chr1	24490000	24500000
chr1	24400000	24410000	chr1	24500000	24510000
chr1	24400000	24410000	chr1	24510000	24520000
chr1	24400000	24410000	chr1	24520000	24530000
chr1	24410000	24420000	chr1	24480000	24490000
chr1	24410000	24420000	chr1	24490000	24500000
chr1	24410000	24420000	chr1	24500000	24510000
chr1	24410000	24420000	chr1	24510000	24520000
chr1	24410000	24420000	chr1	24520000	24530000
chr1	24420000	24430000	chr1	24480000	24490000
chr1	24420000	24430000	chr1	24490000	24500000
chr1	24420000	24430000	chr1	24500000	24510000
chr1	24420000	24430000	chr1	24510000	24520000
chr1	24420000	24430000	chr1	24520000	24530000
chr1	24430000	24440000	chr1	24490000	24500000
chr1	24430000	24440000	chr1	24500000	24510000
chr1	24430000	24440000	chr1	24510000	24520000
chr1	24430000	24440000	chr1	24520000	24530000
chr1	24440000	24450000	chr1	24500000	24510000
chr1	24440000	24450000	chr1	24510000	24520000
chr1	24440000	24450000	chr1	24520000	24530000
chr1	24510000	24520000	chr1	24640000	24650000
chr1	24520000	24530000	chr1	24620000	24630000
chr1	24520000	24530000	chr1	24630000	24640000
chr1	24520000	24530000	chr1	24640000	24650000
chr1	24520000	24530000	chr1	24650000	24660000
chr1	24530000	24540000	chr1	24620000	24630000
chr1	24530000	24540000	chr1	24630000	24640000
chr1	24530000	24540000	chr1	24640000	24650000
chr1	24530000	24540000	chr1	24650000	24660000
chr1	24540000	24550000	chr1	24620000	24630000
chr1	24540000	24550000	chr1	24630000	24640000
chr1	24540000	24550000	chr1	24640000	24650000
chr1	24540000	24550000	chr1	24650000	24660000
chr1	24540000	24550000	chr1	24830000	24840000
chr1	24550000	24560000	chr1	24620000	24630000
chr1	24550000	24560000	chr1	24630000	24640000
chr1	24550000	24560000	chr1	24640000	24650000
chr1	24560000	24570000	chr1	24630000	24640000
chr1	24560000	24570000	chr1	24640000	24650000
chr1	24570000	24580000	chr1	24630000	24640000
chr1	24570000	24580000	chr1	24640000	24650000
chr1	24580000	24590000	chr1	24640000	24650000
chr1	24760000	24770000	chr1	24820000	24830000
chr1	24760000	24770000	chr1	24830000	24840000
chr1	24770000	24780000	chr1	24830000	24840000
chr1	25530000	25540000	chr1	25610000	25620000
chr1	25540000	25550000	chr1	25610000	25620000
chr1	25540000	25550000	chr1	25620000	25630000
chr1	25550000	25560000	chr1	25610000	25620000
chr1	25550000	25560000	chr1	25620000	25630000
chr1	25560000	25570000	chr1	25620000	25630000
chr1	25890000	25900000	chr1	25970000	25980000
chr1	25890000	25900000	chr1	25980000	25990000
chr1	25900000	25910000	chr1	25980000	25990000
chr1	26020000	26030000	chr1	26130000	26140000
chr1	26020000	26030000	chr1	26140000	26150000
chr1	26030000	26040000	chr1	26090000	26100000
chr1	26030000	26040000	chr1	26100000	26110000
chr1	26030000	26040000	chr1	26110000	26120000
chr1	26030000	26040000	chr1	26120000	26130000
chr1	26030000	26040000	chr1	26130000	26140000
chr1	26030000	26040000	chr1	26140000	26150000
chr1	26030000	26040000	chr1	26150000	26160000
chr1	26030000	26040000	chr1	26160000	26170000
chr1	26090000	26100000	chr1	26150000	26160000
chr1	26510000	26520000	chr1	26600000	26610000
chr1	26520000	26530000	chr1	26580000	26590000
chr1	26520000	26530000	chr1	26590000	26600000
chr1	26520000	26530000	chr1	26600000	26610000
chr1	26530000	26540000	chr1	26590000	26600000
chr1	26530000	26540000	chr1	26600000	26610000
chr1	26530000	26540000	chr1	26610000	26620000
chr1	26540000	26550000	chr1	26600000	26610000
chr1	26540000	26550000	chr1	26610000	26620000
chr1	26550000	26560000	chr1	26610000	26620000
chr1	26990000	27000000	chr1	27050000	27060000
chr1	27000000	27010000	chr1	27080000	27090000
chr1	27520000	27530000	chr1	27580000	27590000
chr1	28100000	28110000	chr1	28210000	28220000
chr1	28100000	28110000	chr1	28220000	28230000
chr1	28110000	28120000	chr1	28210000	28220000
chr1	28110000	28120000	chr1	28220000	28230000
chr1	28510000	28520000	chr1	28590000	28600000
chr1	28510000	28520000	chr1	28600000	28610000
chr1	28520000	28530000	chr1	28580000	28590000
chr1	28520000	28530000	chr1	28590000	28600000
chr1	28520000	28530000	chr1	28600000	28610000
chr1	28530000	28540000	chr1	28590000	28600000
chr1	28530000	28540000	chr1	28600000	28610000
chr1	28880000	28890000	chr1	29030000	29040000
chr1	29790000	29800000	chr1	30100000	30110000
chr1	29790000	29800000	chr1	30110000	30120000
chr1	30710000	30720000	chr1	30770000	30780000
chr1	30710000	30720000	chr1	30780000	30790000
chr1	30720000	30730000	chr1	30780000	30790000
chr1	30720000	30730000	chr1	30790000	30800000
chr1	30730000	30740000	chr1	30790000	30800000
chr1	30770000	30780000	chr1	30910000	30920000
chr1	30780000	30790000	chr1	30900000	30910000
chr1	30780000	30790000	chr1	30910000	30920000
chr1	31160000	31170000	chr1	31230000	31240000
chr1	31160000	31170000	chr1	31310000	31320000
chr1	31160000	31170000	chr1	31320000	31330000
chr1	31160000	31170000	chr1	31330000	31340000
chr1	31160000	31170000	chr1	31340000	31350000
chr1	31160000	31170000	chr1	31350000	31360000
chr1	31170000	31180000	chr1	31230000	31240000
chr1	31170000	31180000	chr1	31240000	31250000
chr1	31170000	31180000	chr1	31310000	31320000
chr1	31170000	31180000	chr1	31320000	31330000
chr1	31170000	31180000	chr1	31330000	31340000
chr1	31170000	31180000	chr1	31340000	31350000
chr1	31170000	31180000	chr1	31350000	31360000
chr1	31180000	31190000	chr1	31310000	31320000
chr1	31180000	31190000	chr1	31320000	31330000
chr1	31180000	31190000	chr1	31330000	31340000
chr1	31180000	31190000	chr1	31340000	31350000
chr1	31180000	31190000	chr1	31350000	31360000
chr1	31760000	31770000	chr1	31950000	31960000
chr1	31760000	31770000	chr1	31960000	31970000
chr1	31760000	31770000	chr1	31970000	31980000
chr1	31770000	31780000	chr1	31950000	31960000
chr1	31770000	31780000	chr1	31960000	31970000
chr1	31770000	31780000	chr1	31970000	31980000
chr1	32180000	32190000	chr1	32400000	32410000
chr1	32180000	32190000	chr1	32410000	32420000
chr1	33010000	33020000	chr1	33090000	33100000
chr1	33020000	33030000	chr1	33090000	33100000
chr1	33030000	33040000	chr1	33090000	33100000
chr1	33290000	33300000	chr1	33450000	33460000
chr1	33290000	33300000	chr1	33460000	33470000
chr1	33380000	33390000	chr1	33440000	33450000
chr1	33620000	33630000	chr1	33680000	33690000
chr1	33860000	33870000	chr1	34140000	34150000
chr1	33860000	33870000	chr1	34150000	34160000
chr1	33860000	33870000	chr1	34160000	34170000
chr1	33870000	33880000	chr1	34140000	34150000
chr1	33870000	33880000	chr1	34150000	34160000
chr1	33870000	33880000	chr1	34160000	34170000
chr1	33880000	33890000	chr1	33970000	33980000
chr1	33880000	33890000	chr1	34130000	34140000
chr1	33880000	33890000	chr1	34140000	34150000
chr1	33880000	33890000	chr1	34150000	34160000
chr1	33880000	33890000	chr1	34160000	34170000
chr1	33890000	33900000	chr1	33970000	33980000
chr1	33890000	33900000	chr1	33980000	33990000
chr1	33890000	33900000	chr1	34140000	34150000
chr1	33890000	33900000	chr1	34150000	34160000
chr1	33890000	33900000	chr1	34160000	34170000
chr1	33890000	33900000	chr1	34170000	34180000
chr1	33970000	33980000	chr1	34140000	34150000
chr1	33970000	33980000	chr1	34150000	34160000
chr1	33970000	33980000	chr1	34160000	34170000
chr1	33980000	33990000	chr1	34140000	34150000
chr1	33980000	33990000	chr1	34150000	34160000
chr1	33980000	33990000	chr1	34160000	34170000
chr1	33990000	34000000	chr1	34150000	34160000
chr1	33990000	34000000	chr1	34160000	34170000
chr1	34040000	34050000	chr1	34150000	34160000
chr1	34040000	34050000	chr1	34160000	34170000
chr1	34050000	34060000	chr1	34150000	34160000
chr1	34050000	34060000	chr1	34160000	34170000
chr1	34060000	34070000	chr1	34150000	34160000
chr1	34060000	34070000	chr1	34160000	34170000
chr1	34100000	34110000	chr1	34160000	34170000
chr1	34760000	34770000	chr1	34860000	34870000
chr1	34760000	34770000	chr1	34870000	34880000
chr1	34770000	34780000	chr1	34850000	34860000
chr1	34770000	34780000	chr1	34860000	34870000
chr1	34770000	34780000	chr1	34870000	34880000
chr1	34780000	34790000	chr1	34840000	34850000
chr1	34780000	34790000	chr1	34850000	34860000
chr1	34780000	34790000	chr1	34860000	34870000
chr1	34780000	34790000	chr1	34870000	34880000
chr1	34790000	34800000	chr1	34850000	34860000
chr1	34790000	34800000	chr1	34860000	34870000
chr1	34790000	34800000	chr1	34870000	34880000
chr1	34800000	34810000	chr1	34860000	34870000
chr1	34800000	34810000	chr1	34870000	34880000
chr1	34810000	34820000	chr1	34870000	34880000
chr1	34830000	34840000	chr1	34980000	34990000
chr1	34840000	34850000	chr1	34970000	34980000
chr1	34840000	34850000	chr1	34980000	34990000
chr1	34840000	34850000	chr1	34990000	35000000
chr1	34850000	34860000	chr1	34920000	34930000
chr1	34850000	34860000	chr1	34970000	34980000
chr1	34850000	34860000	chr1	34980000	34990000
chr1	34860000	34870000	chr1	34920000	34930000
chr1	34860000	34870000	chr1	34970000	34980000
chr1	34860000	34870000	chr1	34980000	34990000
chr1	35200000	35210000	chr1	35260000	35270000
chr1	36860000	36870000	chr1	37020000	37030000
chr1	36860000	36870000	chr1	37030000	37040000
chr1	36870000	36880000	chr1	37020000	37030000
chr1	36870000	36880000	chr1	37030000	37040000
chr1	37680000	37690000	chr1	37740000	37750000
chr1	37680000	37690000	chr1	37750000	37760000
chr1	37680000	37690000	chr1	37760000	37770000
chr1	37680000	37690000	chr1	37770000	37780000
chr1	37680000	37690000	chr1	37840000	37850000
chr1	37680000	37690000	chr1	37850000	37860000
chr1	37690000	37700000	chr1	37750000	37760000
chr1	37690000	37700000	chr1	37760000	37770000
chr1	37690000	37700000	chr1	37770000	37780000
chr1	37690000	37700000	chr1	37780000	37790000
chr1	37690000	37700000	chr1	37850000	37860000
chr1	37690000	37700000	chr1	37860000	37870000
chr1	37700000	37710000	chr1	37760000	37770000
chr1	37700000	37710000	chr1	37770000	37780000
chr1	37700000	37710000	chr1	37780000	37790000
chr1	37700000	37710000	chr1	37790000	37800000
chr1	37700000	37710000	chr1	37800000	37810000
chr1	37700000	37710000	chr1	37850000	37860000
chr1	37700000	37710000	chr1	37860000	37870000
chr1	37710000	37720000	chr1	37770000	37780000
chr1	37710000	37720000	chr1	37780000	37790000
chr1	37710000	37720000	chr1	37790000	37800000
chr1	37710000	37720000	chr1	37800000	37810000
chr1	37710000	37720000	chr1	37860000	37870000
chr1	37780000	37790000	chr1	37850000	37860000
chr1	37790000	37800000	chr1	37850000	37860000
chr1	37790000	37800000	chr1	37860000	37870000
chr1	38010000	38020000	chr1	38100000	38110000
chr1	38010000	38020000	chr1	38110000	38120000
chr1	38010000	38020000	chr1	38120000	38130000
chr1	38020000	38030000	chr1	38100000	38110000
chr1	38020000	38030000	chr1	38110000	38120000
chr1	38020000	38030000	chr1	38120000	38130000
chr1	38020000	38030000	chr1	38130000	38140000
chr1	38020000	38030000	chr1	38420000	38430000
chr1	38030000	38040000	chr1	38100000	38110000
chr1	38030000	38040000	chr1	38110000	38120000
chr1	38030000	38040000	chr1	38120000	38130000
chr1	38030000	38040000	chr1	38130000	38140000
chr1	38030000	38040000	chr1	38140000	38150000
chr1	38040000	38050000	chr1	38100000	38110000
chr1	38040000	38050000	chr1	38110000	38120000
chr1	38040000	38050000	chr1	38120000	38130000
chr1	38040000	38050000	chr1	38130000	38140000
chr1	38040000	38050000	chr1	38140000	38150000
chr1	38120000	38130000	chr1	38840000	38850000
chr1	38910000	38920000	chr1	38980000	38990000
chr1	39720000	39730000	chr1	39800000	39810000
chr1	39730000	39740000	chr1	39800000	39810000
chr1	39800000	39810000	chr1	39950000	39960000
chr1	39800000	39810000	chr1	39960000	39970000
chr1	39800000	39810000	chr1	39970000	39980000
chr1	39810000	39820000	chr1	39890000	39900000
chr1	39810000	39820000	chr1	39950000	39960000
chr1	39810000	39820000	chr1	39960000	39970000
chr1	39810000	39820000	chr1	39970000	39980000
chr1	39810000	39820000	chr1	39980000	39990000
chr1	39820000	39830000	chr1	39880000	39890000
chr1	39820000	39830000	chr1	39890000	39900000
chr1	39820000	39830000	chr1	39900000	39910000
chr1	39820000	39830000	chr1	39950000	39960000
chr1	39820000	39830000	chr1	39960000	39970000
chr1	39820000	39830000	chr1	39970000	39980000
chr1	39820000	39830000	chr1	39980000	39990000
chr1	39830000	39840000	chr1	39890000	39900000
chr1	39830000	39840000	chr1	39900000	39910000
chr1	39830000	39840000	chr1	39950000	39960000
chr1	39830000	39840000	chr1	39960000	39970000
chr1	39830000	39840000	chr1	39970000	39980000
chr1	39830000	39840000	chr1	39980000	39990000
chr1	39840000	39850000	chr1	39960000	39970000
chr1	39840000	39850000	chr1	39970000	39980000
chr1	39840000	39850000	chr1	39980000	39990000
chr1	40150000	40160000	chr1	40420000	40430000
chr1	40150000	40160000	chr1	40430000	40440000
chr1	40160000	40170000	chr1	40420000	40430000
chr1	40160000	40170000	chr1	40430000	40440000
chr1	40300000	40310000	chr1	40420000	40430000
chr1	40310000	40320000	chr1	40420000	40430000
chr1	40360000	40370000	chr1	40420000	40430000
chr1	40830000	40840000	chr1	40930000	40940000
chr1	40830000	40840000	chr1	40940000	40950000
chr1	40830000	40840000	chr1	40950000	40960000
chr1	40830000	40840000	chr1	40960000	40970000
chr1	40840000	40850000	chr1	40930000	40940000
chr1	40840000	40850000	chr1	40940000	40950000
chr1	40840000	40850000	chr1	40950000	40960000
chr1	40840000	40850000	chr1	40960000	40970000
chr1	40840000	40850000	chr1	40970000	40980000
chr1	40850000	40860000	chr1	40930000	40940000
chr1	40850000	40860000	chr1	40940000	40950000
chr1	40850000	40860000	chr1	40950000	40960000
chr1	40850000	40860000	chr1	40960000	40970000
chr1	40860000	40870000	chr1	40930000	40940000
chr1	40860000	40870000	chr1	40940000	40950000
chr1	40860000	40870000	chr1	40950000	40960000
chr1	40860000	40870000	chr1	40960000	40970000
chr1	40870000	40880000	chr1	40940000	40950000
chr1	40870000	40880000	chr1	40950000	40960000
chr1	41260000	41270000	chr1	41420000	41430000
chr1	41400000	41410000	chr1	41470000	41480000
chr1	41560000	41570000	chr1	41770000	41780000
chr1	41560000	41570000	chr1	41780000	41790000
chr1	41560000	41570000	chr1	41790000	41800000
chr1	41570000	41580000	chr1	41770000	41780000
chr1	41570000	41580000	chr1	41780000	41790000
chr1	41570000	41580000	chr1	41790000	41800000
chr1	41580000	41590000	chr1	41770000	41780000
chr1	41580000	41590000	chr1	41780000	41790000
chr1	42580000	42590000	chr1	42740000	42750000
chr1	42910000	42920000	chr1	43060000	43070000
chr1	42920000	42930000	chr1	43060000	43070000
chr1	43220000	43230000	chr1	43380000	43390000
chr1	43230000	43240000	chr1	43290000	43300000
chr1	43230000	43240000	chr1	43300000	43310000
chr1	43230000	43240000	chr1	43360000	43370000
chr1	43230000	43240000	chr1	43370000	43380000
chr1	43230000	43240000	chr1	43380000	43390000
chr1	43230000	43240000	chr1	43390000	43400000
chr1	43240000	43250000	chr1	43300000	43310000
chr1	43240000	43250000	chr1	43380000	43390000
chr1	43240000	43250000	chr1	43390000	43400000
chr1	43930000	43940000	chr1	44010000	44020000
chr1	43930000	43940000	chr1	44020000	44030000
chr1	43930000	43940000	chr1	44030000	44040000
chr1	43940000	43950000	chr1	44010000	44020000
chr1	43940000	43950000	chr1	44020000	44030000
chr1	43940000	43950000	chr1	44030000	44040000
chr1	43950000	43960000	chr1	44030000	44040000
chr1	44370000	44380000	chr1	44610000	44620000
chr1	44380000	44390000	chr1	44480000	44490000
chr1	44380000	44390000	chr1	44490000	44500000
chr1	44380000	44390000	chr1	44500000	44510000
chr1	44380000	44390000	chr1	44630000	44640000
chr1	44380000	44390000	chr1	44640000	44650000
chr1	44380000	44390000	chr1	44650000	44660000
chr1	44380000	44390000	chr1	44660000	44670000
chr1	44390000	44400000	chr1	44490000	44500000
chr1	44390000	44400000	chr1	44500000	44510000
chr1	44390000	44400000	chr1	44640000	44650000
chr1	44390000	44400000	chr1	44650000	44660000
chr1	44390000	44400000	chr1	44660000	44670000
chr1	44400000	44410000	chr1	44500000	44510000
chr1	44490000	44500000	chr1	44580000	44590000
chr1	44490000	44500000	chr1	44590000	44600000
chr1	44490000	44500000	chr1	44600000	44610000
chr1	44490000	44500000	chr1	44640000	44650000
chr1	44490000	44500000	chr1	44650000	44660000
chr1	44490000	44500000	chr1	44660000	44670000
chr1	44490000	44500000	chr1	44670000	44680000
chr1	44500000	44510000	chr1	44570000	44580000
chr1	44500000	44510000	chr1	44580000	44590000
chr1	44500000	44510000	chr1	44590000	44600000
chr1	44500000	44510000	chr1	44600000	44610000
chr1	44500000	44510000	chr1	44630000	44640000
chr1	44500000	44510000	chr1	44640000	44650000
chr1	44500000	44510000	chr1	44650000	44660000
chr1	44500000	44510000	chr1	44660000	44670000
chr1	44510000	44520000	chr1	44570000	44580000
chr1	44510000	44520000	chr1	44580000	44590000
chr1	44510000	44520000	chr1	44590000	44600000
chr1	44510000	44520000	chr1	44600000	44610000
chr1	44510000	44520000	chr1	44640000	44650000
chr1	44510000	44520000	chr1	44650000	44660000
chr1	44520000	44530000	chr1	44580000	44590000
chr1	44520000	44530000	chr1	44590000	44600000
chr1	44530000	44540000	chr1	44590000	44600000
chr1	45360000	45370000	chr1	45480000	45490000
chr1	45360000	45370000	chr1	45490000	45500000
chr1	46030000	46040000	chr1	46170000	46180000
chr1	46030000	46040000	chr1	46180000	46190000
chr1	46170000	46180000	chr1	46230000	46240000
chr1	46540000	46550000	chr1	46600000	46610000
chr1	46540000	46550000	chr1	46610000	46620000
chr1	47500000	47510000	chr1	47570000	47580000
chr1	47510000	47520000	chr1	47580000	47590000
chr1	47520000	47530000	chr1	47580000	47590000
chr1	47560000	47570000	chr1	47700000	47710000
chr1	47560000	47570000	chr1	47710000	47720000
chr1	47560000	47570000	chr1	47720000	47730000
chr1	47570000	47580000	chr1	47700000	47710000
chr1	47570000	47580000	chr1	47710000	47720000
chr1	47570000	47580000	chr1	47720000	47730000
chr1	47580000	47590000	chr1	47700000	47710000
chr1	47580000	47590000	chr1	47710000	47720000
chr1	47940000	47950000	chr1	48050000	48060000
chr1	47940000	47950000	chr1	48060000	48070000
chr1	47950000	47960000	chr1	48050000	48060000
chr1	47950000	47960000	chr1	48060000	48070000
chr1	47950000	47960000	chr1	48070000	48080000
chr1	47950000	47960000	chr1	48080000	48090000
chr1	47960000	47970000	chr1	48050000	48060000
chr1	47960000	47970000	chr1	48060000	48070000
chr1	47960000	47970000	chr1	48070000	48080000
chr1	47970000	47980000	chr1	48050000	48060000
chr1	47970000	47980000	chr1	48060000	48070000
chr1	47980000	47990000	chr1	48050000	48060000
chr1	47980000	47990000	chr1	48060000	48070000
chr1	47990000	48000000	chr1	48050000	48060000
chr1	47990000	48000000	chr1	48060000	48070000
chr1	48000000	48010000	chr1	48060000	48070000
chr1	48440000	48450000	chr1	48510000	48520000
chr1	48440000	48450000	chr1	48520000	48530000
chr1	48450000	48460000	chr1	48510000	48520000
chr1	48450000	48460000	chr1	48520000	48530000
chr1	48450000	48460000	chr1	48530000	48540000
chr1	48460000	48470000	chr1	48520000	48530000
chr1	48470000	48480000	chr1	48530000	48540000
chr1	50360000	50370000	chr1	50580000	50590000
chr1	50360000	50370000	chr1	50590000	50600000
chr1	50360000	50370000	chr1	50600000	50610000
chr1	50360000	50370000	chr1	50730000	50740000
chr1	50360000	50370000	chr1	50740000	50750000
chr1	50360000	50370000	chr1	50750000	50760000
chr1	50370000	50380000	chr1	50580000	50590000
chr1	50370000	50380000	chr1	50590000	50600000
chr1	50370000	50380000	chr1	50600000	50610000
chr1	50370000	50380000	chr1	50610000	50620000
chr1	50370000	50380000	chr1	50730000	50740000
chr1	50370000	50380000	chr1	50740000	50750000
chr1	50370000	50380000	chr1	50750000	50760000
chr1	50380000	50390000	chr1	50580000	50590000
chr1	50380000	50390000	chr1	50590000	50600000
chr1	50380000	50390000	chr1	50600000	50610000
chr1	50380000	50390000	chr1	50610000	50620000
chr1	50380000	50390000	chr1	50740000	50750000
chr1	50390000	50400000	chr1	50590000	50600000
chr1	50390000	50400000	chr1	50600000	50610000
chr1	50600000	50610000	chr1	50710000	50720000
chr1	50600000	50610000	chr1	50720000	50730000
chr1	50600000	50610000	chr1	50730000	50740000
chr1	50600000	50610000	chr1	50740000	50750000
chr1	50610000	50620000	chr1	50690000	50700000
chr1	50610000	50620000	chr1	50700000	50710000
chr1	50610000	50620000	chr1	50710000	50720000
chr1	50610000	50620000	chr1	50720000	50730000
chr1	50610000	50620000	chr1	50730000	50740000
chr1	50610000	50620000	chr1	50740000	50750000
chr1	50620000	50630000	chr1	50690000	50700000
chr1	50620000	50630000	chr1	50700000	50710000
chr1	50620000	50630000	chr1	50710000	50720000
chr1	50620000	50630000	chr1	50720000	50730000
chr1	50620000	50630000	chr1	50730000	50740000
chr1	50620000	50630000	chr1	50740000	50750000
chr1	50630000	50640000	chr1	50690000	50700000
chr1	50630000	50640000	chr1	50700000	50710000
chr1	50630000	50640000	chr1	50710000	50720000
chr1	50630000	50640000	chr1	50720000	50730000
chr1	50640000	50650000	chr1	50700000	50710000
chr1	50640000	50650000	chr1	50710000	50720000
chr1	50640000	50650000	chr1	50720000	50730000
chr1	50650000	50660000	chr1	50710000	50720000
chr1	51420000	51430000	chr1	51520000	51530000
chr1	54210000	54220000	chr1	54280000	54290000
chr1	54210000	54220000	chr1	54290000	54300000
chr1	54210000	54220000	chr1	54300000	54310000
chr1	54220000	54230000	chr1	54280000	54290000
chr1	54220000	54230000	chr1	54290000	54300000
chr1	54220000	54230000	chr1	54300000	54310000
chr1	54220000	54230000	chr1	54310000	54320000
chr1	54490000	54500000	chr1	54570000	54580000
chr1	54490000	54500000	chr1	54580000	54590000
chr1	55140000	55150000	chr1	55200000	55210000
chr1	55140000	55150000	chr1	55210000	55220000
chr1	55140000	55150000	chr1	55360000	55370000
chr1	55140000	55150000	chr1	55370000	55380000
chr1	55140000	55150000	chr1	55380000	55390000
chr1	55140000	55150000	chr1	55390000	55400000
chr1	55150000	55160000	chr1	55210000	55220000
chr1	55150000	55160000	chr1	55370000	55380000
chr1	55150000	55160000	chr1	55390000	55400000
chr1	55200000	55210000	chr1	55260000	55270000
chr1	55200000	55210000	chr1	55270000	55280000
chr1	55200000	55210000	chr1	55280000	55290000
chr1	55210000	55220000	chr1	55270000	55280000
chr1	55210000	55220000	chr1	55280000	55290000
chr1	55220000	55230000	chr1	55280000	55290000
chr1	55260000	55270000	chr1	55370000	55380000
chr1	55260000	55270000	chr1	55380000	55390000
chr1	55270000	55280000	chr1	55350000	55360000
chr1	55270000	55280000	chr1	55360000	55370000
chr1	55270000	55280000	chr1	55370000	55380000
chr1	55270000	55280000	chr1	55380000	55390000
chr1	55280000	55290000	chr1	55350000	55360000
chr1	55280000	55290000	chr1	55360000	55370000
chr1	55280000	55290000	chr1	55370000	55380000
chr1	55280000	55290000	chr1	55380000	55390000
chr1	55290000	55300000	chr1	55350000	55360000
chr1	55290000	55300000	chr1	55360000	55370000
chr1	55290000	55300000	chr1	55370000	55380000
chr1	55290000	55300000	chr1	55380000	55390000
chr1	55300000	55310000	chr1	55360000	55370000
chr1	55300000	55310000	chr1	55370000	55380000
chr1	55570000	55580000	chr1	55640000	55650000
chr1	55570000	55580000	chr1	55650000	55660000
chr1	55580000	55590000	chr1	55640000	55650000
chr1	55580000	55590000	chr1	55650000	55660000
chr1	55580000	55590000	chr1	56570000	56580000
chr1	55590000	55600000	chr1	55650000	55660000
chr1	56170000	56180000	chr1	56560000	56570000
chr1	56170000	56180000	chr1	56570000	56580000
chr1	56180000	56190000	chr1	56560000	56570000
chr1	56180000	56190000	chr1	56570000	56580000
chr1	56190000	56200000	chr1	56560000	56570000
chr1	56190000	56200000	chr1	56570000	56580000
chr1	56200000	56210000	chr1	56570000	56580000
chr1	56270000	56280000	chr1	56550000	56560000
chr1	56270000	56280000	chr1	56560000	56570000
chr1	56270000	56280000	chr1	56570000	56580000
chr1	56280000	56290000	chr1	56550000	56560000
chr1	56280000	56290000	chr1	56560000	56570000
chr1	56280000	56290000	chr1	56570000	56580000
chr1	56290000	56300000	chr1	56550000	56560000
chr1	56290000	56300000	chr1	56560000	56570000
chr1	56350000	56360000	chr1	56540000	56550000
chr1	56350000	56360000	chr1	56550000	56560000
chr1	56350000	56360000	chr1	56570000	56580000
chr1	56360000	56370000	chr1	56540000	56550000
chr1	56360000	56370000	chr1	56570000	56580000
chr1	56420000	56430000	chr1	56570000	56580000
chr1	56430000	56440000	chr1	56560000	56570000
chr1	56430000	56440000	chr1	56570000	56580000
chr1	56440000	56450000	chr1	56550000	56560000
chr1	56440000	56450000	chr1	56560000	56570000
chr1	56810000	56820000	chr1	57000000	57010000
chr1	56810000	56820000	chr1	57010000	57020000
chr1	56810000	56820000	chr1	57020000	57030000
chr1	56810000	56820000	chr1	57030000	57040000
chr1	56820000	56830000	chr1	57000000	57010000
chr1	56820000	56830000	chr1	57010000	57020000
chr1	56820000	56830000	chr1	57020000	57030000
chr1	56820000	56830000	chr1	57050000	57060000
chr1	56820000	56830000	chr1	57060000	57070000
chr1	56820000	56830000	chr1	57410000	57420000
chr1	56820000	56830000	chr1	57420000	57430000
chr1	56830000	56840000	chr1	57000000	57010000
chr1	56830000	56840000	chr1	57010000	57020000
chr1	56830000	56840000	chr1	57020000	57030000
chr1	56830000	56840000	chr1	57420000	57430000
chr1	56840000	56850000	chr1	57410000	57420000
chr1	56840000	56850000	chr1	57420000	57430000
chr1	57000000	57010000	chr1	57250000	57260000
chr1	57000000	57010000	chr1	57400000	57410000
chr1	57000000	57010000	chr1	57410000	57420000
chr1	57010000	57020000	chr1	57140000	57150000
chr1	57010000	57020000	chr1	57250000	57260000
chr1	57010000	57020000	chr1	57410000	57420000
chr1	57010000	57020000	chr1	57420000	57430000
chr1	57020000	57030000	chr1	57140000	57150000
chr1	57020000	57030000	chr1	57260000	57270000
chr1	57020000	57030000	chr1	57420000	57430000
chr1	57160000	57170000	chr1	57410000	57420000
chr1	57160000	57170000	chr1	57420000	57430000
chr1	57160000	57170000	chr1	57430000	57440000
chr1	57170000	57180000	chr1	57410000	57420000
chr1	57170000	57180000	chr1	57420000	57430000
chr1	57170000	57180000	chr1	57430000	57440000
chr1	57250000	57260000	chr1	57400000	57410000
chr1	57250000	57260000	chr1	57410000	57420000
chr1	57250000	57260000	chr1	57420000	57430000
chr1	57260000	57270000	chr1	57400000	57410000
chr1	57260000	57270000	chr1	57410000	57420000
chr1	57260000	57270000	chr1	57420000	57430000
chr1	57270000	57280000	chr1	57400000	57410000
chr1	57270000	57280000	chr1	57410000	57420000
chr1	57310000	57320000	chr1	58650000	58660000
chr1	57320000	57330000	chr1	57400000	57410000
chr1	57320000	57330000	chr1	57410000	57420000
chr1	57330000	57340000	chr1	57400000	57410000
chr1	57330000	57340000	chr1	57410000	57420000
chr1	57330000	57340000	chr1	57420000	57430000
chr1	57410000	57420000	chr1	58650000	58660000
chr1	58070000	58080000	chr1	58160000	58170000
chr1	58080000	58090000	chr1	58150000	58160000
chr1	58080000	58090000	chr1	58160000	58170000
chr1	58080000	58090000	chr1	58170000	58180000
chr1	58090000	58100000	chr1	58150000	58160000
chr1	58090000	58100000	chr1	58160000	58170000
chr1	58100000	58110000	chr1	58160000	58170000
chr1	58500000	58510000	chr1	59690000	59700000
chr1	58500000	58510000	chr1	59700000	59710000
chr1	58510000	58520000	chr1	58740000	58750000
chr1	58510000	58520000	chr1	58750000	58760000
chr1	58510000	58520000	chr1	59680000	59690000
chr1	58520000	58530000	chr1	58580000	58590000
chr1	58520000	58530000	chr1	58590000	58600000
chr1	58740000	58750000	chr1	59760000	59770000
chr1	58750000	58760000	chr1	59750000	59760000
chr1	58750000	58760000	chr1	59760000	59770000
chr1	58760000	58770000	chr1	59760000	59770000
chr1	58780000	58790000	chr1	59160000	59170000
chr1	58840000	58850000	chr1	58900000	58910000
chr1	58840000	58850000	chr1	58910000	58920000
chr1	58850000	58860000	chr1	58910000	58920000
chr1	58880000	58890000	chr1	59150000	59160000
chr1	58890000	58900000	chr1	59150000	59160000
chr1	58890000	58900000	chr1	59160000	59170000
chr1	58890000	58900000	chr1	59170000	59180000
chr1	58900000	58910000	chr1	59160000	59170000
chr1	59420000	59430000	chr1	59700000	59710000
chr1	59420000	59430000	chr1	59710000	59720000
chr1	59430000	59440000	chr1	59690000	59700000
chr1	59430000	59440000	chr1	59700000	59710000
chr1	59430000	59440000	chr1	59710000	59720000
chr1	59950000	59960000	chr1	60110000	60120000
chr1	59950000	59960000	chr1	60120000	60130000
chr1	59950000	59960000	chr1	60130000	60140000
chr1	59950000	59960000	chr1	60140000	60150000
chr1	59960000	59970000	chr1	60100000	60110000
chr1	59960000	59970000	chr1	60110000	60120000
chr1	59960000	59970000	chr1	60120000	60130000
chr1	59960000	59970000	chr1	60130000	60140000
chr1	59960000	59970000	chr1	60140000	60150000
chr1	59960000	59970000	chr1	60150000	60160000
chr1	59970000	59980000	chr1	60110000	60120000
chr1	59970000	59980000	chr1	60120000	60130000
chr1	59970000	59980000	chr1	60130000	60140000
chr1	59970000	59980000	chr1	60140000	60150000
chr1	59970000	59980000	chr1	61030000	61040000
chr1	59970000	59980000	chr1	61040000	61050000
chr1	59980000	59990000	chr1	60110000	60120000
chr1	59980000	59990000	chr1	60120000	60130000
chr1	59980000	59990000	chr1	60130000	60140000
chr1	59980000	59990000	chr1	60140000	60150000
chr1	60850000	60860000	chr1	60960000	60970000
chr1	60860000	60870000	chr1	60950000	60960000
chr1	60860000	60870000	chr1	60960000	60970000
chr1	60860000	60870000	chr1	60970000	60980000
chr1	60870000	60880000	chr1	60940000	60950000
chr1	60870000	60880000	chr1	60950000	60960000
chr1	60870000	60880000	chr1	60960000	60970000
chr1	60870000	60880000	chr1	60970000	60980000
chr1	60870000	60880000	chr1	61050000	61060000
chr1	60880000	60890000	chr1	60950000	60960000
chr1	60880000	60890000	chr1	60960000	60970000
chr1	60890000	60900000	chr1	60960000	60970000
chr1	60940000	60950000	chr1	61330000	61340000
chr1	60940000	60950000	chr1	61340000	61350000
chr1	60940000	60950000	chr1	61350000	61360000
chr1	60950000	60960000	chr1	61310000	61320000
chr1	60950000	60960000	chr1	61320000	61330000
chr1	60950000	60960000	chr1	61330000	61340000
chr1	60950000	60960000	chr1	61340000	61350000
chr1	60950000	60960000	chr1	61350000	61360000
chr1	60960000	60970000	chr1	61040000	61050000
chr1	60960000	60970000	chr1	61050000	61060000
chr1	60960000	60970000	chr1	61060000	61070000
chr1	60960000	60970000	chr1	61200000	61210000
chr1	60960000	60970000	chr1	61320000	61330000
chr1	60960000	60970000	chr1	61330000	61340000
chr1	60960000	60970000	chr1	61340000	61350000
chr1	60960000	60970000	chr1	61350000	61360000
chr1	60970000	60980000	chr1	61040000	61050000
chr1	60970000	60980000	chr1	61050000	61060000
chr1	60970000	60980000	chr1	61060000	61070000
chr1	60970000	60980000	chr1	61070000	61080000
chr1	60970000	60980000	chr1	61200000	61210000
chr1	60970000	60980000	chr1	61320000	61330000
chr1	60970000	60980000	chr1	61330000	61340000
chr1	60970000	60980000	chr1	61340000	61350000
chr1	60970000	60980000	chr1	61350000	61360000
chr1	60980000	60990000	chr1	61050000	61060000
chr1	60980000	60990000	chr1	61060000	61070000
chr1	60980000	60990000	chr1	61070000	61080000
chr1	61040000	61050000	chr1	61320000	61330000
chr1	61040000	61050000	chr1	61330000	61340000
chr1	61040000	61050000	chr1	61340000	61350000
chr1	61050000	61060000	chr1	61330000	61340000
chr1	61070000	61080000	chr1	61630000	61640000
chr1	61070000	61080000	chr1	61640000	61650000
chr1	61080000	61090000	chr1	61440000	61450000
chr1	61080000	61090000	chr1	61450000	61460000
chr1	61250000	61260000	chr1	61450000	61460000
chr1	61260000	61270000	chr1	61450000	61460000
chr1	62670000	62680000	chr1	62730000	62740000
chr1	62670000	62680000	chr1	62740000	62750000
chr1	62780000	62790000	chr1	63130000	63140000
chr1	62780000	62790000	chr1	63140000	63150000
chr1	63680000	63690000	chr1	64240000	64250000
chr1	64360000	64370000	chr1	64810000	64820000
chr1	64360000	64370000	chr1	64820000	64830000
chr1	64370000	64380000	chr1	64630000	64640000
chr1	64370000	64380000	chr1	64810000	64820000
chr1	64370000	64380000	chr1	64820000	64830000
chr1	64370000	64380000	chr1	64830000	64840000
chr1	64430000	64440000	chr1	64670000	64680000
chr1	64450000	64460000	chr1	64640000	64650000
chr1	64450000	64460000	chr1	64650000	64660000
chr1	64450000	64460000	chr1	64660000	64670000
chr1	64450000	64460000	chr1	64670000	64680000
chr1	64450000	64460000	chr1	64960000	64970000
chr1	64450000	64460000	chr1	64970000	64980000
chr1	64460000	64470000	chr1	64540000	64550000
chr1	64460000	64470000	chr1	64550000	64560000
chr1	64460000	64470000	chr1	64630000	64640000
chr1	64460000	64470000	chr1	64640000	64650000
chr1	64460000	64470000	chr1	64650000	64660000
chr1	64460000	64470000	chr1	64660000	64670000
chr1	64460000	64470000	chr1	64670000	64680000
chr1	64460000	64470000	chr1	64680000	64690000
chr1	64460000	64470000	chr1	64970000	64980000
chr1	64460000	64470000	chr1	64980000	64990000
chr1	64460000	64470000	chr1	64990000	65000000
chr1	64470000	64480000	chr1	64530000	64540000
chr1	64470000	64480000	chr1	64540000	64550000
chr1	64470000	64480000	chr1	64550000	64560000
chr1	64470000	64480000	chr1	64560000	64570000
chr1	64470000	64480000	chr1	64640000	64650000
chr1	64470000	64480000	chr1	64650000	64660000
chr1	64470000	64480000	chr1	64660000	64670000
chr1	64470000	64480000	chr1	64670000	64680000
chr1	64470000	64480000	chr1	64970000	64980000
chr1	64470000	64480000	chr1	64980000	64990000
chr1	64480000	64490000	chr1	64550000	64560000
chr1	64480000	64490000	chr1	64640000	64650000
chr1	64480000	64490000	chr1	64650000	64660000
chr1	64550000	64560000	chr1	64820000	64830000
chr1	64580000	64590000	chr1	64660000	64670000
chr1	64690000	64700000	chr1	64970000	64980000
chr1	64700000	64710000	chr1	64970000	64980000
chr1	64700000	64710000	chr1	64980000	64990000
chr1	64710000	64720000	chr1	64970000	64980000
chr1	64710000	64720000	chr1	64980000	64990000
chr1	64720000	64730000	chr1	64960000	64970000
chr1	64720000	64730000	chr1	64970000	64980000
chr1	64720000	64730000	chr1	64980000	64990000
chr1	64730000	64740000	chr1	64960000	64970000
chr1	64730000	64740000	chr1	64970000	64980000
chr1	64730000	64740000	chr1	64980000	64990000
chr1	64740000	64750000	chr1	64820000	64830000
chr1	64740000	64750000	chr1	64970000	64980000
chr1	65040000	65050000	chr1	65200000	65210000
chr1	65050000	65060000	chr1	65140000	65150000
chr1	65050000	65060000	chr1	65150000	65160000
chr1	65050000	65060000	chr1	65160000	65170000
chr1	65050000	65060000	chr1	65180000	65190000
chr1	65050000	65060000	chr1	65190000	65200000
chr1	65050000	65060000	chr1	65200000	65210000
chr1	65050000	65060000	chr1	65210000	65220000
chr1	65060000	65070000	chr1	65130000	65140000
chr1	65060000	65070000	chr1	65140000	65150000
chr1	65060000	65070000	chr1	65150000	65160000
chr1	65060000	65070000	chr1	65160000	65170000
chr1	65060000	65070000	chr1	65170000	65180000
chr1	65060000	65070000	chr1	65180000	65190000
chr1	65060000	65070000	chr1	65190000	65200000
chr1	65060000	65070000	chr1	65200000	65210000
chr1	65060000	65070000	chr1	65210000	65220000
chr1	65070000	65080000	chr1	65140000	65150000
chr1	65070000	65080000	chr1	65150000	65160000
chr1	65070000	65080000	chr1	65160000	65170000
chr1	65070000	65080000	chr1	65170000	65180000
chr1	65070000	65080000	chr1	65180000	65190000
chr1	65070000	65080000	chr1	65190000	65200000
chr1	65070000	65080000	chr1	65200000	65210000
chr1	65070000	65080000	chr1	65210000	65220000
chr1	65130000	65140000	chr1	65200000	65210000
chr1	65130000	65140000	chr1	65210000	65220000
chr1	65140000	65150000	chr1	65200000	65210000
chr1	65140000	65150000	chr1	65210000	65220000
chr1	65150000	65160000	chr1	65210000	65220000
chr1	65210000	65220000	chr1	65940000	65950000
chr1	65210000	65220000	chr1	65950000	65960000
chr1	65220000	65230000	chr1	65300000	65310000
chr1	65220000	65230000	chr1	65670000	65680000
chr1	65220000	65230000	chr1	65940000	65950000
chr1	65220000	65230000	chr1	65950000	65960000
chr1	65220000	65230000	chr1	65960000	65970000
chr1	65230000	65240000	chr1	65300000	65310000
chr1	65230000	65240000	chr1	65310000	65320000
chr1	65230000	65240000	chr1	65670000	65680000
chr1	65230000	65240000	chr1	65940000	65950000
chr1	65230000	65240000	chr1	65950000	65960000
chr1	65240000	65250000	chr1	65300000	65310000
chr1	65240000	65250000	chr1	65310000	65320000
chr1	65240000	65250000	chr1	65320000	65330000
chr1	65240000	65250000	chr1	65330000	65340000
chr1	65240000	65250000	chr1	65670000	65680000
chr1	65240000	65250000	chr1	65680000	65690000
chr1	65240000	65250000	chr1	65950000	65960000
chr1	65250000	65260000	chr1	65310000	65320000
chr1	65250000	65260000	chr1	65320000	65330000
chr1	65250000	65260000	chr1	65330000	65340000
chr1	65250000	65260000	chr1	65670000	65680000
chr1	65250000	65260000	chr1	65680000	65690000
chr1	65330000	65340000	chr1	65410000	65420000
chr1	65340000	65350000	chr1	65400000	65410000
chr1	65340000	65350000	chr1	65410000	65420000
chr1	65340000	65350000	chr1	65420000	65430000
chr1	65350000	65360000	chr1	65410000	65420000
chr1	65350000	65360000	chr1	65420000	65430000
chr1	65360000	65370000	chr1	65420000	65430000
chr1	65960000	65970000	chr1	66150000	66160000
chr1	65960000	65970000	chr1	66160000	66170000
chr1	65970000	65980000	chr1	66150000	66160000
chr1	65970000	65980000	chr1	66160000	66170000
chr1	65980000	65990000	chr1	66040000	66050000
chr1	65980000	65990000	chr1	66050000	66060000
chr1	65980000	65990000	chr1	66150000	66160000
chr1	65980000	65990000	chr1	66160000	66170000
chr1	65990000	66000000	chr1	66050000	66060000
chr1	66140000	66150000	chr1	66230000	66240000
chr1	66150000	66160000	chr1	66220000	66230000
chr1	66150000	66160000	chr1	66230000	66240000
chr1	66150000	66160000	chr1	66240000	66250000
chr1	66160000	66170000	chr1	66220000	66230000
chr1	66160000	66170000	chr1	66230000	66240000
chr1	66160000	66170000	chr1	66240000	66250000
chr1	66160000	66170000	chr1	66250000	66260000
chr1	66170000	66180000	chr1	66230000	66240000
chr1	66170000	66180000	chr1	66240000	66250000
chr1	66180000	66190000	chr1	66240000	66250000
chr1	66250000	66260000	chr1	66340000	66350000
chr1	66260000	66270000	chr1	66340000	66350000
chr1	66260000	66270000	chr1	66350000	66360000
chr1	66270000	66280000	chr1	66340000	66350000
chr1	67520000	67530000	chr1	67610000	67620000
chr1	67520000	67530000	chr1	67620000	67630000
chr1	67530000	67540000	chr1	67600000	67610000
chr1	67530000	67540000	chr1	67610000	67620000
chr1	67530000	67540000	chr1	67620000	67630000
chr1	67530000	67540000	chr1	67630000	67640000
chr1	67530000	67540000	chr1	67670000	67680000
chr1	67530000	67540000	chr1	67680000	67690000
chr1	67540000	67550000	chr1	67600000	67610000
chr1	67540000	67550000	chr1	67610000	67620000
chr1	67540000	67550000	chr1	67620000	67630000
chr1	67540000	67550000	chr1	67630000	67640000
chr1	67540000	67550000	chr1	67660000	67670000
chr1	67540000	67550000	chr1	67670000	67680000
chr1	67540000	67550000	chr1	67680000	67690000
chr1	67550000	67560000	chr1	67620000	67630000
chr1	67550000	67560000	chr1	67670000	67680000
chr1	67550000	67560000	chr1	67680000	67690000
chr1	67680000	67690000	chr1	67740000	67750000
chr1	67680000	67690000	chr1	67750000	67760000
chr1	67750000	67760000	chr1	67830000	67840000
chr1	67760000	67770000	chr1	67830000	67840000
chr1	67770000	67780000	chr1	68110000	68120000
chr1	68100000	68110000	chr1	68210000	68220000
chr1	68100000	68110000	chr1	68220000	68230000
chr1	68110000	68120000	chr1	68200000	68210000
chr1	68110000	68120000	chr1	68210000	68220000
chr1	68110000	68120000	chr1	68220000	68230000
chr1	68110000	68120000	chr1	68230000	68240000
chr1	68120000	68130000	chr1	68180000	68190000
chr1	68120000	68130000	chr1	68190000	68200000
chr1	68120000	68130000	chr1	68200000	68210000
chr1	68120000	68130000	chr1	68210000	68220000
chr1	68120000	68130000	chr1	68220000	68230000
chr1	68120000	68130000	chr1	68230000	68240000
chr1	68130000	68140000	chr1	68190000	68200000
chr1	68130000	68140000	chr1	68200000	68210000
chr1	68130000	68140000	chr1	68210000	68220000
chr1	68130000	68140000	chr1	68220000	68230000
chr1	68130000	68140000	chr1	68230000	68240000
chr1	68140000	68150000	chr1	68200000	68210000
chr1	68140000	68150000	chr1	68210000	68220000
chr1	68140000	68150000	chr1	68220000	68230000
chr1	68140000	68150000	chr1	68230000	68240000
chr1	68150000	68160000	chr1	68210000	68220000
chr1	68150000	68160000	chr1	68220000	68230000
chr1	68150000	68160000	chr1	68230000	68240000
chr1	68160000	68170000	chr1	68220000	68230000
chr1	68160000	68170000	chr1	68230000	68240000
chr1	68210000	68220000	chr1	68310000	68320000
chr1	68210000	68220000	chr1	68320000	68330000
chr1	68210000	68220000	chr1	68330000	68340000
chr1	68220000	68230000	chr1	68310000	68320000
chr1	68220000	68230000	chr1	68320000	68330000
chr1	68220000	68230000	chr1	68330000	68340000
chr1	68230000	68240000	chr1	68320000	68330000
chr1	68230000	68240000	chr1	68330000	68340000
chr1	69530000	69540000	chr1	69720000	69730000
chr1	69540000	69550000	chr1	69710000	69720000
chr1	69540000	69550000	chr1	69720000	69730000
chr1	69550000	69560000	chr1	69690000	69700000
chr1	69550000	69560000	chr1	69700000	69710000
chr1	69550000	69560000	chr1	69710000	69720000
chr1	69550000	69560000	chr1	69720000	69730000
chr1	69550000	69560000	chr1	69730000	69740000
chr1	69550000	69560000	chr1	69740000	69750000
chr1	69560000	69570000	chr1	69690000	69700000
chr1	69560000	69570000	chr1	69700000	69710000
chr1	69560000	69570000	chr1	69710000	69720000
chr1	69560000	69570000	chr1	69720000	69730000
chr1	69560000	69570000	chr1	69730000	69740000
chr1	69560000	69570000	chr1	69740000	69750000
chr1	69560000	69570000	chr1	69750000	69760000
chr1	69570000	69580000	chr1	69710000	69720000
chr1	69570000	69580000	chr1	69720000	69730000
chr1	69570000	69580000	chr1	69730000	69740000
chr1	69570000	69580000	chr1	69740000	69750000
chr1	69570000	69580000	chr1	69750000	69760000
chr1	69580000	69590000	chr1	69720000	69730000
chr1	69580000	69590000	chr1	69730000	69740000
chr1	69580000	69590000	chr1	69740000	69750000
chr1	71190000	71200000	chr1	71520000	71530000
chr1	74760000	74770000	chr1	75210000	75220000
chr1	74760000	74770000	chr1	75220000	75230000
chr1	74770000	74780000	chr1	75200000	75210000
chr1	74770000	74780000	chr1	75210000	75220000
chr1	74770000	74780000	chr1	75220000	75230000
chr1	76050000	76060000	chr1	76140000	76150000
chr1	76050000	76060000	chr1	76150000	76160000
chr1	76060000	76070000	chr1	76130000	76140000
chr1	76060000	76070000	chr1	76140000	76150000
chr1	76060000	76070000	chr1	76150000	76160000
chr1	76060000	76070000	chr1	76160000	76170000
chr1	76070000	76080000	chr1	76130000	76140000
chr1	76070000	76080000	chr1	76140000	76150000
chr1	76070000	76080000	chr1	76150000	76160000
chr1	76070000	76080000	chr1	76160000	76170000
chr1	76080000	76090000	chr1	76140000	76150000
chr1	76080000	76090000	chr1	76150000	76160000
chr1	76090000	76100000	chr1	76150000	76160000
chr1	77270000	77280000	chr1	77380000	77390000
chr1	77270000	77280000	chr1	77390000	77400000
chr1	77270000	77280000	chr1	77520000	77530000
chr1	77270000	77280000	chr1	77530000	77540000
chr1	77270000	77280000	chr1	77540000	77550000
chr1	77270000	77280000	chr1	77680000	77690000
chr1	77280000	77290000	chr1	77370000	77380000
chr1	77280000	77290000	chr1	77380000	77390000
chr1	77280000	77290000	chr1	77390000	77400000
chr1	77280000	77290000	chr1	77520000	77530000
chr1	77280000	77290000	chr1	77530000	77540000
chr1	77280000	77290000	chr1	77540000	77550000
chr1	77280000	77290000	chr1	77550000	77560000
chr1	77280000	77290000	chr1	77670000	77680000
chr1	77280000	77290000	chr1	77680000	77690000
chr1	77290000	77300000	chr1	77360000	77370000
chr1	77290000	77300000	chr1	77370000	77380000
chr1	77290000	77300000	chr1	77380000	77390000
chr1	77290000	77300000	chr1	77390000	77400000
chr1	77290000	77300000	chr1	77520000	77530000
chr1	77290000	77300000	chr1	77530000	77540000
chr1	77290000	77300000	chr1	77540000	77550000
chr1	77290000	77300000	chr1	77670000	77680000
chr1	77290000	77300000	chr1	77680000	77690000
chr1	77300000	77310000	chr1	77370000	77380000
chr1	77300000	77310000	chr1	77380000	77390000
chr1	77300000	77310000	chr1	77390000	77400000
chr1	77300000	77310000	chr1	77530000	77540000
chr1	77300000	77310000	chr1	77670000	77680000
chr1	77300000	77310000	chr1	77680000	77690000
chr1	77370000	77380000	chr1	77510000	77520000
chr1	77370000	77380000	chr1	77520000	77530000
chr1	77380000	77390000	chr1	77500000	77510000
chr1	77380000	77390000	chr1	77510000	77520000
chr1	77380000	77390000	chr1	77520000	77530000
chr1	77380000	77390000	chr1	77530000	77540000
chr1	77380000	77390000	chr1	77670000	77680000
chr1	77380000	77390000	chr1	77680000	77690000
chr1	77390000	77400000	chr1	77500000	77510000
chr1	77390000	77400000	chr1	77510000	77520000
chr1	77390000	77400000	chr1	77520000	77530000
chr1	77390000	77400000	chr1	77530000	77540000
chr1	77390000	77400000	chr1	77540000	77550000
chr1	77390000	77400000	chr1	77660000	77670000
chr1	77390000	77400000	chr1	77670000	77680000
chr1	77390000	77400000	chr1	77680000	77690000
chr1	77390000	77400000	chr1	77690000	77700000
chr1	77400000	77410000	chr1	77510000	77520000
chr1	77400000	77410000	chr1	77520000	77530000
chr1	77400000	77410000	chr1	77530000	77540000
chr1	77400000	77410000	chr1	77660000	77670000
chr1	77400000	77410000	chr1	77670000	77680000
chr1	77400000	77410000	chr1	77680000	77690000
chr1	77400000	77410000	chr1	77690000	77700000
chr1	77410000	77420000	chr1	77670000	77680000
chr1	77510000	77520000	chr1	77660000	77670000
chr1	77510000	77520000	chr1	77670000	77680000
chr1	77510000	77520000	chr1	77680000	77690000
chr1	77510000	77520000	chr1	77690000	77700000
chr1	77520000	77530000	chr1	77660000	77670000
chr1	77520000	77530000	chr1	77670000	77680000
chr1	77520000	77530000	chr1	77680000	77690000
chr1	77520000	77530000	chr1	77690000	77700000
chr1	77530000	77540000	chr1	77660000	77670000
chr1	77530000	77540000	chr1	77670000	77680000
chr1	77530000	77540000	chr1	77680000	77690000
chr1	77540000	77550000	chr1	77670000	77680000
chr1	77540000	77550000	chr1	77680000	77690000
chr1	77550000	77560000	chr1	77670000	77680000
chr1	77970000	77980000	chr1	78100000	78110000
chr1	77980000	77990000	chr1	78090000	78100000
chr1	77980000	77990000	chr1	78100000	78110000
chr1	77990000	78000000	chr1	78090000	78100000
chr1	77990000	78000000	chr1	78100000	78110000
chr1	77990000	78000000	chr1	78110000	78120000
chr1	78000000	78010000	chr1	78090000	78100000
chr1	78000000	78010000	chr1	78100000	78110000
chr1	78000000	78010000	chr1	78110000	78120000
chr1	78010000	78020000	chr1	78090000	78100000
chr1	78010000	78020000	chr1	78100000	78110000
chr1	78010000	78020000	chr1	78110000	78120000
chr1	83860000	83870000	chr1	84100000	84110000
chr1	83860000	83870000	chr1	84110000	84120000
chr1	83860000	83870000	chr1	84120000	84130000
chr1	83860000	83870000	chr1	84130000	84140000
chr1	83870000	83880000	chr1	84100000	84110000
chr1	83870000	83880000	chr1	84110000	84120000
chr1	83870000	83880000	chr1	84120000	84130000
chr1	83870000	83880000	chr1	84130000	84140000
chr1	83870000	83880000	chr1	84140000	84150000
chr1	83880000	83890000	chr1	84110000	84120000
chr1	83880000	83890000	chr1	84120000	84130000
chr1	83880000	83890000	chr1	84130000	84140000
chr1	83880000	83890000	chr1	84140000	84150000
chr1	83890000	83900000	chr1	84110000	84120000
chr1	83890000	83900000	chr1	84120000	84130000
chr1	83890000	83900000	chr1	84130000	84140000
chr1	83900000	83910000	chr1	84110000	84120000
chr1	83900000	83910000	chr1	84120000	84130000
chr1	83900000	83910000	chr1	84130000	84140000
chr1	83910000	83920000	chr1	84110000	84120000
chr1	83910000	83920000	chr1	84120000	84130000
chr1	83910000	83920000	chr1	84130000	84140000
chr1	83920000	83930000	chr1	83980000	83990000
chr1	83920000	83930000	chr1	83990000	84000000
chr1	83920000	83930000	chr1	84000000	84010000
chr1	83920000	83930000	chr1	84110000	84120000
chr1	83920000	83930000	chr1	84120000	84130000
chr1	83930000	83940000	chr1	83990000	84000000
chr1	83930000	83940000	chr1	84000000	84010000
chr1	83940000	83950000	chr1	84000000	84010000
chr1	83990000	84000000	chr1	84070000	84080000
chr1	83990000	84000000	chr1	84080000	84090000
chr1	83990000	84000000	chr1	84110000	84120000
chr1	84000000	84010000	chr1	84080000	84090000
chr1	84000000	84010000	chr1	84100000	84110000
chr1	84000000	84010000	chr1	84110000	84120000
chr1	84130000	84140000	chr1	84430000	84440000
chr1	84140000	84150000	chr1	84230000	84240000
chr1	84140000	84150000	chr1	84240000	84250000
chr1	84140000	84150000	chr1	84250000	84260000
chr1	84140000	84150000	chr1	84300000	84310000
chr1	84140000	84150000	chr1	84310000	84320000
chr1	84140000	84150000	chr1	84420000	84430000
chr1	84140000	84150000	chr1	84430000	84440000
chr1	84150000	84160000	chr1	84230000	84240000
chr1	84150000	84160000	chr1	84240000	84250000
chr1	84150000	84160000	chr1	84250000	84260000
chr1	84150000	84160000	chr1	84260000	84270000
chr1	84150000	84160000	chr1	84290000	84300000
chr1	84150000	84160000	chr1	84300000	84310000
chr1	84150000	84160000	chr1	84310000	84320000
chr1	84150000	84160000	chr1	84430000	84440000
chr1	84760000	84770000	chr1	84920000	84930000
chr1	84760000	84770000	chr1	84930000	84940000
chr1	84760000	84770000	chr1	84940000	84950000
chr1	84770000	84780000	chr1	84920000	84930000
chr1	84770000	84780000	chr1	84930000	84940000
chr1	84770000	84780000	chr1	84940000	84950000
chr1	84780000	84790000	chr1	84920000	84930000
chr1	84780000	84790000	chr1	84930000	84940000
chr1	84790000	84800000	chr1	84930000	84940000
chr1	85080000	85090000	chr1	85240000	85250000
chr1	85080000	85090000	chr1	85250000	85260000
chr1	85080000	85090000	chr1	85260000	85270000
chr1	85090000	85100000	chr1	85230000	85240000
chr1	85090000	85100000	chr1	85240000	85250000
chr1	85090000	85100000	chr1	85250000	85260000
chr1	85090000	85100000	chr1	85260000	85270000
chr1	85100000	85110000	chr1	85230000	85240000
chr1	85100000	85110000	chr1	85240000	85250000
chr1	85100000	85110000	chr1	85250000	85260000
chr1	85100000	85110000	chr1	85260000	85270000
chr1	85110000	85120000	chr1	85210000	85220000
chr1	85110000	85120000	chr1	85220000	85230000
chr1	85110000	85120000	chr1	85230000	85240000
chr1	85110000	85120000	chr1	85240000	85250000
chr1	85110000	85120000	chr1	85250000	85260000
chr1	85110000	85120000	chr1	85260000	85270000
chr1	85120000	85130000	chr1	85220000	85230000
chr1	85120000	85130000	chr1	85230000	85240000
chr1	85120000	85130000	chr1	85240000	85250000
chr1	85120000	85130000	chr1	85250000	85260000
chr1	85120000	85130000	chr1	85260000	85270000
chr1	85130000	85140000	chr1	85220000	85230000
chr1	85130000	85140000	chr1	85230000	85240000
chr1	85130000	85140000	chr1	85240000	85250000
chr1	85130000	85140000	chr1	85250000	85260000
chr1	85130000	85140000	chr1	85260000	85270000
chr1	85140000	85150000	chr1	85250000	85260000
chr1	85280000	85290000	chr1	85460000	85470000
chr1	85290000	85300000	chr1	85450000	85460000
chr1	85290000	85300000	chr1	85460000	85470000
chr1	85290000	85300000	chr1	85470000	85480000
chr1	85290000	85300000	chr1	85480000	85490000
chr1	85290000	85300000	chr1	85570000	85580000
chr1	85290000	85300000	chr1	85580000	85590000
chr1	85290000	85300000	chr1	85590000	85600000
chr1	85300000	85310000	chr1	85450000	85460000
chr1	85300000	85310000	chr1	85460000	85470000
chr1	85300000	85310000	chr1	85470000	85480000
chr1	85300000	85310000	chr1	85570000	85580000
chr1	85300000	85310000	chr1	85580000	85590000
chr1	85300000	85310000	chr1	85590000	85600000
chr1	85310000	85320000	chr1	85460000	85470000
chr1	85310000	85320000	chr1	85470000	85480000
chr1	85310000	85320000	chr1	85570000	85580000
chr1	85310000	85320000	chr1	85580000	85590000
chr1	85310000	85320000	chr1	85590000	85600000
chr1	85320000	85330000	chr1	85380000	85390000
chr1	85320000	85330000	chr1	85390000	85400000
chr1	85320000	85330000	chr1	85570000	85580000
chr1	85320000	85330000	chr1	85580000	85590000
chr1	85320000	85330000	chr1	85590000	85600000
chr1	85370000	85380000	chr1	85450000	85460000
chr1	85380000	85390000	chr1	85450000	85460000
chr1	85380000	85390000	chr1	85460000	85470000
chr1	85390000	85400000	chr1	85450000	85460000
chr1	85390000	85400000	chr1	85460000	85470000
chr1	85400000	85410000	chr1	85460000	85470000
chr1	85400000	85410000	chr1	85470000	85480000
chr1	85400000	85410000	chr1	85570000	85580000
chr1	85400000	85410000	chr1	85580000	85590000
chr1	85410000	85420000	chr1	85470000	85480000
chr1	85410000	85420000	chr1	85570000	85580000
chr1	85410000	85420000	chr1	85580000	85590000
chr1	85450000	85460000	chr1	85570000	85580000
chr1	85450000	85460000	chr1	85690000	85700000
chr1	85450000	85460000	chr1	85700000	85710000
chr1	85460000	85470000	chr1	85690000	85700000
chr1	85460000	85470000	chr1	85700000	85710000
chr1	86370000	86380000	chr1	86490000	86500000
chr1	86370000	86380000	chr1	86500000	86510000
chr1	86370000	86380000	chr1	86510000	86520000
chr1	86380000	86390000	chr1	86470000	86480000
chr1	86380000	86390000	chr1	86480000	86490000
chr1	86380000	86390000	chr1	86490000	86500000
chr1	86380000	86390000	chr1	86500000	86510000
chr1	86380000	86390000	chr1	86510000	86520000
chr1	86380000	86390000	chr1	86520000	86530000
chr1	86390000	86400000	chr1	86460000	86470000
chr1	86390000	86400000	chr1	86470000	86480000
chr1	86390000	86400000	chr1	86480000	86490000
chr1	86390000	86400000	chr1	86490000	86500000
chr1	86390000	86400000	chr1	86500000	86510000
chr1	86390000	86400000	chr1	86510000	86520000
chr1	86390000	86400000	chr1	86520000	86530000
chr1	86400000	86410000	chr1	86480000	86490000
chr1	86400000	86410000	chr1	86490000	86500000
chr1	86400000	86410000	chr1	86500000	86510000
chr1	86400000	86410000	chr1	86510000	86520000
chr1	86400000	86410000	chr1	86520000	86530000
chr1	86410000	86420000	chr1	86480000	86490000
chr1	86410000	86420000	chr1	86490000	86500000
chr1	86410000	86420000	chr1	86500000	86510000
chr1	86420000	86430000	chr1	86490000	86500000
chr1	86420000	86430000	chr1	86500000	86510000
chr1	86490000	86500000	chr1	86670000	86680000
chr1	86490000	86500000	chr1	86680000	86690000
chr1	86490000	86500000	chr1	86690000	86700000
chr1	86490000	86500000	chr1	86700000	86710000
chr1	86500000	86510000	chr1	86660000	86670000
chr1	86500000	86510000	chr1	86670000	86680000
chr1	86500000	86510000	chr1	86680000	86690000
chr1	86500000	86510000	chr1	86690000	86700000
chr1	86500000	86510000	chr1	86700000	86710000
chr1	86500000	86510000	chr1	86710000	86720000
chr1	86510000	86520000	chr1	86670000	86680000
chr1	86510000	86520000	chr1	86680000	86690000
chr1	86510000	86520000	chr1	86690000	86700000
chr1	86510000	86520000	chr1	86700000	86710000
chr1	86510000	86520000	chr1	86710000	86720000
chr1	86520000	86530000	chr1	86670000	86680000
chr1	86520000	86530000	chr1	86680000	86690000
chr1	86520000	86530000	chr1	86690000	86700000
chr1	86520000	86530000	chr1	86700000	86710000
chr1	86520000	86530000	chr1	86710000	86720000
chr1	86530000	86540000	chr1	86690000	86700000
chr1	86830000	86840000	chr1	86950000	86960000
chr1	86830000	86840000	chr1	86960000	86970000
chr1	86830000	86840000	chr1	86970000	86980000
chr1	86840000	86850000	chr1	86950000	86960000
chr1	86840000	86850000	chr1	86960000	86970000
chr1	86840000	86850000	chr1	86970000	86980000
chr1	86840000	86850000	chr1	86980000	86990000
chr1	87140000	87150000	chr1	87240000	87250000
chr1	87150000	87160000	chr1	87230000	87240000
chr1	87150000	87160000	chr1	87240000	87250000
chr1	87150000	87160000	chr1	87250000	87260000
chr1	87160000	87170000	chr1	87220000	87230000
chr1	87160000	87170000	chr1	87230000	87240000
chr1	87160000	87170000	chr1	87240000	87250000
chr1	87320000	87330000	chr1	87410000	87420000
chr1	87330000	87340000	chr1	87390000	87400000
chr1	87330000	87340000	chr1	87400000	87410000
chr1	87330000	87340000	chr1	87410000	87420000
chr1	87330000	87340000	chr1	87420000	87430000
chr1	87340000	87350000	chr1	87400000	87410000
chr1	87950000	87960000	chr1	88040000	88050000
chr1	87950000	87960000	chr1	88050000	88060000
chr1	87960000	87970000	chr1	88040000	88050000
chr1	88170000	88180000	chr1	88280000	88290000
chr1	88170000	88180000	chr1	88290000	88300000
chr1	88170000	88180000	chr1	88300000	88310000
chr1	88180000	88190000	chr1	88280000	88290000
chr1	88180000	88190000	chr1	88290000	88300000
chr1	88180000	88190000	chr1	88300000	88310000
chr1	91510000	91520000	chr1	91620000	91630000
chr1	91690000	91700000	chr1	91870000	91880000
chr1	91690000	91700000	chr1	91880000	91890000
chr1	91690000	91700000	chr1	91890000	91900000
chr1	91700000	91710000	chr1	91880000	91890000
chr1	91740000	91750000	chr1	91880000	91890000
chr1	91740000	91750000	chr1	91890000	91900000
chr1	91750000	91760000	chr1	91880000	91890000
chr1	91750000	91760000	chr1	91890000	91900000
chr1	91760000	91770000	chr1	91880000	91890000
chr1	91760000	91770000	chr1	91890000	91900000
chr1	91770000	91780000	chr1	91880000	91890000
chr1	91770000	91780000	chr1	91890000	91900000
chr1	92730000	92740000	chr1	92820000	92830000
chr1	92740000	92750000	chr1	92810000	92820000
chr1	92740000	92750000	chr1	92820000	92830000
chr1	92740000	92750000	chr1	92830000	92840000
chr1	92750000	92760000	chr1	92810000	92820000
chr1	92750000	92760000	chr1	92820000	92830000
chr1	92750000	92760000	chr1	92830000	92840000
chr1	92760000	92770000	chr1	92820000	92830000
chr1	93440000	93450000	chr1	93570000	93580000
chr1	93440000	93450000	chr1	93580000	93590000
chr1	93440000	93450000	chr1	93590000	93600000
chr1	93440000	93450000	chr1	93600000	93610000
chr1	93450000	93460000	chr1	93590000	93600000
chr1	93560000	93570000	chr1	93620000	93630000
chr1	93560000	93570000	chr1	93630000	93640000
chr1	93570000	93580000	chr1	93630000	93640000
chr1	93570000	93580000	chr1	93840000	93850000
chr1	93570000	93580000	chr1	93850000	93860000
chr1	93610000	93620000	chr1	93670000	93680000
chr1	93610000	93620000	chr1	93680000	93690000
chr1	93620000	93630000	chr1	93680000	93690000
chr1	93620000	93630000	chr1	93690000	93700000
chr1	93630000	93640000	chr1	93690000	93700000
chr1	94030000	94040000	chr1	94240000	94250000
chr1	94040000	94050000	chr1	94240000	94250000
chr1	94050000	94060000	chr1	94240000	94250000
chr1	94380000	94390000	chr1	94450000	94460000
chr1	94390000	94400000	chr1	94450000	94460000
chr1	94390000	94400000	chr1	94460000	94470000
chr1	94490000	94500000	chr1	94610000	94620000
chr1	94500000	94510000	chr1	94600000	94610000
chr1	94500000	94510000	chr1	94610000	94620000
chr1	94500000	94510000	chr1	94620000	94630000
chr1	94510000	94520000	chr1	94590000	94600000
chr1	94510000	94520000	chr1	94600000	94610000
chr1	94510000	94520000	chr1	94610000	94620000
chr1	94510000	94520000	chr1	94620000	94630000
chr1	94520000	94530000	chr1	94580000	94590000
chr1	94520000	94530000	chr1	94590000	94600000
chr1	94520000	94530000	chr1	94600000	94610000
chr1	94520000	94530000	chr1	94610000	94620000
chr1	94530000	94540000	chr1	94590000	94600000
chr1	94530000	94540000	chr1	94600000	94610000
chr1	95300000	95310000	chr1	95460000	95470000
chr1	95300000	95310000	chr1	95470000	95480000
chr1	95300000	95310000	chr1	95480000	95490000
chr1	95310000	95320000	chr1	95460000	95470000
chr1	95310000	95320000	chr1	95470000	95480000
chr1	95310000	95320000	chr1	95480000	95490000
chr1	95320000	95330000	chr1	95480000	95490000
chr1	96480000	96490000	chr1	96720000	96730000
chr1	96490000	96500000	chr1	96710000	96720000
chr1	96490000	96500000	chr1	96720000	96730000
chr1	96490000	96500000	chr1	96730000	96740000
chr1	96500000	96510000	chr1	96710000	96720000
chr1	96500000	96510000	chr1	96720000	96730000
chr1	96500000	96510000	chr1	96730000	96740000
chr1	96500000	96510000	chr1	96830000	96840000
chr1	96510000	96520000	chr1	96710000	96720000
chr1	96510000	96520000	chr1	96720000	96730000
chr1	96510000	96520000	chr1	96830000	96840000
chr1	96520000	96530000	chr1	96580000	96590000
chr1	96520000	96530000	chr1	96720000	96730000
chr1	96520000	96530000	chr1	96810000	96820000
chr1	96520000	96530000	chr1	96820000	96830000
chr1	96520000	96530000	chr1	96830000	96840000
chr1	96520000	96530000	chr1	96840000	96850000
chr1	96530000	96540000	chr1	96590000	96600000
chr1	96530000	96540000	chr1	96720000	96730000
chr1	96530000	96540000	chr1	96730000	96740000
chr1	96530000	96540000	chr1	96820000	96830000
chr1	96530000	96540000	chr1	96830000	96840000
chr1	96530000	96540000	chr1	96840000	96850000
chr1	96540000	96550000	chr1	96830000	96840000
chr1	96960000	96970000	chr1	97040000	97050000
chr1	96960000	96970000	chr1	97050000	97060000
chr1	96970000	96980000	chr1	97040000	97050000
chr1	96970000	96980000	chr1	97050000	97060000
chr1	97120000	97130000	chr1	97510000	97520000
chr1	97120000	97130000	chr1	97520000	97530000
chr1	97120000	97130000	chr1	98050000	98060000
chr1	97130000	97140000	chr1	97410000	97420000
chr1	97130000	97140000	chr1	97420000	97430000
chr1	97130000	97140000	chr1	97510000	97520000
chr1	97130000	97140000	chr1	97520000	97530000
chr1	97130000	97140000	chr1	97930000	97940000
chr1	97140000	97150000	chr1	97410000	97420000
chr1	97140000	97150000	chr1	97420000	97430000
chr1	97140000	97150000	chr1	97920000	97930000
chr1	97140000	97150000	chr1	97930000	97940000
chr1	97220000	97230000	chr1	98060000	98070000
chr1	97230000	97240000	chr1	97530000	97540000
chr1	97240000	97250000	chr1	97530000	97540000
chr1	97240000	97250000	chr1	98050000	98060000
chr1	97240000	97250000	chr1	98060000	98070000
chr1	97250000	97260000	chr1	98050000	98060000
chr1	97250000	97260000	chr1	98060000	98070000
chr1	97630000	97640000	chr1	98040000	98050000
chr1	97800000	97810000	chr1	98040000	98050000
chr1	97810000	97820000	chr1	98040000	98050000
chr1	97820000	97830000	chr1	98040000	98050000
chr1	97820000	97830000	chr1	98050000	98060000
chr1	97830000	97840000	chr1	98040000	98050000
chr1	97840000	97850000	chr1	98040000	98050000
chr1	98660000	98670000	chr1	99010000	99020000
chr1	98670000	98680000	chr1	99010000	99020000
chr1	98990000	99000000	chr1	99170000	99180000
chr1	99000000	99010000	chr1	99170000	99180000
chr1	99790000	99800000	chr1	100470000	100480000
chr1	99800000	99810000	chr1	100450000	100460000
chr1	99800000	99810000	chr1	100460000	100470000
chr1	99800000	99810000	chr1	100470000	100480000
chr1	99810000	99820000	chr1	100460000	100470000
chr1	100260000	100270000	chr1	100460000	100470000
chr1	100340000	100350000	chr1	100440000	100450000
chr1	100340000	100350000	chr1	100450000	100460000
chr1	100340000	100350000	chr1	100460000	100470000
chr1	100350000	100360000	chr1	100420000	100430000
chr1	100350000	100360000	chr1	100430000	100440000
chr1	100350000	100360000	chr1	100440000	100450000
chr1	100350000	100360000	chr1	100450000	100460000
chr1	100350000	100360000	chr1	100460000	100470000
chr1	100350000	100360000	chr1	100470000	100480000
chr1	100360000	100370000	chr1	100420000	100430000
chr1	100360000	100370000	chr1	100430000	100440000
chr1	100360000	100370000	chr1	100440000	100450000
chr1	100360000	100370000	chr1	100450000	100460000
chr1	100360000	100370000	chr1	100460000	100470000
chr1	100370000	100380000	chr1	100430000	100440000
chr1	100370000	100380000	chr1	100440000	100450000
chr1	100370000	100380000	chr1	100450000	100460000
chr1	100580000	100590000	chr1	100870000	100880000
chr1	100580000	100590000	chr1	100880000	100890000
chr1	100590000	100600000	chr1	100850000	100860000
chr1	100590000	100600000	chr1	100860000	100870000
chr1	100590000	100600000	chr1	100870000	100880000
chr1	100590000	100600000	chr1	100880000	100890000
chr1	100590000	100600000	chr1	100890000	100900000
chr1	100600000	100610000	chr1	100840000	100850000
chr1	100600000	100610000	chr1	100850000	100860000
chr1	100600000	100610000	chr1	100860000	100870000
chr1	100600000	100610000	chr1	100870000	100880000
chr1	100600000	100610000	chr1	100880000	100890000
chr1	100600000	100610000	chr1	100890000	100900000
chr1	100610000	100620000	chr1	100850000	100860000
chr1	100610000	100620000	chr1	100860000	100870000
chr1	100610000	100620000	chr1	100870000	100880000
chr1	100610000	100620000	chr1	100880000	100890000
chr1	100610000	100620000	chr1	100890000	100900000
chr1	100620000	100630000	chr1	100850000	100860000
chr1	100620000	100630000	chr1	100860000	100870000
chr1	100620000	100630000	chr1	100870000	100880000
chr1	100620000	100630000	chr1	100880000	100890000
chr1	100630000	100640000	chr1	100860000	100870000
chr1	100630000	100640000	chr1	100870000	100880000
chr1	100630000	100640000	chr1	100880000	100890000
chr1	101020000	101030000	chr1	101110000	101120000
chr1	101020000	101030000	chr1	101120000	101130000
chr1	101020000	101030000	chr1	101130000	101140000
chr1	101020000	101030000	chr1	101140000	101150000
chr1	101030000	101040000	chr1	101120000	101130000
chr1	101030000	101040000	chr1	101130000	101140000
chr1	101030000	101040000	chr1	101140000	101150000
chr1	101030000	101040000	chr1	101220000	101230000
chr1	101030000	101040000	chr1	101230000	101240000
chr1	101030000	101040000	chr1	101240000	101250000
chr1	101040000	101050000	chr1	101130000	101140000
chr1	101070000	101080000	chr1	101130000	101140000
chr1	101120000	101130000	chr1	101230000	101240000
chr1	101120000	101130000	chr1	101240000	101250000
chr1	101130000	101140000	chr1	101220000	101230000
chr1	101130000	101140000	chr1	101230000	101240000
chr1	101130000	101140000	chr1	101240000	101250000
chr1	101140000	101150000	chr1	101220000	101230000
chr1	101140000	101150000	chr1	101230000	101240000
chr1	101140000	101150000	chr1	101240000	101250000
chr1	101140000	101150000	chr1	101250000	101260000
chr1	101150000	101160000	chr1	101230000	101240000
chr1	101150000	101160000	chr1	101240000	101250000
chr1	101290000	101300000	chr1	101350000	101360000
chr1	101290000	101300000	chr1	101360000	101370000
chr1	101290000	101300000	chr1	101370000	101380000
chr1	101300000	101310000	chr1	101360000	101370000
chr1	101300000	101310000	chr1	101370000	101380000
chr1	103090000	103100000	chr1	103460000	103470000
chr1	107040000	107050000	chr1	107540000	107550000
chr1	107050000	107060000	chr1	107530000	107540000
chr1	107130000	107140000	chr1	107510000	107520000
chr1	107130000	107140000	chr1	107520000	107530000
chr1	107130000	107140000	chr1	107530000	107540000
chr1	107140000	107150000	chr1	107500000	107510000
chr1	107140000	107150000	chr1	107510000	107520000
chr1	107140000	107150000	chr1	107520000	107530000
chr1	107140000	107150000	chr1	107530000	107540000
chr1	107150000	107160000	chr1	107510000	107520000
chr1	107150000	107160000	chr1	107520000	107530000
chr1	107150000	107160000	chr1	107530000	107540000
chr1	107160000	107170000	chr1	107520000	107530000
chr1	107160000	107170000	chr1	107530000	107540000
chr1	107970000	107980000	chr1	108080000	108090000
chr1	107970000	107980000	chr1	108090000	108100000
chr1	107970000	107980000	chr1	108100000	108110000
chr1	107980000	107990000	chr1	108080000	108090000
chr1	107980000	107990000	chr1	108090000	108100000
chr1	107980000	107990000	chr1	108100000	108110000
chr1	111450000	111460000	chr1	111760000	111770000
chr1	111460000	111470000	chr1	111730000	111740000
chr1	111460000	111470000	chr1	111740000	111750000
chr1	111460000	111470000	chr1	111750000	111760000
chr1	111460000	111470000	chr1	111760000	111770000
chr1	111460000	111470000	chr1	111770000	111780000
chr1	111470000	111480000	chr1	111730000	111740000
chr1	111470000	111480000	chr1	111740000	111750000
chr1	111470000	111480000	chr1	111750000	111760000
chr1	111470000	111480000	chr1	111760000	111770000
chr1	111470000	111480000	chr1	111770000	111780000
chr1	111480000	111490000	chr1	111740000	111750000
chr1	111480000	111490000	chr1	111750000	111760000
chr1	111480000	111490000	chr1	111760000	111770000
chr1	111480000	111490000	chr1	111770000	111780000
chr1	111490000	111500000	chr1	111760000	111770000
chr1	111490000	111500000	chr1	112260000	112270000
chr1	111500000	111510000	chr1	111560000	111570000
chr1	111500000	111510000	chr1	112260000	112270000
chr1	111510000	111520000	chr1	112260000	112270000
chr1	111720000	111730000	chr1	111860000	111870000
chr1	111730000	111740000	chr1	112260000	112270000
chr1	111880000	111890000	chr1	111980000	111990000
chr1	111880000	111890000	chr1	111990000	112000000
chr1	111890000	111900000	chr1	111980000	111990000
chr1	111890000	111900000	chr1	111990000	112000000
chr1	112860000	112870000	chr1	112950000	112960000
chr1	112860000	112870000	chr1	112960000	112970000
chr1	112860000	112870000	chr1	113030000	113040000
chr1	112860000	112870000	chr1	113040000	113050000
chr1	112860000	112870000	chr1	113050000	113060000
chr1	112870000	112880000	chr1	112940000	112950000
chr1	112870000	112880000	chr1	112950000	112960000
chr1	112870000	112880000	chr1	112960000	112970000
chr1	112870000	112880000	chr1	112970000	112980000
chr1	112870000	112880000	chr1	113030000	113040000
chr1	112870000	112880000	chr1	113040000	113050000
chr1	112870000	112880000	chr1	113050000	113060000
chr1	112870000	112880000	chr1	113060000	113070000
chr1	112880000	112890000	chr1	112940000	112950000
chr1	112880000	112890000	chr1	112950000	112960000
chr1	112880000	112890000	chr1	112960000	112970000
chr1	112880000	112890000	chr1	112970000	112980000
chr1	112880000	112890000	chr1	113020000	113030000
chr1	112880000	112890000	chr1	113030000	113040000
chr1	112880000	112890000	chr1	113040000	113050000
chr1	112880000	112890000	chr1	113050000	113060000
chr1	112880000	112890000	chr1	113060000	113070000
chr1	112890000	112900000	chr1	112950000	112960000
chr1	112890000	112900000	chr1	112960000	112970000
chr1	112890000	112900000	chr1	113030000	113040000
chr1	112890000	112900000	chr1	113040000	113050000
chr1	112890000	112900000	chr1	113050000	113060000
chr1	112890000	112900000	chr1	113060000	113070000
chr1	112900000	112910000	chr1	113040000	113050000
chr1	112900000	112910000	chr1	113050000	113060000
chr1	112900000	112910000	chr1	113060000	113070000
chr1	112940000	112950000	chr1	113030000	113040000
chr1	112950000	112960000	chr1	113030000	113040000
chr1	112960000	112970000	chr1	113030000	113040000
chr1	115140000	115150000	chr1	115600000	115610000
chr1	115140000	115150000	chr1	115610000	115620000
chr1	115150000	115160000	chr1	115600000	115610000
chr1	115790000	115800000	chr1	115980000	115990000
chr1	115800000	115810000	chr1	115960000	115970000
chr1	115800000	115810000	chr1	115970000	115980000
chr1	115800000	115810000	chr1	115980000	115990000
chr1	115810000	115820000	chr1	115970000	115980000
chr1	115810000	115820000	chr1	115980000	115990000
chr1	115810000	115820000	chr1	116030000	116040000
chr1	115820000	115830000	chr1	115970000	115980000
chr1	115820000	115830000	chr1	115980000	115990000
chr1	115820000	115830000	chr1	116030000	116040000
chr1	115960000	115970000	chr1	116020000	116030000
chr1	115960000	115970000	chr1	116030000	116040000
chr1	115960000	115970000	chr1	116040000	116050000
chr1	115970000	115980000	chr1	116030000	116040000
chr1	115970000	115980000	chr1	116040000	116050000
chr1	115970000	115980000	chr1	116050000	116060000
chr1	115980000	115990000	chr1	116040000	116050000
chr1	115980000	115990000	chr1	116050000	116060000
chr1	115990000	116000000	chr1	116050000	116060000
chr1	116350000	116360000	chr1	116480000	116490000
chr1	116350000	116360000	chr1	116490000	116500000
chr1	116360000	116370000	chr1	116480000	116490000
chr1	116360000	116370000	chr1	116490000	116500000
chr1	116360000	116370000	chr1	116500000	116510000
chr1	116370000	116380000	chr1	116480000	116490000
chr1	116370000	116380000	chr1	116490000	116500000
chr1	116370000	116380000	chr1	116500000	116510000
chr1	116380000	116390000	chr1	116480000	116490000
chr1	116380000	116390000	chr1	116490000	116500000
chr1	119560000	119570000	chr1	119650000	119660000
chr1	119570000	119580000	chr1	119660000	119670000
chr1	151320000	151330000	chr1	151380000	151390000
chr1	151450000	151460000	chr1	151510000	151520000
chr1	151450000	151460000	chr1	151520000	151530000
chr1	151460000	151470000	chr1	151520000	151530000
chr1	151790000	151800000	chr1	151870000	151880000
chr1	151790000	151800000	chr1	151880000	151890000
chr1	151800000	151810000	chr1	151870000	151880000
chr1	151800000	151810000	chr1	151880000	151890000
chr1	151810000	151820000	chr1	151870000	151880000
chr1	151810000	151820000	chr1	151880000	151890000
chr1	151820000	151830000	chr1	151880000	151890000
chr1	153480000	153490000	chr1	153570000	153580000
[truncated: 38,838 more rows]

## Sheet: diff_loop_exc_inh_msn_sub
chr1	1020000	1030000	chr1	1270000	1280000
chr1	1020000	1030000	chr1	1280000	1290000
chr1	1020000	1030000	chr1	1290000	1300000
chr1	1020000	1030000	chr1	1300000	1310000
chr1	1030000	1040000	chr1	1270000	1280000
chr1	1030000	1040000	chr1	1280000	1290000
chr1	1030000	1040000	chr1	1290000	1300000
chr1	1030000	1040000	chr1	1300000	1310000
chr1	1030000	1040000	chr1	1310000	1320000
chr1	1040000	1050000	chr1	1270000	1280000
chr1	1040000	1050000	chr1	1280000	1290000
chr1	1040000	1050000	chr1	1290000	1300000
chr1	1040000	1050000	chr1	1300000	1310000
chr1	1040000	1050000	chr1	1310000	1320000
chr1	1040000	1050000	chr1	1320000	1330000
chr1	1050000	1060000	chr1	1280000	1290000
chr1	1050000	1060000	chr1	1290000	1300000
chr1	1050000	1060000	chr1	1300000	1310000
chr1	1050000	1060000	chr1	1310000	1320000
chr1	1190000	1200000	chr1	1260000	1270000
chr1	1190000	1200000	chr1	1270000	1280000
chr1	1200000	1210000	chr1	1260000	1270000
chr1	1200000	1210000	chr1	1270000	1280000
chr1	1200000	1210000	chr1	1280000	1290000
chr1	1210000	1220000	chr1	1270000	1280000
chr1	1210000	1220000	chr1	1280000	1290000
chr1	1220000	1230000	chr1	1280000	1290000
chr1	2110000	2120000	chr1	2170000	2180000
chr1	2120000	2130000	chr1	2180000	2190000
chr1	2120000	2130000	chr1	2190000	2200000
chr1	2130000	2140000	chr1	2190000	2200000
chr1	2140000	2150000	chr1	2200000	2210000
chr1	3620000	3630000	chr1	3780000	3790000
chr1	3620000	3630000	chr1	3790000	3800000
chr1	3620000	3630000	chr1	3800000	3810000
chr1	3630000	3640000	chr1	3790000	3800000
chr1	3630000	3640000	chr1	3800000	3810000
chr1	3880000	3890000	chr1	5980000	5990000
chr1	3880000	3890000	chr1	5990000	6000000
chr1	3890000	3900000	chr1	5960000	5970000
chr1	3890000	3900000	chr1	5970000	5980000
chr1	3890000	3900000	chr1	5980000	5990000
chr1	3890000	3900000	chr1	5990000	6000000
chr1	3900000	3910000	chr1	5960000	5970000
chr1	3900000	3910000	chr1	5970000	5980000
chr1	3900000	3910000	chr1	5980000	5990000
chr1	3900000	3910000	chr1	5990000	6000000
chr1	3910000	3920000	chr1	5960000	5970000
chr1	3910000	3920000	chr1	5970000	5980000
chr1	3910000	3920000	chr1	5980000	5990000
chr1	3910000	3920000	chr1	5990000	6000000
chr1	3920000	3930000	chr1	5960000	5970000
chr1	3920000	3930000	chr1	5970000	5980000
chr1	3920000	3930000	chr1	5980000	5990000
chr1	3920000	3930000	chr1	5990000	6000000
chr1	4250000	4260000	chr1	4380000	4390000
chr1	4250000	4260000	chr1	4390000	4400000
chr1	4250000	4260000	chr1	4400000	4410000
chr1	4260000	4270000	chr1	4380000	4390000
chr1	4480000	4490000	chr1	4600000	4610000
chr1	4490000	4500000	chr1	4590000	4600000
chr1	4490000	4500000	chr1	4600000	4610000
chr1	4490000	4500000	chr1	4610000	4620000
chr1	4500000	4510000	chr1	4590000	4600000
chr1	4500000	4510000	chr1	4600000	4610000
chr1	4500000	4510000	chr1	4610000	4620000
chr1	4510000	4520000	chr1	4590000	4600000
chr1	4510000	4520000	chr1	4600000	4610000
chr1	4510000	4520000	chr1	4610000	4620000
chr1	4520000	4530000	chr1	4600000	4610000
chr1	4590000	4600000	chr1	4650000	4660000
chr1	4590000	4600000	chr1	4660000	4670000
chr1	4600000	4610000	chr1	4660000	4670000
chr1	4600000	4610000	chr1	4670000	4680000
chr1	4630000	4640000	chr1	4700000	4710000
chr1	4640000	4650000	chr1	4700000	4710000
chr1	4640000	4650000	chr1	4710000	4720000
chr1	4640000	4650000	chr1	4720000	4730000
chr1	4640000	4650000	chr1	4730000	4740000
chr1	4640000	4650000	chr1	5960000	5970000
chr1	4640000	4650000	chr1	5970000	5980000
chr1	4640000	4650000	chr1	5980000	5990000
chr1	4640000	4650000	chr1	5990000	6000000
chr1	4650000	4660000	chr1	4710000	4720000
chr1	4650000	4660000	chr1	4720000	4730000
chr1	4650000	4660000	chr1	4730000	4740000
chr1	4650000	4660000	chr1	5910000	5920000
chr1	4650000	4660000	chr1	5950000	5960000
chr1	4650000	4660000	chr1	5960000	5970000
chr1	4650000	4660000	chr1	5970000	5980000
chr1	4650000	4660000	chr1	5980000	5990000
chr1	4650000	4660000	chr1	5990000	6000000
chr1	4660000	4670000	chr1	4720000	4730000
chr1	4660000	4670000	chr1	5910000	5920000
chr1	4660000	4670000	chr1	5920000	5930000
chr1	4660000	4670000	chr1	5950000	5960000
chr1	4660000	4670000	chr1	5960000	5970000
chr1	4660000	4670000	chr1	5970000	5980000
chr1	4660000	4670000	chr1	5980000	5990000
chr1	4660000	4670000	chr1	5990000	6000000
chr1	4670000	4680000	chr1	5910000	5920000
chr1	4670000	4680000	chr1	5960000	5970000
chr1	4670000	4680000	chr1	5970000	5980000
chr1	4670000	4680000	chr1	5980000	5990000
chr1	4670000	4680000	chr1	5990000	6000000
chr1	4680000	4690000	chr1	5970000	5980000
chr1	4680000	4690000	chr1	5980000	5990000
chr1	4680000	4690000	chr1	5990000	6000000
chr1	4770000	4780000	chr1	5960000	5970000
chr1	4770000	4780000	chr1	5970000	5980000
chr1	4770000	4780000	chr1	5980000	5990000
chr1	4770000	4780000	chr1	5990000	6000000
chr1	4780000	4790000	chr1	5970000	5980000
chr1	4780000	4790000	chr1	5980000	5990000
chr1	4780000	4790000	chr1	5990000	6000000
chr1	4790000	4800000	chr1	5970000	5980000
chr1	4790000	4800000	chr1	5980000	5990000
chr1	5220000	5230000	chr1	5490000	5500000
chr1	5220000	5230000	chr1	5500000	5510000
chr1	5230000	5240000	chr1	5480000	5490000
chr1	5230000	5240000	chr1	5490000	5500000
chr1	5230000	5240000	chr1	5500000	5510000
chr1	5240000	5250000	chr1	5300000	5310000
chr1	5240000	5250000	chr1	5480000	5490000
chr1	5240000	5250000	chr1	5490000	5500000
chr1	5240000	5250000	chr1	5500000	5510000
chr1	5250000	5260000	chr1	5490000	5500000
chr1	5250000	5260000	chr1	5500000	5510000
chr1	5310000	5320000	chr1	5490000	5500000
chr1	5490000	5500000	chr1	5590000	5600000
chr1	5490000	5500000	chr1	5600000	5610000
chr1	5490000	5500000	chr1	5610000	5620000
chr1	5500000	5510000	chr1	5580000	5590000
chr1	5500000	5510000	chr1	5590000	5600000
chr1	5500000	5510000	chr1	5600000	5610000
chr1	5500000	5510000	chr1	5610000	5620000
chr1	5500000	5510000	chr1	5620000	5630000
chr1	5500000	5510000	chr1	5630000	5640000
chr1	5510000	5520000	chr1	5580000	5590000
chr1	5510000	5520000	chr1	5590000	5600000
chr1	5510000	5520000	chr1	5600000	5610000
chr1	5510000	5520000	chr1	5610000	5620000
chr1	5510000	5520000	chr1	5620000	5630000
chr1	5510000	5520000	chr1	5630000	5640000
chr1	5520000	5530000	chr1	5590000	5600000
chr1	5520000	5530000	chr1	5600000	5610000
chr1	5520000	5530000	chr1	5610000	5620000
chr1	5520000	5530000	chr1	5620000	5630000
chr1	5530000	5540000	chr1	5590000	5600000
chr1	5590000	5600000	chr1	5750000	5760000
chr1	5960000	5970000	chr1	6020000	6030000
chr1	5960000	5970000	chr1	6030000	6040000
chr1	5960000	5970000	chr1	6040000	6050000
chr1	5970000	5980000	chr1	6030000	6040000
chr1	5970000	5980000	chr1	6040000	6050000
chr1	5970000	5980000	chr1	6050000	6060000
chr1	5970000	5980000	chr1	6060000	6070000
chr1	5970000	5980000	chr1	6070000	6080000
chr1	5970000	5980000	chr1	6170000	6180000
chr1	5970000	5980000	chr1	6180000	6190000
chr1	5970000	5980000	chr1	6190000	6200000
chr1	5980000	5990000	chr1	6040000	6050000
chr1	5980000	5990000	chr1	6050000	6060000
chr1	5980000	5990000	chr1	6060000	6070000
chr1	5980000	5990000	chr1	6070000	6080000
chr1	5980000	5990000	chr1	6080000	6090000
chr1	5990000	6000000	chr1	6050000	6060000
chr1	6060000	6070000	chr1	6130000	6140000
chr1	6100000	6110000	chr1	6170000	6180000
chr1	6100000	6110000	chr1	6180000	6190000
chr1	6100000	6110000	chr1	6190000	6200000
chr1	6110000	6120000	chr1	6180000	6190000
chr1	6110000	6120000	chr1	6190000	6200000
chr1	6110000	6120000	chr1	6200000	6210000
chr1	6120000	6130000	chr1	6180000	6190000
chr1	6120000	6130000	chr1	6190000	6200000
chr1	6120000	6130000	chr1	6200000	6210000
chr1	6120000	6130000	chr1	6210000	6220000
chr1	6130000	6140000	chr1	6190000	6200000
chr1	6130000	6140000	chr1	6200000	6210000
chr1	6140000	6150000	chr1	6200000	6210000
chr1	6210000	6220000	chr1	6450000	6460000
chr1	6210000	6220000	chr1	6460000	6470000
chr1	6210000	6220000	chr1	6470000	6480000
chr1	6220000	6230000	chr1	6460000	6470000
chr1	6220000	6230000	chr1	6470000	6480000
chr1	6420000	6430000	chr1	6480000	6490000
chr1	6600000	6610000	chr1	6660000	6670000
chr1	6630000	6640000	chr1	7000000	7010000
chr1	6630000	6640000	chr1	7020000	7030000
chr1	6630000	6640000	chr1	7030000	7040000
chr1	8400000	8410000	chr1	8500000	8510000
chr1	8410000	8420000	chr1	8500000	8510000
chr1	8410000	8420000	chr1	8510000	8520000
chr1	8420000	8430000	chr1	8500000	8510000
chr1	8840000	8850000	chr1	8990000	9000000
chr1	8850000	8860000	chr1	8980000	8990000
chr1	8850000	8860000	chr1	8990000	9000000
chr1	9680000	9690000	chr1	9740000	9750000
chr1	9710000	9720000	chr1	9920000	9930000
chr1	9720000	9730000	chr1	9780000	9790000
chr1	9720000	9730000	chr1	9840000	9850000
chr1	9720000	9730000	chr1	9850000	9860000
chr1	9720000	9730000	chr1	9860000	9870000
chr1	9720000	9730000	chr1	9920000	9930000
chr1	9730000	9740000	chr1	9790000	9800000
chr1	9730000	9740000	chr1	9830000	9840000
chr1	9730000	9740000	chr1	9840000	9850000
chr1	9730000	9740000	chr1	9850000	9860000
chr1	9730000	9740000	chr1	9860000	9870000
chr1	9740000	9750000	chr1	9840000	9850000
chr1	9740000	9750000	chr1	9850000	9860000
chr1	9740000	9750000	chr1	9860000	9870000
chr1	11130000	11140000	chr1	11210000	11220000
chr1	11260000	11270000	chr1	11320000	11330000
chr1	11280000	11290000	chr1	11480000	11490000
chr1	11290000	11300000	chr1	11470000	11480000
chr1	11290000	11300000	chr1	11480000	11490000
chr1	11290000	11300000	chr1	11490000	11500000
chr1	11300000	11310000	chr1	11470000	11480000
chr1	11300000	11310000	chr1	11480000	11490000
chr1	11300000	11310000	chr1	11490000	11500000
chr1	11480000	11490000	chr1	11620000	11630000
chr1	11480000	11490000	chr1	11630000	11640000
chr1	11480000	11490000	chr1	11640000	11650000
chr1	11480000	11490000	chr1	11650000	11660000
chr1	11490000	11500000	chr1	11620000	11630000
chr1	11490000	11500000	chr1	11630000	11640000
chr1	11490000	11500000	chr1	11640000	11650000
chr1	11490000	11500000	chr1	11650000	11660000
chr1	11500000	11510000	chr1	11640000	11650000
chr1	11500000	11510000	chr1	11650000	11660000
chr1	11530000	11540000	chr1	11630000	11640000
chr1	11530000	11540000	chr1	11640000	11650000
chr1	11530000	11540000	chr1	11650000	11660000
chr1	11540000	11550000	chr1	11630000	11640000
chr1	11540000	11550000	chr1	11640000	11650000
chr1	11540000	11550000	chr1	11650000	11660000
chr1	11550000	11560000	chr1	11630000	11640000
chr1	11550000	11560000	chr1	11640000	11650000
chr1	11550000	11560000	chr1	11650000	11660000
chr1	11560000	11570000	chr1	11630000	11640000
chr1	11560000	11570000	chr1	11640000	11650000
chr1	11570000	11580000	chr1	11630000	11640000
chr1	11570000	11580000	chr1	11640000	11650000
chr1	11580000	11590000	chr1	11640000	11650000
chr1	11640000	11650000	chr1	11710000	11720000
chr1	11640000	11650000	chr1	11790000	11800000
chr1	11650000	11660000	chr1	11710000	11720000
chr1	11650000	11660000	chr1	11790000	11800000
chr1	11990000	12000000	chr1	12070000	12080000
chr1	11990000	12000000	chr1	12080000	12090000
chr1	12000000	12010000	chr1	12060000	12070000
chr1	12000000	12010000	chr1	12070000	12080000
chr1	12000000	12010000	chr1	12080000	12090000
chr1	12010000	12020000	chr1	12070000	12080000
chr1	12010000	12020000	chr1	12080000	12090000
chr1	12010000	12020000	chr1	12090000	12100000
chr1	12020000	12030000	chr1	12080000	12090000
chr1	12280000	12290000	chr1	12780000	12790000
chr1	12290000	12300000	chr1	12780000	12790000
chr1	12330000	12340000	chr1	12420000	12430000
chr1	12330000	12340000	chr1	12430000	12440000
chr1	12340000	12350000	chr1	12420000	12430000
chr1	12340000	12350000	chr1	12430000	12440000
chr1	12610000	12620000	chr1	12760000	12770000
chr1	13530000	13540000	chr1	13600000	13610000
chr1	13530000	13540000	chr1	13610000	13620000
chr1	13530000	13540000	chr1	13620000	13630000
chr1	13530000	13540000	chr1	13790000	13800000
chr1	13530000	13540000	chr1	13800000	13810000
chr1	13540000	13550000	chr1	13600000	13610000
chr1	13540000	13550000	chr1	13610000	13620000
chr1	13540000	13550000	chr1	13620000	13630000
chr1	13540000	13550000	chr1	13630000	13640000
chr1	13550000	13560000	chr1	13610000	13620000
chr1	13550000	13560000	chr1	13620000	13630000
chr1	13720000	13730000	chr1	13790000	13800000
chr1	13720000	13730000	chr1	13800000	13810000
chr1	13730000	13740000	chr1	13790000	13800000
chr1	13730000	13740000	chr1	13800000	13810000
chr1	13730000	13740000	chr1	13810000	13820000
chr1	13740000	13750000	chr1	13800000	13810000
chr1	13740000	13750000	chr1	13810000	13820000
chr1	13750000	13760000	chr1	13810000	13820000
chr1	13790000	13800000	chr1	13950000	13960000
chr1	13820000	13830000	chr1	13940000	13950000
chr1	13820000	13830000	chr1	13950000	13960000
chr1	13830000	13840000	chr1	13950000	13960000
chr1	13950000	13960000	chr1	14070000	14080000
chr1	13960000	13970000	chr1	14070000	14080000
chr1	13960000	13970000	chr1	14090000	14100000
chr1	13960000	13970000	chr1	14100000	14110000
chr1	13960000	13970000	chr1	14250000	14260000
chr1	13960000	13970000	chr1	14260000	14270000
chr1	13960000	13970000	chr1	14600000	14610000
chr1	13960000	13970000	chr1	14610000	14620000
chr1	13970000	13980000	chr1	14070000	14080000
chr1	13970000	13980000	chr1	14080000	14090000
chr1	13970000	13980000	chr1	14090000	14100000
chr1	13970000	13980000	chr1	14100000	14110000
chr1	13970000	13980000	chr1	14110000	14120000
chr1	13970000	13980000	chr1	14120000	14130000
chr1	13970000	13980000	chr1	14250000	14260000
chr1	13970000	13980000	chr1	14260000	14270000
chr1	13970000	13980000	chr1	14600000	14610000
chr1	13980000	13990000	chr1	14070000	14080000
chr1	13980000	13990000	chr1	14080000	14090000
chr1	13980000	13990000	chr1	14090000	14100000
chr1	13980000	13990000	chr1	14100000	14110000
chr1	13980000	13990000	chr1	14110000	14120000
chr1	13990000	14000000	chr1	14090000	14100000
chr1	13990000	14000000	chr1	14100000	14110000
chr1	13990000	14000000	chr1	14110000	14120000
chr1	14000000	14010000	chr1	14090000	14100000
chr1	14000000	14010000	chr1	14100000	14110000
chr1	14010000	14020000	chr1	14100000	14110000
chr1	14020000	14030000	chr1	14090000	14100000
chr1	14020000	14030000	chr1	14100000	14110000
chr1	14260000	14270000	chr1	14440000	14450000
chr1	14410000	14420000	chr1	14480000	14490000
chr1	14430000	14440000	chr1	14520000	14530000
chr1	14430000	14440000	chr1	14530000	14540000
chr1	14440000	14450000	chr1	14510000	14520000
chr1	14440000	14450000	chr1	14520000	14530000
chr1	14440000	14450000	chr1	14530000	14540000
chr1	14500000	14510000	chr1	14580000	14590000
chr1	14510000	14520000	chr1	14580000	14590000
chr1	14520000	14530000	chr1	14580000	14590000
chr1	14670000	14680000	chr1	14730000	14740000
chr1	14820000	14830000	chr1	14880000	14890000
chr1	14820000	14830000	chr1	14890000	14900000
chr1	14930000	14940000	chr1	14990000	15000000
chr1	14940000	14950000	chr1	15000000	15010000
chr1	15110000	15120000	chr1	15260000	15270000
chr1	15110000	15120000	chr1	15270000	15280000
chr1	15120000	15130000	chr1	15190000	15200000
chr1	15120000	15130000	chr1	15250000	15260000
chr1	15120000	15130000	chr1	15260000	15270000
chr1	15120000	15130000	chr1	15270000	15280000
chr1	15120000	15130000	chr1	15280000	15290000
chr1	15130000	15140000	chr1	15240000	15250000
chr1	15130000	15140000	chr1	15250000	15260000
chr1	15130000	15140000	chr1	15260000	15270000
chr1	15130000	15140000	chr1	15270000	15280000
chr1	15130000	15140000	chr1	15280000	15290000
chr1	15140000	15150000	chr1	15240000	15250000
chr1	15140000	15150000	chr1	15250000	15260000
chr1	15140000	15150000	chr1	15260000	15270000
chr1	15140000	15150000	chr1	15270000	15280000
chr1	15140000	15150000	chr1	15280000	15290000
chr1	15150000	15160000	chr1	15250000	15260000
chr1	15150000	15160000	chr1	15260000	15270000
chr1	15150000	15160000	chr1	15270000	15280000
chr1	15160000	15170000	chr1	15250000	15260000
chr1	15160000	15170000	chr1	15260000	15270000
chr1	15160000	15170000	chr1	15270000	15280000
chr1	15170000	15180000	chr1	15260000	15270000
chr1	15300000	15310000	chr1	15390000	15400000
chr1	15300000	15310000	chr1	15400000	15410000
chr1	15300000	15310000	chr1	15410000	15420000
chr1	15300000	15310000	chr1	15420000	15430000
chr1	15300000	15310000	chr1	15430000	15440000
chr1	15300000	15310000	chr1	15520000	15530000
chr1	15300000	15310000	chr1	15530000	15540000
chr1	15310000	15320000	chr1	15380000	15390000
chr1	15310000	15320000	chr1	15390000	15400000
chr1	15310000	15320000	chr1	15400000	15410000
chr1	15310000	15320000	chr1	15410000	15420000
chr1	15310000	15320000	chr1	15420000	15430000
chr1	15310000	15320000	chr1	15430000	15440000
chr1	15310000	15320000	chr1	15510000	15520000
chr1	15310000	15320000	chr1	15520000	15530000
chr1	15310000	15320000	chr1	15530000	15540000
chr1	15320000	15330000	chr1	15380000	15390000
chr1	15320000	15330000	chr1	15390000	15400000
chr1	15320000	15330000	chr1	15400000	15410000
chr1	15320000	15330000	chr1	15410000	15420000
chr1	15320000	15330000	chr1	15420000	15430000
chr1	15320000	15330000	chr1	15430000	15440000
chr1	15320000	15330000	chr1	15440000	15450000
chr1	15320000	15330000	chr1	15510000	15520000
chr1	15320000	15330000	chr1	15520000	15530000
chr1	15320000	15330000	chr1	15530000	15540000
chr1	15320000	15330000	chr1	15580000	15590000
chr1	15330000	15340000	chr1	15390000	15400000
chr1	15330000	15340000	chr1	15400000	15410000
chr1	15330000	15340000	chr1	15410000	15420000
chr1	15330000	15340000	chr1	15420000	15430000
chr1	15330000	15340000	chr1	15430000	15440000
chr1	15330000	15340000	chr1	15520000	15530000
chr1	15330000	15340000	chr1	15530000	15540000
chr1	15330000	15340000	chr1	15540000	15550000
chr1	15340000	15350000	chr1	15400000	15410000
chr1	15340000	15350000	chr1	15410000	15420000
chr1	15340000	15350000	chr1	15420000	15430000
chr1	15340000	15350000	chr1	15430000	15440000
chr1	15340000	15350000	chr1	15520000	15530000
chr1	15340000	15350000	chr1	15530000	15540000
chr1	15350000	15360000	chr1	15420000	15430000
chr1	15400000	15410000	chr1	15520000	15530000
chr1	15400000	15410000	chr1	15530000	15540000
chr1	15410000	15420000	chr1	15520000	15530000
chr1	15410000	15420000	chr1	15530000	15540000
chr1	15420000	15430000	chr1	15520000	15530000
chr1	15420000	15430000	chr1	15530000	15540000
chr1	15430000	15440000	chr1	15520000	15530000
chr1	15430000	15440000	chr1	15530000	15540000
chr1	15960000	15970000	chr1	16040000	16050000
chr1	15970000	15980000	chr1	16050000	16060000
chr1	15980000	15990000	chr1	16040000	16050000
chr1	15980000	15990000	chr1	16050000	16060000
chr1	15990000	16000000	chr1	16050000	16060000
chr1	16000000	16010000	chr1	16060000	16070000
chr1	16060000	16070000	chr1	16230000	16240000
chr1	16060000	16070000	chr1	16240000	16250000
chr1	16060000	16070000	chr1	16250000	16260000
chr1	16060000	16070000	chr1	16340000	16350000
chr1	16060000	16070000	chr1	16350000	16360000
chr1	16060000	16070000	chr1	16360000	16370000
chr1	16060000	16070000	chr1	16370000	16380000
chr1	16070000	16080000	chr1	16220000	16230000
chr1	16070000	16080000	chr1	16230000	16240000
chr1	16070000	16080000	chr1	16240000	16250000
chr1	16070000	16080000	chr1	16250000	16260000
chr1	16070000	16080000	chr1	16330000	16340000
chr1	16070000	16080000	chr1	16340000	16350000
chr1	16070000	16080000	chr1	16350000	16360000
chr1	16070000	16080000	chr1	16360000	16370000
chr1	16070000	16080000	chr1	16370000	16380000
chr1	16070000	16080000	chr1	16380000	16390000
chr1	16080000	16090000	chr1	16220000	16230000
chr1	16080000	16090000	chr1	16230000	16240000
chr1	16080000	16090000	chr1	16240000	16250000
chr1	16080000	16090000	chr1	16250000	16260000
chr1	16080000	16090000	chr1	16330000	16340000
chr1	16080000	16090000	chr1	16340000	16350000
chr1	16080000	16090000	chr1	16350000	16360000
chr1	16080000	16090000	chr1	16360000	16370000
chr1	16080000	16090000	chr1	16370000	16380000
chr1	16080000	16090000	chr1	16380000	16390000
chr1	16090000	16100000	chr1	16230000	16240000
chr1	16090000	16100000	chr1	16240000	16250000
chr1	16090000	16100000	chr1	16250000	16260000
chr1	16090000	16100000	chr1	16340000	16350000
chr1	16090000	16100000	chr1	16350000	16360000
chr1	16090000	16100000	chr1	16360000	16370000
chr1	16090000	16100000	chr1	16370000	16380000
chr1	16190000	16200000	chr1	16250000	16260000
chr1	17430000	17440000	chr1	18210000	18220000
chr1	17900000	17910000	chr1	18190000	18200000
chr1	17900000	17910000	chr1	18200000	18210000
chr1	17900000	17910000	chr1	18210000	18220000
chr1	17910000	17920000	chr1	18060000	18070000
chr1	17910000	17920000	chr1	18070000	18080000
chr1	17910000	17920000	chr1	18080000	18090000
chr1	17910000	17920000	chr1	18090000	18100000
chr1	17910000	17920000	chr1	18100000	18110000
chr1	17910000	17920000	chr1	18110000	18120000
chr1	17910000	17920000	chr1	18190000	18200000
chr1	17910000	17920000	chr1	18200000	18210000
chr1	17910000	17920000	chr1	18210000	18220000
chr1	17910000	17920000	chr1	18220000	18230000
chr1	17910000	17920000	chr1	18230000	18240000
chr1	17910000	17920000	chr1	18290000	18300000
chr1	17910000	17920000	chr1	18560000	18570000
chr1	17920000	17930000	chr1	17980000	17990000
chr1	17920000	17930000	chr1	17990000	18000000
chr1	17920000	17930000	chr1	18000000	18010000
chr1	17920000	17930000	chr1	18060000	18070000
chr1	17920000	17930000	chr1	18070000	18080000
chr1	17920000	17930000	chr1	18080000	18090000
chr1	17920000	17930000	chr1	18090000	18100000
chr1	17920000	17930000	chr1	18100000	18110000
chr1	17920000	17930000	chr1	18110000	18120000
chr1	17920000	17930000	chr1	18120000	18130000
chr1	17920000	17930000	chr1	18190000	18200000
chr1	17920000	17930000	chr1	18200000	18210000
chr1	17920000	17930000	chr1	18210000	18220000
chr1	17920000	17930000	chr1	18290000	18300000
chr1	17920000	17930000	chr1	18300000	18310000
chr1	17930000	17940000	chr1	17990000	18000000
chr1	17930000	17940000	chr1	18000000	18010000
chr1	17930000	17940000	chr1	18070000	18080000
chr1	17930000	17940000	chr1	18080000	18090000
chr1	17930000	17940000	chr1	18090000	18100000
chr1	17930000	17940000	chr1	18100000	18110000
chr1	17930000	17940000	chr1	18110000	18120000
chr1	17930000	17940000	chr1	18200000	18210000
chr1	17930000	17940000	chr1	18210000	18220000
chr1	17940000	17950000	chr1	18090000	18100000
chr1	18090000	18100000	chr1	18190000	18200000
chr1	18090000	18100000	chr1	18200000	18210000
chr1	18090000	18100000	chr1	18210000	18220000
chr1	18090000	18100000	chr1	18310000	18320000
chr1	18090000	18100000	chr1	18320000	18330000
chr1	18100000	18110000	chr1	18170000	18180000
chr1	18100000	18110000	chr1	18180000	18190000
chr1	18100000	18110000	chr1	18190000	18200000
chr1	18100000	18110000	chr1	18200000	18210000
chr1	18100000	18110000	chr1	18210000	18220000
chr1	18100000	18110000	chr1	18220000	18230000
chr1	18100000	18110000	chr1	18300000	18310000
chr1	18100000	18110000	chr1	18310000	18320000
chr1	18100000	18110000	chr1	18320000	18330000
chr1	18100000	18110000	chr1	18330000	18340000
chr1	18110000	18120000	chr1	18170000	18180000
chr1	18110000	18120000	chr1	18180000	18190000
chr1	18110000	18120000	chr1	18190000	18200000
chr1	18110000	18120000	chr1	18200000	18210000
chr1	18110000	18120000	chr1	18210000	18220000
chr1	18110000	18120000	chr1	18220000	18230000
chr1	18110000	18120000	chr1	18230000	18240000
chr1	18110000	18120000	chr1	18290000	18300000
chr1	18110000	18120000	chr1	18300000	18310000
chr1	18110000	18120000	chr1	18310000	18320000
chr1	18110000	18120000	chr1	18320000	18330000
chr1	18110000	18120000	chr1	18330000	18340000
chr1	18110000	18120000	chr1	18340000	18350000
chr1	18120000	18130000	chr1	18180000	18190000
chr1	18120000	18130000	chr1	18190000	18200000
chr1	18120000	18130000	chr1	18200000	18210000
chr1	18120000	18130000	chr1	18210000	18220000
chr1	18120000	18130000	chr1	18220000	18230000
chr1	18120000	18130000	chr1	18230000	18240000
chr1	18120000	18130000	chr1	18300000	18310000
chr1	18120000	18130000	chr1	18310000	18320000
chr1	18120000	18130000	chr1	18320000	18330000
chr1	18120000	18130000	chr1	18330000	18340000
chr1	18120000	18130000	chr1	18340000	18350000
chr1	18190000	18200000	chr1	18300000	18310000
chr1	18190000	18200000	chr1	18310000	18320000
chr1	18190000	18200000	chr1	18320000	18330000
chr1	18190000	18200000	chr1	18330000	18340000
chr1	18190000	18200000	chr1	18340000	18350000
chr1	18200000	18210000	chr1	18290000	18300000
chr1	18200000	18210000	chr1	18300000	18310000
chr1	18200000	18210000	chr1	18310000	18320000
chr1	18200000	18210000	chr1	18320000	18330000
chr1	18200000	18210000	chr1	18330000	18340000
chr1	18200000	18210000	chr1	18340000	18350000
chr1	18200000	18210000	chr1	18550000	18560000
chr1	18200000	18210000	chr1	18560000	18570000
chr1	18200000	18210000	chr1	18570000	18580000
chr1	18200000	18210000	chr1	18580000	18590000
chr1	18210000	18220000	chr1	18280000	18290000
chr1	18210000	18220000	chr1	18290000	18300000
chr1	18210000	18220000	chr1	18300000	18310000
chr1	18210000	18220000	chr1	18310000	18320000
chr1	18210000	18220000	chr1	18320000	18330000
chr1	18210000	18220000	chr1	18330000	18340000
chr1	18210000	18220000	chr1	18340000	18350000
chr1	18210000	18220000	chr1	18560000	18570000
chr1	18210000	18220000	chr1	18570000	18580000
chr1	18210000	18220000	chr1	18580000	18590000
chr1	18220000	18230000	chr1	18280000	18290000
chr1	18220000	18230000	chr1	18290000	18300000
chr1	18220000	18230000	chr1	18300000	18310000
chr1	18220000	18230000	chr1	18310000	18320000
chr1	18220000	18230000	chr1	18320000	18330000
chr1	18220000	18230000	chr1	18330000	18340000
chr1	18220000	18230000	chr1	18560000	18570000
chr1	18220000	18230000	chr1	18570000	18580000
chr1	18230000	18240000	chr1	18290000	18300000
chr1	18230000	18240000	chr1	18300000	18310000
chr1	18230000	18240000	chr1	18310000	18320000
chr1	18230000	18240000	chr1	18320000	18330000
chr1	18230000	18240000	chr1	18570000	18580000
chr1	18580000	18590000	chr1	18820000	18830000
chr1	18580000	18590000	chr1	18830000	18840000
chr1	18590000	18600000	chr1	18800000	18810000
chr1	18590000	18600000	chr1	18810000	18820000
chr1	18590000	18600000	chr1	18820000	18830000
chr1	18590000	18600000	chr1	18830000	18840000
chr1	18590000	18600000	chr1	18840000	18850000
chr1	18590000	18600000	chr1	18860000	18870000
chr1	18590000	18600000	chr1	18870000	18880000
chr1	18590000	18600000	chr1	18880000	18890000
chr1	18600000	18610000	chr1	18800000	18810000
chr1	18600000	18610000	chr1	18810000	18820000
chr1	18600000	18610000	chr1	18820000	18830000
chr1	18600000	18610000	chr1	18830000	18840000
chr1	18600000	18610000	chr1	18840000	18850000
chr1	18600000	18610000	chr1	18860000	18870000
chr1	18600000	18610000	chr1	18870000	18880000
chr1	18600000	18610000	chr1	18880000	18890000
chr1	18910000	18920000	chr1	19110000	19120000
chr1	18920000	18930000	chr1	19090000	19100000
chr1	19100000	19110000	chr1	19160000	19170000
chr1	19110000	19120000	chr1	19170000	19180000
chr1	19330000	19340000	chr1	19660000	19670000
chr1	19330000	19340000	chr1	19670000	19680000
chr1	19340000	19350000	chr1	19660000	19670000
chr1	19340000	19350000	chr1	19670000	19680000
chr1	19350000	19360000	chr1	19660000	19670000
chr1	19350000	19360000	chr1	19670000	19680000
chr1	19360000	19370000	chr1	19660000	19670000
chr1	19370000	19380000	chr1	19650000	19660000
chr1	19370000	19380000	chr1	19660000	19670000
chr1	19380000	19390000	chr1	19460000	19470000
chr1	19380000	19390000	chr1	19470000	19480000
chr1	19380000	19390000	chr1	19480000	19490000
chr1	19380000	19390000	chr1	19650000	19660000
chr1	19380000	19390000	chr1	19660000	19670000
chr1	19390000	19400000	chr1	19460000	19470000
chr1	19390000	19400000	chr1	19470000	19480000
chr1	19390000	19400000	chr1	19480000	19490000
chr1	19390000	19400000	chr1	19490000	19500000
chr1	19390000	19400000	chr1	19640000	19650000
chr1	19390000	19400000	chr1	19650000	19660000
chr1	19390000	19400000	chr1	19660000	19670000
chr1	19400000	19410000	chr1	19460000	19470000
chr1	19400000	19410000	chr1	19470000	19480000
chr1	19400000	19410000	chr1	19480000	19490000
chr1	19400000	19410000	chr1	19490000	19500000
chr1	19400000	19410000	chr1	19640000	19650000
chr1	19400000	19410000	chr1	19650000	19660000
chr1	19400000	19410000	chr1	19660000	19670000
chr1	19410000	19420000	chr1	19470000	19480000
chr1	19410000	19420000	chr1	19480000	19490000
chr1	19410000	19420000	chr1	19490000	19500000
chr1	19420000	19430000	chr1	19480000	19490000
chr1	19460000	19470000	chr1	19650000	19660000
chr1	19460000	19470000	chr1	19660000	19670000
chr1	19470000	19480000	chr1	19640000	19650000
chr1	19470000	19480000	chr1	19650000	19660000
chr1	19470000	19480000	chr1	19660000	19670000
chr1	19480000	19490000	chr1	19660000	19670000
chr1	19640000	19650000	chr1	19860000	19870000
chr1	19640000	19650000	chr1	19870000	19880000
chr1	19640000	19650000	chr1	19880000	19890000
chr1	19650000	19660000	chr1	19710000	19720000
chr1	19650000	19660000	chr1	19720000	19730000
chr1	19650000	19660000	chr1	19730000	19740000
chr1	19650000	19660000	chr1	19740000	19750000
chr1	19650000	19660000	chr1	19750000	19760000
chr1	19650000	19660000	chr1	19760000	19770000
chr1	19650000	19660000	chr1	19850000	19860000
chr1	19650000	19660000	chr1	19860000	19870000
chr1	19650000	19660000	chr1	19870000	19880000
chr1	19650000	19660000	chr1	19880000	19890000
chr1	19650000	19660000	chr1	19890000	19900000
chr1	19650000	19660000	chr1	19900000	19910000
chr1	19660000	19670000	chr1	19720000	19730000
chr1	19660000	19670000	chr1	19730000	19740000
chr1	19660000	19670000	chr1	19740000	19750000
chr1	19660000	19670000	chr1	19750000	19760000
chr1	19660000	19670000	chr1	19760000	19770000
chr1	19660000	19670000	chr1	19860000	19870000
chr1	19660000	19670000	chr1	19870000	19880000
chr1	19660000	19670000	chr1	19880000	19890000
chr1	19660000	19670000	chr1	19890000	19900000
chr1	19660000	19670000	chr1	19900000	19910000
chr1	19660000	19670000	chr1	20050000	20060000
chr1	19660000	19670000	chr1	20170000	20180000
chr1	19660000	19670000	chr1	20180000	20190000
chr1	19660000	19670000	chr1	20190000	20200000
chr1	19660000	19670000	chr1	20200000	20210000
chr1	19660000	19670000	chr1	20210000	20220000
chr1	19670000	19680000	chr1	19730000	19740000
chr1	19670000	19680000	chr1	19740000	19750000
chr1	19670000	19680000	chr1	19750000	19760000
chr1	19670000	19680000	chr1	19760000	19770000
chr1	19670000	19680000	chr1	19860000	19870000
chr1	19670000	19680000	chr1	19870000	19880000
chr1	19670000	19680000	chr1	19880000	19890000
chr1	19670000	19680000	chr1	19890000	19900000
chr1	19670000	19680000	chr1	19900000	19910000
chr1	19680000	19690000	chr1	19740000	19750000
chr1	19680000	19690000	chr1	19750000	19760000
chr1	19680000	19690000	chr1	19880000	19890000
chr1	19690000	19700000	chr1	19750000	19760000
chr1	19700000	19710000	chr1	19760000	19770000
chr1	19700000	19710000	chr1	19880000	19890000
chr1	19710000	19720000	chr1	19860000	19870000
chr1	19710000	19720000	chr1	19870000	19880000
chr1	19710000	19720000	chr1	19880000	19890000
chr1	19710000	19720000	chr1	19890000	19900000
chr1	19710000	19720000	chr1	20180000	20190000
chr1	19720000	19730000	chr1	19860000	19870000
chr1	19720000	19730000	chr1	19870000	19880000
chr1	19720000	19730000	chr1	19880000	19890000
chr1	19720000	19730000	chr1	19890000	19900000
chr1	19720000	19730000	chr1	19900000	19910000
chr1	19720000	19730000	chr1	20170000	20180000
chr1	19720000	19730000	chr1	20180000	20190000
chr1	19730000	19740000	chr1	19860000	19870000
chr1	19730000	19740000	chr1	19870000	19880000
chr1	19730000	19740000	chr1	19880000	19890000
chr1	19730000	19740000	chr1	19890000	19900000
chr1	19730000	19740000	chr1	19900000	19910000
chr1	19730000	19740000	chr1	20180000	20190000
chr1	19740000	19750000	chr1	19860000	19870000
chr1	19740000	19750000	chr1	19870000	19880000
chr1	19740000	19750000	chr1	19880000	19890000
chr1	19740000	19750000	chr1	19890000	19900000
chr1	19740000	19750000	chr1	19900000	19910000
chr1	19740000	19750000	chr1	20180000	20190000
chr1	19750000	19760000	chr1	19860000	19870000
chr1	19750000	19760000	chr1	19870000	19880000
chr1	19750000	19760000	chr1	19880000	19890000
chr1	19750000	19760000	chr1	19890000	19900000
chr1	19750000	19760000	chr1	19900000	19910000
chr1	19760000	19770000	chr1	19870000	19880000
chr1	19760000	19770000	chr1	19880000	19890000
chr1	19760000	19770000	chr1	19890000	19900000
chr1	19760000	19770000	chr1	19900000	19910000
chr1	19770000	19780000	chr1	19890000	19900000
chr1	19770000	19780000	chr1	19900000	19910000
chr1	19900000	19910000	chr1	20060000	20070000
chr1	19910000	19920000	chr1	20050000	20060000
chr1	19910000	19920000	chr1	20060000	20070000
chr1	19910000	19920000	chr1	20070000	20080000
chr1	19920000	19930000	chr1	20060000	20070000
chr1	19920000	19930000	chr1	20070000	20080000
chr1	19930000	19940000	chr1	20180000	20190000
chr1	20050000	20060000	chr1	20150000	20160000
chr1	20050000	20060000	chr1	20160000	20170000
chr1	20050000	20060000	chr1	20170000	20180000
chr1	20050000	20060000	chr1	20180000	20190000
chr1	20050000	20060000	chr1	20190000	20200000
chr1	20050000	20060000	chr1	20200000	20210000
chr1	20060000	20070000	chr1	20150000	20160000
chr1	20060000	20070000	chr1	20160000	20170000
chr1	20060000	20070000	chr1	20170000	20180000
chr1	20060000	20070000	chr1	20180000	20190000
chr1	20060000	20070000	chr1	20190000	20200000
chr1	20060000	20070000	chr1	20200000	20210000
chr1	20060000	20070000	chr1	20480000	20490000
chr1	20060000	20070000	chr1	20490000	20500000
chr1	20060000	20070000	chr1	20500000	20510000
chr1	20070000	20080000	chr1	20160000	20170000
chr1	20070000	20080000	chr1	20170000	20180000
chr1	20070000	20080000	chr1	20180000	20190000
chr1	20070000	20080000	chr1	20190000	20200000
chr1	20180000	20190000	chr1	20270000	20280000
chr1	20190000	20200000	chr1	20260000	20270000
chr1	20190000	20200000	chr1	20340000	20350000
chr1	20340000	20350000	chr1	20470000	20480000
chr1	20340000	20350000	chr1	20480000	20490000
chr1	20340000	20350000	chr1	20490000	20500000
chr1	20340000	20350000	chr1	20500000	20510000
chr1	20350000	20360000	chr1	20470000	20480000
chr1	20350000	20360000	chr1	20480000	20490000
chr1	20350000	20360000	chr1	20490000	20500000
chr1	20350000	20360000	chr1	20500000	20510000
chr1	20360000	20370000	chr1	20470000	20480000
chr1	20360000	20370000	chr1	20480000	20490000
chr1	20360000	20370000	chr1	20490000	20500000
chr1	20370000	20380000	chr1	20480000	20490000
chr1	20370000	20380000	chr1	20490000	20500000
chr1	20650000	20660000	chr1	20710000	20720000
chr1	20650000	20660000	chr1	20720000	20730000
chr1	20650000	20660000	chr1	20730000	20740000
chr1	20660000	20670000	chr1	20720000	20730000
chr1	20660000	20670000	chr1	20730000	20740000
chr1	20670000	20680000	chr1	20730000	20740000
chr1	20670000	20680000	chr1	20740000	20750000
chr1	20680000	20690000	chr1	20740000	20750000
chr1	20680000	20690000	chr1	21610000	21620000
chr1	20680000	20690000	chr1	21620000	21630000
chr1	20690000	20700000	chr1	21630000	21640000
chr1	20700000	20710000	chr1	21210000	21220000
chr1	20700000	20710000	chr1	21610000	21620000
chr1	20710000	20720000	chr1	21210000	21220000
chr1	20710000	20720000	chr1	21610000	21620000
chr1	20720000	20730000	chr1	21210000	21220000
chr1	21360000	21370000	chr1	21650000	21660000
chr1	21370000	21380000	chr1	21640000	21650000
chr1	21370000	21380000	chr1	21650000	21660000
chr1	21380000	21390000	chr1	21650000	21660000
chr1	21480000	21490000	chr1	21590000	21600000
chr1	21480000	21490000	chr1	21600000	21610000
chr1	21480000	21490000	chr1	21630000	21640000
chr1	21480000	21490000	chr1	21640000	21650000
chr1	21480000	21490000	chr1	21650000	21660000
chr1	21490000	21500000	chr1	21590000	21600000
chr1	21490000	21500000	chr1	21600000	21610000
chr1	21490000	21500000	chr1	21610000	21620000
chr1	21490000	21500000	chr1	21630000	21640000
chr1	21490000	21500000	chr1	21640000	21650000
chr1	21490000	21500000	chr1	21650000	21660000
chr1	21490000	21500000	chr1	21660000	21670000
chr1	21500000	21510000	chr1	21630000	21640000
chr1	21610000	21620000	chr1	21780000	21790000
chr1	21620000	21630000	chr1	21770000	21780000
chr1	21620000	21630000	chr1	21780000	21790000
chr1	21630000	21640000	chr1	21700000	21710000
chr1	21630000	21640000	chr1	21710000	21720000
chr1	21630000	21640000	chr1	21770000	21780000
chr1	21630000	21640000	chr1	21780000	21790000
chr1	21640000	21650000	chr1	21700000	21710000
chr1	21640000	21650000	chr1	21710000	21720000
chr1	21640000	21650000	chr1	21770000	21780000
chr1	21640000	21650000	chr1	21780000	21790000
chr1	21650000	21660000	chr1	21710000	21720000
chr1	21650000	21660000	chr1	21720000	21730000
chr1	21650000	21660000	chr1	21770000	21780000
chr1	21650000	21660000	chr1	21780000	21790000
chr1	21650000	21660000	chr1	21840000	21850000
chr1	21660000	21670000	chr1	21720000	21730000
chr1	21660000	21670000	chr1	21770000	21780000
chr1	21660000	21670000	chr1	21780000	21790000
chr1	21660000	21670000	chr1	21830000	21840000
chr1	21660000	21670000	chr1	21840000	21850000
chr1	21660000	21670000	chr1	21850000	21860000
chr1	21670000	21680000	chr1	21770000	21780000
chr1	21670000	21680000	chr1	21780000	21790000
chr1	21670000	21680000	chr1	21840000	21850000
chr1	21670000	21680000	chr1	21850000	21860000
chr1	21680000	21690000	chr1	21840000	21850000
chr1	21680000	21690000	chr1	21850000	21860000
chr1	21690000	21700000	chr1	21840000	21850000
chr1	21700000	21710000	chr1	21770000	21780000
chr1	21710000	21720000	chr1	21770000	21780000
chr1	22410000	22420000	chr1	22630000	22640000
[truncated: 117,438 more rows]

## Sheet: diff_loop_exc
chr1	2090000	2100000	chr1	2170000	2180000
[truncated: 100,836 more rows]

[truncated: 5 more sheets: diff_loop_inh, diff_loop_cnu, diff_loop_it, diff_loop_cge, diff_loop_msn]
