# Supplementary material for: Single Cell DNA Methylation and 3D Genome Architecture in the Human Brain
Source: Science. Author manuscript; Available in PMC 2023 Oct 13. (PMC10572106; doi:10.1126/science.adf5357)
Supplement: Table 8 [file NIHMS1929560-supplement-Table_8.xlsx]

## Sheet: scbarcode.cpg
cpg_id	feat_id
chr10_100072991	chr10_100072991
chr13_108419405	chr10_100072991
chr15_79064448	chr10_100072991
chr16_65196113	chr10_100072991
chr19_56879570	chr10_100072991
chr19_56879596	chr10_100072991
chr2_80051074	chr10_100072991
chr6_9035119	chr10_100072991
chr10_100738094	chr10_100738094
chr10_100738204	chr10_100738094
chr10_100738253	chr10_100738094
chr10_100738319	chr10_100738094
chr10_100738325	chr10_100738094
chr10_100738355	chr10_100738094
chr10_100738522	chr10_100738094
chr10_100738633	chr10_100738094
chr10_100740938	chr10_100738094
chr10_100740976	chr10_100738094
chr10_100741629	chr10_100738094
chr10_100741730	chr10_100738094
chr10_100741944	chr10_100738094
chr10_100742044	chr10_100738094
chr10_100742067	chr10_100738094
chr10_100742071	chr10_100738094
chr10_100742118	chr10_100738094
chr10_100742172	chr10_100738094
chr10_100742308	chr10_100738094
chr10_100742474	chr10_100738094
chr10_100742698	chr10_100738094
chr10_100828148	chr10_100738094
chr10_100828154	chr10_100738094
chr10_100828192	chr10_100738094
chr10_100828203	chr10_100738094
chr10_100828279	chr10_100738094
chr10_100828329	chr10_100738094
chr10_100828351	chr10_100738094
chr10_100828497	chr10_100738094
chr10_100828511	chr10_100738094
chr10_100828535	chr10_100738094
chr10_100828546	chr10_100738094
chr10_100828558	chr10_100738094
chr10_100828683	chr10_100738094
chr10_100828697	chr10_100738094
chr10_100829043	chr10_100738094
chr5_138611423	chr10_100738094
chr5_138611480	chr10_100738094
chr6_10421363	chr10_100738094
chr6_10422269	chr10_100738094
chr6_72620289	chr10_100738094
chr9_109498146	chr10_100738094
chr9_136109939	chr10_100738094
chr10_1007627	chr10_1007627
chr10_1007632	chr10_1007627
chr10_101195513	chr10_1007627
chr10_102015273	chr10_1007627
chr10_104334900	chr10_1007627
chr10_10532207	chr10_1007627
chr10_105977522	chr10_1007627
chr10_107337408	chr10_1007627
chr10_112866642	chr10_1007627
chr10_113012898	chr10_1007627
chr10_113012932	chr10_1007627
chr10_113012973	chr10_1007627
chr10_114167081	chr10_1007627
chr10_114167083	chr10_1007627
chr10_115581065	chr10_1007627
chr10_117283902	chr10_1007627
chr10_117284043	chr10_1007627
chr10_117284418	chr10_1007627
chr10_117284425	chr10_1007627
chr10_11774356	chr10_1007627
chr10_117848858	chr10_1007627
chr10_119175417	chr10_1007627
chr10_12226038	chr10_1007627
chr10_123169634	chr10_1007627
chr10_123298751	chr10_1007627
chr10_123435153	chr10_1007627
chr10_123435389	chr10_1007627
chr10_12536364	chr10_1007627
chr10_125759977	chr10_1007627
chr10_127393873	chr10_1007627
chr10_127393887	chr10_1007627
chr10_129516845	chr10_1007627
chr10_130025923	chr10_1007627
chr10_130025991	chr10_1007627
chr10_130026002	chr10_1007627
chr10_130152400	chr10_1007627
chr10_15605723	chr10_1007627
chr10_16657763	chr10_1007627
chr10_16954989	chr10_1007627
chr10_16955039	chr10_1007627
chr10_18174683	chr10_1007627
chr10_18695960	chr10_1007627
chr10_20475174	chr10_1007627
chr10_20475198	chr10_1007627
chr10_25085302	chr10_1007627
chr10_2704239	chr10_1007627
chr10_30309406	chr10_1007627
chr10_32034572	chr10_1007627
chr10_33635811	chr10_1007627
chr10_33967155	chr10_1007627
chr10_43954101	chr10_1007627
chr10_45476123	chr10_1007627
chr10_60875334	chr10_1007627
chr10_62472306	chr10_1007627
chr10_72398506	chr10_1007627
chr10_74139777	chr10_1007627
chr10_74140050	chr10_1007627
chr10_74168277	chr10_1007627
chr10_74168305	chr10_1007627
chr10_80049526	chr10_1007627
chr10_83215303	chr10_1007627
chr10_86486752	chr10_1007627
chr10_86494429	chr10_1007627
chr10_92000742	chr10_1007627
chr10_92000773	chr10_1007627
chr10_96660275	chr10_1007627
chr10_97779801	chr10_1007627
chr11_107955035	chr10_1007627
chr11_111259247	chr10_1007627
chr11_111259384	chr10_1007627
chr11_118821906	chr10_1007627
chr11_118821955	chr10_1007627
chr11_118822044	chr10_1007627
chr11_128177842	chr10_1007627
chr11_128308643	chr10_1007627
chr11_12859520	chr10_1007627
chr11_130961271	chr10_1007627
chr11_133207574	chr10_1007627
chr11_133207580	chr10_1007627
chr11_133418119	chr10_1007627
chr11_133418127	chr10_1007627
chr11_134430232	chr10_1007627
chr11_134430241	chr10_1007627
chr11_13707931	chr10_1007627
chr11_17857404	chr10_1007627
chr11_17857462	chr10_1007627
chr11_18080716	chr10_1007627
chr11_19504473	chr10_1007627
chr11_21031770	chr10_1007627
chr11_21147332	chr10_1007627
chr11_22206124	chr10_1007627
chr11_27204498	chr10_1007627
chr11_27204510	chr10_1007627
chr11_30444897	chr10_1007627
chr11_3148582	chr10_1007627
chr11_31921500	chr10_1007627
chr11_31921528	chr10_1007627
chr11_34507508	chr10_1007627
chr11_34507581	chr10_1007627
chr11_34982478	chr10_1007627
chr11_57629677	chr10_1007627
chr11_66062901	chr10_1007627
chr11_66120945	chr10_1007627
chr11_66120971	chr10_1007627
chr11_66121178	chr10_1007627
chr11_66121207	chr10_1007627
chr11_77315806	chr10_1007627
chr11_77315895	chr10_1007627
chr11_87165838	chr10_1007627
chr11_87255583	chr10_1007627
chr11_89626191	chr10_1007627
chr11_8976173	chr10_1007627
chr11_92758626	chr10_1007627
chr12_106154027	chr10_1007627
chr12_109201083	chr10_1007627
chr12_110443712	chr10_1007627
chr12_112137341	chr10_1007627
chr12_11536572	chr10_1007627
chr12_116904597	chr10_1007627
chr12_117082629	chr10_1007627
chr12_117369178	chr10_1007627
chr12_121064566	chr10_1007627
chr12_12651312	chr10_1007627
chr12_12919288	chr10_1007627
chr12_129199859	chr10_1007627
chr12_132522479	chr10_1007627
chr12_132522490	chr10_1007627
chr12_132792293	chr10_1007627
chr12_132792389	chr10_1007627
chr12_132792428	chr10_1007627
chr12_133008419	chr10_1007627
chr12_14999394	chr10_1007627
chr12_16008223	chr10_1007627
chr12_2081288	chr10_1007627
chr12_2081298	chr10_1007627
chr12_2081308	chr10_1007627
chr12_23003744	chr10_1007627
chr12_32076268	chr10_1007627
chr12_32076323	chr10_1007627
chr12_32076450	chr10_1007627
chr12_32869145	chr10_1007627
chr12_38671290	chr10_1007627
chr12_41367855	chr10_1007627
chr12_42433012	chr10_1007627
chr12_42766446	chr10_1007627
chr12_43606705	chr10_1007627
chr12_49219984	chr10_1007627
chr12_50304918	chr10_1007627
chr12_56229721	chr10_1007627
chr12_5791188	chr10_1007627
chr12_59338713	chr10_1007627
chr12_63299871	chr10_1007627
chr12_6515929	chr10_1007627
chr12_66980383	chr10_1007627
chr12_68008710	chr10_1007627
chr12_79307569	chr10_1007627
chr12_79593359	chr10_1007627
chr12_79593616	chr10_1007627
chr12_982272	chr10_1007627
chr13_100071491	chr10_1007627
chr13_100071554	chr10_1007627
chr13_100071628	chr10_1007627
chr13_100071633	chr10_1007627
chr13_101232484	chr10_1007627
chr13_101630967	chr10_1007627
chr13_102284131	chr10_1007627
chr13_109759493	chr10_1007627
chr13_114245368	chr10_1007627
chr13_21074397	chr10_1007627
chr13_25303202	chr10_1007627
chr13_26034553	chr10_1007627
chr13_30537824	chr10_1007627
chr13_32478776	chr10_1007627
chr13_32500703	chr10_1007627
chr13_38681688	chr10_1007627
chr13_39290885	chr10_1007627
chr13_39291052	chr10_1007627
chr13_39291127	chr10_1007627
chr13_39291318	chr10_1007627
chr13_39582686	chr10_1007627
chr13_43655719	chr10_1007627
chr13_43655824	chr10_1007627
chr13_45364325	chr10_1007627
chr13_48060777	chr10_1007627
chr13_51675963	chr10_1007627
chr13_51966775	chr10_1007627
chr13_52985320	chr10_1007627
chr13_55626002	chr10_1007627
chr13_76382853	chr10_1007627
chr13_98621636	chr10_1007627
chr13_99257487	chr10_1007627
chr13_99257545	chr10_1007627
chr13_99364910	chr10_1007627
chr14_101952748	chr10_1007627
chr14_101957817	chr10_1007627
chr14_101957942	chr10_1007627
chr14_102800827	chr10_1007627
chr14_102833732	chr10_1007627
chr14_102842769	chr10_1007627
chr14_102870412	chr10_1007627
chr14_102870462	chr10_1007627
chr14_20363646	chr10_1007627
chr14_20363708	chr10_1007627
chr14_20363867	chr10_1007627
chr14_24119155	chr10_1007627
chr14_30830956	chr10_1007627
chr14_31334491	chr10_1007627
chr14_33588671	chr10_1007627
chr14_35725356	chr10_1007627
chr14_35725434	chr10_1007627
chr14_50670875	chr10_1007627
chr14_52395267	chr10_1007627
chr14_52395310	chr10_1007627
chr14_57429911	chr10_1007627
chr14_57429916	chr10_1007627
chr14_60911323	chr10_1007627
chr14_66301311	chr10_1007627
chr14_74646701	chr10_1007627
chr14_79989399	chr10_1007627
chr14_82669317	chr10_1007627
chr14_89105218	chr10_1007627
chr14_99694055	chr10_1007627
chr14_99726424	chr10_1007627
chr15_100246091	chr10_1007627
chr15_33465180	chr10_1007627
chr15_34200482	chr10_1007627
chr15_35212099	chr10_1007627
chr15_39545277	chr10_1007627
chr15_45100192	chr10_1007627
chr15_45582271	chr10_1007627
chr15_55768687	chr10_1007627
chr15_58538273	chr10_1007627
chr15_63182318	chr10_1007627
chr15_63182340	chr10_1007627
chr15_70995189	chr10_1007627
chr15_71816235	chr10_1007627
chr15_74152920	chr10_1007627
chr15_74962324	chr10_1007627
chr15_80219942	chr10_1007627
chr15_80220000	chr10_1007627
chr15_80261304	chr10_1007627
chr15_80261403	chr10_1007627
chr15_80270076	chr10_1007627
chr15_93626446	chr10_1007627
chr15_93988388	chr10_1007627
chr15_94580073	chr10_1007627
chr15_96931938	chr10_1007627
chr15_97039236	chr10_1007627
chr16_17068528	chr10_1007627
chr16_17192875	chr10_1007627
chr16_17666925	chr10_1007627
chr16_19673894	chr10_1007627
chr16_19674260	chr10_1007627
chr16_20915438	chr10_1007627
chr16_20915614	chr10_1007627
chr16_22289502	chr10_1007627
chr16_22289504	chr10_1007627
chr16_22289801	chr10_1007627
chr16_22289837	chr10_1007627
chr16_22725490	chr10_1007627
chr16_23349629	chr10_1007627
chr16_23349637	chr10_1007627
chr16_28515702	chr10_1007627
chr16_29911117	chr10_1007627
chr16_29911203	chr10_1007627
chr16_47563241	chr10_1007627
chr16_47650586	chr10_1007627
chr16_51769916	chr10_1007627
chr16_54403294	chr10_1007627
chr16_56466752	chr10_1007627
chr16_60498984	chr10_1007627
chr16_64081082	chr10_1007627
chr16_64533885	chr10_1007627
chr16_67629732	chr10_1007627
chr16_67629797	chr10_1007627
chr16_68818196	chr10_1007627
chr16_69779863	chr10_1007627
chr16_8775319	chr10_1007627
chr16_9750671	chr10_1007627
chr16_9750673	chr10_1007627
chr17_11307039	chr10_1007627
chr17_11948056	chr10_1007627
chr17_13271569	chr10_1007627
chr17_15386578	chr10_1007627
chr17_15880906	chr10_1007627
chr17_16791313	chr10_1007627
chr17_29119404	chr10_1007627
chr17_29119413	chr10_1007627
chr17_30505636	chr10_1007627
chr17_35011546	chr10_1007627
chr17_49267152	chr10_1007627
chr17_49267261	chr10_1007627
chr17_51400658	chr10_1007627
chr17_55921372	chr10_1007627
chr17_56300090	chr10_1007627
chr17_58618788	chr10_1007627
chr17_58695259	chr10_1007627
chr17_60175625	chr10_1007627
chr17_60175877	chr10_1007627
chr17_62103936	chr10_1007627
chr17_62560034	chr10_1007627
chr17_628003	chr10_1007627
chr17_64736742	chr10_1007627
chr17_64758663	chr10_1007627
chr17_64806865	chr10_1007627
chr17_65716621	chr10_1007627
chr17_65716631	chr10_1007627
chr17_65716737	chr10_1007627
chr17_66311927	chr10_1007627
chr17_66364563	chr10_1007627
chr17_66420035	chr10_1007627
chr17_66561611	chr10_1007627
chr17_67301783	chr10_1007627
chr17_68450874	chr10_1007627
chr17_69140682	chr10_1007627
chr17_71018575	chr10_1007627
chr17_72664029	chr10_1007627
chr17_72664038	chr10_1007627
chr17_72664072	chr10_1007627
chr17_74639183	chr10_1007627
chr17_77921159	chr10_1007627
chr17_78474271	chr10_1007627
chr17_928784	chr10_1007627
chr17_928800	chr10_1007627
chr17_928874	chr10_1007627
chr18_1184442	chr10_1007627
chr18_12725441	chr10_1007627
chr18_20967258	chr10_1007627
chr18_24451709	chr10_1007627
chr18_2479435	chr10_1007627
chr18_36281151	chr10_1007627
chr18_36977541	chr10_1007627
chr18_37882438	chr10_1007627
chr18_38225137	chr10_1007627
chr18_41972972	chr10_1007627
chr18_56819271	chr10_1007627
chr18_58820309	chr10_1007627
chr18_58820636	chr10_1007627
chr18_59627483	chr10_1007627
chr18_59627567	chr10_1007627
chr18_61897763	chr10_1007627
chr18_62625937	chr10_1007627
chr18_62625949	chr10_1007627
chr18_63580768	chr10_1007627
chr18_63581952	chr10_1007627
chr18_66480622	chr10_1007627
chr18_79901928	chr10_1007627
chr18_80134315	chr10_1007627
chr18_849067	chr10_1007627
chr19_16855103	chr10_1007627
chr19_16855189	chr10_1007627
chr19_32962433	chr10_1007627
chr19_37020195	chr10_1007627
chr19_38577010	chr10_1007627
chr19_47033520	chr10_1007627
chr19_47033530	chr10_1007627
chr19_49918851	chr10_1007627
chr19_50425493	chr10_1007627
chr19_50425501	chr10_1007627
chr19_50425509	chr10_1007627
chr19_51966319	chr10_1007627
chr19_55458591	chr10_1007627
chr19_5610035	chr10_1007627
chr19_5610071	chr10_1007627
chr19_5610081	chr10_1007627
chr19_57212853	chr10_1007627
chr19_57213672	chr10_1007627
chr19_57925639	chr10_1007627
chr19_57925743	chr10_1007627
chr19_7115326	chr10_1007627
chr19_7115334	chr10_1007627
chr19_9567810	chr10_1007627
chr1_100079606	chr10_1007627
chr1_10385456	chr10_1007627
chr1_108971421	chr10_1007627
chr1_115724447	chr10_1007627
chr1_12304829	chr10_1007627
chr1_12304851	chr10_1007627
chr1_147764780	chr10_1007627
chr1_15120772	chr10_1007627
chr1_15120812	chr10_1007627
chr1_15120866	chr10_1007627
chr1_15120905	chr10_1007627
chr1_155523113	chr10_1007627
chr1_155523167	chr10_1007627
chr1_155623183	chr10_1007627
chr1_15629792	chr10_1007627
chr1_15629800	chr10_1007627
chr1_156516706	chr10_1007627
chr1_156812828	chr10_1007627
chr1_156812922	chr10_1007627
chr1_156812965	chr10_1007627
chr1_156813192	chr10_1007627
chr1_157703410	chr10_1007627
chr1_161411850	chr10_1007627
chr1_161411855	chr10_1007627
chr1_161490654	chr10_1007627
chr1_161837400	chr10_1007627
chr1_16211130	chr10_1007627
chr1_165930911	chr10_1007627
chr1_165930917	chr10_1007627
chr1_167561449	chr10_1007627
chr1_17038998	chr10_1007627
chr1_177759440	chr10_1007627
chr1_177759463	chr10_1007627
chr1_177759466	chr10_1007627
chr1_177759506	chr10_1007627
chr1_177759690	chr10_1007627
chr1_179183695	chr10_1007627
chr1_182079789	chr10_1007627
chr1_182887099	chr10_1007627
chr1_182887122	chr10_1007627
chr1_182925505	chr10_1007627
chr1_183682362	chr10_1007627
chr1_183682472	chr10_1007627
chr1_184402815	chr10_1007627
chr1_19093292	chr10_1007627
chr1_19093320	chr10_1007627
chr1_195831792	chr10_1007627
chr1_200135106	chr10_1007627
chr1_200734697	chr10_1007627
chr1_200734731	chr10_1007627
chr1_201806425	chr10_1007627
chr1_203176528	chr10_1007627
chr1_206527132	chr10_1007627
chr1_207377813	chr10_1007627
chr1_207774449	chr10_1007627
chr1_210417988	chr10_1007627
chr1_21472079	chr10_1007627
chr1_218051414	chr10_1007627
chr1_219145578	chr10_1007627
chr1_219145598	chr10_1007627
chr1_22314913	chr10_1007627
chr1_223264391	chr10_1007627
chr1_227005441	chr10_1007627
chr1_227280736	chr10_1007627
chr1_227280804	chr10_1007627
chr1_228936026	chr10_1007627
chr1_231390815	chr10_1007627
chr1_231677202	chr10_1007627
chr1_234828765	chr10_1007627
chr1_235438787	chr10_1007627
chr1_235438930	chr10_1007627
chr1_23621312	chr10_1007627
chr1_23621314	chr10_1007627
chr1_23621352	chr10_1007627
chr1_239653401	chr10_1007627
chr1_242116941	chr10_1007627
chr1_242421944	chr10_1007627
chr1_25960866	chr10_1007627
chr1_25960868	chr10_1007627
chr1_26244944	chr10_1007627
chr1_3006999	chr10_1007627
chr1_33531630	chr10_1007627
chr1_35037920	chr10_1007627
chr1_35227739	chr10_1007627
chr1_38020350	chr10_1007627
chr1_42499943	chr10_1007627
chr1_42568897	chr10_1007627
chr1_42568921	chr10_1007627
chr1_42569111	chr10_1007627
chr1_42569126	chr10_1007627
chr1_42569131	chr10_1007627
chr1_42569329	chr10_1007627
chr1_47618771	chr10_1007627
chr1_48582492	chr10_1007627
chr1_5450280	chr10_1007627
chr1_59234463	chr10_1007627
chr1_6122981	chr10_1007627
chr1_6122998	chr10_1007627
chr1_62348919	chr10_1007627
chr1_67008327	chr10_1007627
chr1_67323693	chr10_1007627
chr1_68252989	chr10_1007627
chr1_71686685	chr10_1007627
chr1_85018571	chr10_1007627
chr1_85018609	chr10_1007627
chr1_85245877	chr10_1007627
chr1_86361560	chr10_1007627
chr1_87127350	chr10_1007627
chr1_87127354	chr10_1007627
chr1_89051028	chr10_1007627
chr1_91780536	chr10_1007627
chr1_91912938	chr10_1007627
chr1_93618882	chr10_1007627
chr1_9952233	chr10_1007627
chr20_12202276	chr10_1007627
chr20_15089997	chr10_1007627
chr20_19405555	chr10_1007627
chr20_19688272	chr10_1007627
chr20_19729175	chr10_1007627
chr20_19729178	chr10_1007627
chr20_19729192	chr10_1007627
chr20_21267962	chr10_1007627
chr20_26233737	chr10_1007627
chr20_26233749	chr10_1007627
chr20_31892465	chr10_1007627
chr20_3573723	chr10_1007627
chr20_38510632	chr10_1007627
chr20_38510638	chr10_1007627
chr20_39307860	chr10_1007627
chr20_39308126	chr10_1007627
chr20_44884423	chr10_1007627
chr20_45077466	chr10_1007627
chr20_45077496	chr10_1007627
chr20_48281103	chr10_1007627
chr20_49951650	chr10_1007627
chr20_49952949	chr10_1007627
chr20_49953142	chr10_1007627
chr20_50534016	chr10_1007627
chr20_54958011	chr10_1007627
chr20_60118787	chr10_1007627
chr20_60118796	chr10_1007627
chr20_63610437	chr10_1007627
chr20_63610445	chr10_1007627
chr20_63610686	chr10_1007627
chr20_7395426	chr10_1007627
chr21_28437973	chr10_1007627
chr21_28804472	chr10_1007627
chr21_29501068	chr10_1007627
chr21_29501197	chr10_1007627
chr21_29501317	chr10_1007627
chr21_29646428	chr10_1007627
chr21_29646594	chr10_1007627
chr21_30620696	chr10_1007627
chr21_32351462	chr10_1007627
chr21_34338701	chr10_1007627
chr21_39634856	chr10_1007627
chr21_39634892	chr10_1007627
chr21_39634949	chr10_1007627
chr21_39635061	chr10_1007627
chr21_39635154	chr10_1007627
chr21_40670626	chr10_1007627
chr21_41867546	chr10_1007627
chr21_41867558	chr10_1007627
chr21_41867567	chr10_1007627
chr21_41867587	chr10_1007627
chr21_41941916	chr10_1007627
chr21_41941926	chr10_1007627
chr21_41942526	chr10_1007627
chr21_6130260	chr10_1007627
chr22_18144716	chr10_1007627
chr22_24580244	chr10_1007627
chr22_24580261	chr10_1007627
chr22_24580270	chr10_1007627
chr22_29638043	chr10_1007627
chr22_29638113	chr10_1007627
chr22_36294910	chr10_1007627
chr22_36294927	chr10_1007627
chr22_36294933	chr10_1007627
chr22_36297866	chr10_1007627
chr22_38633198	chr10_1007627
chr22_38633204	chr10_1007627
chr22_38633284	chr10_1007627
chr22_38633463	chr10_1007627
chr22_38633634	chr10_1007627
chr22_42391660	chr10_1007627
chr22_42846120	chr10_1007627
chr22_45323091	chr10_1007627
chr22_45958993	chr10_1007627
chr22_45959259	chr10_1007627
chr22_49356157	chr10_1007627
chr2_100480292	chr10_1007627
chr2_100739501	chr10_1007627
chr2_100739550	chr10_1007627
chr2_101944726	chr10_1007627
chr2_110133477	chr10_1007627
chr2_111832542	chr10_1007627
chr2_11261614	chr10_1007627
chr2_118280627	chr10_1007627
chr2_118280637	chr10_1007627
chr2_118331269	chr10_1007627
chr2_121085380	chr10_1007627
chr2_121085388	chr10_1007627
chr2_123350223	chr10_1007627
chr2_132338466	chr10_1007627
chr2_138366273	chr10_1007627
chr2_138366411	chr10_1007627
chr2_145052526	chr10_1007627
chr2_15793380	chr10_1007627
chr2_16039944	chr10_1007627
chr2_16109330	chr10_1007627
chr2_167910662	chr10_1007627
chr2_170509895	chr10_1007627
chr2_171430801	chr10_1007627
chr2_171453166	chr10_1007627
chr2_173212458	chr10_1007627
chr2_176430262	chr10_1007627
chr2_181315127	chr10_1007627
chr2_181473975	chr10_1007627
chr2_182893980	chr10_1007627
chr2_183009902	chr10_1007627
chr2_185293917	chr10_1007627
chr2_185332104	chr10_1007627
chr2_186521672	chr10_1007627
chr2_187991647	chr10_1007627
chr2_19263691	chr10_1007627
chr2_198720801	chr10_1007627
chr2_198720832	chr10_1007627
chr2_201991946	chr10_1007627
chr2_202444079	chr10_1007627
chr2_203199065	chr10_1007627
chr2_20329513	chr10_1007627
chr2_20334267	chr10_1007627
chr2_20405412	chr10_1007627
chr2_20405489	chr10_1007627
chr2_205371002	chr10_1007627
chr2_20785837	chr10_1007627
chr2_207900608	chr10_1007627
chr2_209449336	chr10_1007627
chr2_209449406	chr10_1007627
chr2_223247360	chr10_1007627
chr2_223247451	chr10_1007627
chr2_224502952	chr10_1007627
chr2_231327200	chr10_1007627
chr2_232030186	chr10_1007627
chr2_232951026	chr10_1007627
chr2_234825026	chr10_1007627
chr2_238381763	chr10_1007627
chr2_238381912	chr10_1007627
chr2_238381943	chr10_1007627
chr2_238381945	chr10_1007627
chr2_238382195	chr10_1007627
chr2_239168023	chr10_1007627
chr2_24061957	chr10_1007627
chr2_24061970	chr10_1007627
chr2_26314836	chr10_1007627
chr2_29240760	chr10_1007627
chr2_29548195	chr10_1007627
chr2_29548199	chr10_1007627
chr2_29548201	chr10_1007627
chr2_29548211	chr10_1007627
chr2_31856719	chr10_1007627
chr2_31856751	chr10_1007627
chr2_31856898	chr10_1007627
chr2_32732548	chr10_1007627
chr2_32732698	chr10_1007627
chr2_38586476	chr10_1007627
chr2_38683260	chr10_1007627
chr2_39756513	chr10_1007627
chr2_39756597	chr10_1007627
chr2_39756738	chr10_1007627
chr2_4206970	chr10_1007627
chr2_45717556	chr10_1007627
chr2_46022801	chr10_1007627
chr2_53284068	chr10_1007627
chr2_54382932	chr10_1007627
chr2_55067475	chr10_1007627
chr2_55067505	chr10_1007627
chr2_55265191	chr10_1007627
chr2_55265383	chr10_1007627
chr2_55265423	chr10_1007627
chr2_55626126	chr10_1007627
chr2_70587554	chr10_1007627
chr2_70587645	chr10_1007627
chr2_8921816	chr10_1007627
chr2_89881555	chr10_1007627
chr2_90190753	chr10_1007627
chr3_107742100	chr10_1007627
chr3_111599054	chr10_1007627
chr3_111599061	chr10_1007627
chr3_111599069	chr10_1007627
chr3_113445377	chr10_1007627
chr3_113446804	chr10_1007627
chr3_118902085	chr10_1007627
chr3_119200816	chr10_1007627
chr3_121183158	chr10_1007627
chr3_122938634	chr10_1007627
chr3_126729119	chr10_1007627
chr3_126729253	chr10_1007627
chr3_130361815	chr10_1007627
chr3_132934247	chr10_1007627
chr3_132934262	chr10_1007627
chr3_14116515	chr10_1007627
chr3_14116596	chr10_1007627
chr3_149463808	chr10_1007627
chr3_150046238	chr10_1007627
chr3_150046410	chr10_1007627
chr3_151998015	chr10_1007627
chr3_151998373	chr10_1007627
chr3_152789063	chr10_1007627
chr3_158659614	chr10_1007627
chr3_159128574	chr10_1007627
chr3_159985252	chr10_1007627
chr3_160206527	chr10_1007627
chr3_172118305	chr10_1007627
chr3_174344795	chr10_1007627
chr3_177641887	chr10_1007627
chr3_188754468	chr10_1007627
chr3_192392306	chr10_1007627
chr3_194038320	chr10_1007627
chr3_194038344	chr10_1007627
chr3_196802804	chr10_1007627
chr3_196803118	chr10_1007627
chr3_2252823	chr10_1007627
chr3_23960130	chr10_1007627
chr3_27117612	chr10_1007627
chr3_28085327	chr10_1007627
chr3_33550381	chr10_1007627
chr3_33763234	chr10_1007627
chr3_33763292	chr10_1007627
chr3_43038255	chr10_1007627
chr3_43730547	chr10_1007627
chr3_45580095	chr10_1007627
chr3_4662983	chr10_1007627
chr3_4663049	chr10_1007627
chr3_4663101	chr10_1007627
chr3_51448757	chr10_1007627
chr3_52213729	chr10_1007627
chr3_54624601	chr10_1007627
chr3_56794356	chr10_1007627
chr3_5894601	chr10_1007627
chr3_59979818	chr10_1007627
chr3_61416855	chr10_1007627
chr3_67442041	chr10_1007627
chr3_67442049	chr10_1007627
chr3_73126944	chr10_1007627
chr3_73780539	chr10_1007627
chr3_82116701	chr10_1007627
chr3_8620572	chr10_1007627
chr3_8942086	chr10_1007627
chr4_103839587	chr10_1007627
chr4_110092441	chr10_1007627
chr4_110092552	chr10_1007627
chr4_11671377	chr10_1007627
chr4_119237494	chr10_1007627
chr4_123823283	chr10_1007627
chr4_127898190	chr10_1007627
chr4_140938972	chr10_1007627
chr4_144049033	chr10_1007627
chr4_145250582	chr10_1007627
chr4_148949651	chr10_1007627
chr4_149032168	chr10_1007627
chr4_151047254	chr10_1007627
chr4_151047260	chr10_1007627
chr4_159055555	chr10_1007627
chr4_16171006	chr10_1007627
chr4_16381670	chr10_1007627
chr4_169406668	chr10_1007627
chr4_169406681	chr10_1007627
chr4_170773482	chr10_1007627
chr4_170820745	chr10_1007627
chr4_170822015	chr10_1007627
chr4_170929511	chr10_1007627
chr4_181011813	chr10_1007627
chr4_181011887	chr10_1007627
chr4_183202512	chr10_1007627
chr4_20551106	chr10_1007627
chr4_20591674	chr10_1007627
chr4_20591906	chr10_1007627
chr4_24846861	chr10_1007627
chr4_24847063	chr10_1007627
chr4_2646238	chr10_1007627
chr4_2895918	chr10_1007627
chr4_40670949	chr10_1007627
chr4_40670999	chr10_1007627
chr4_40822456	chr10_1007627
chr4_40822615	chr10_1007627
chr4_4482966	chr10_1007627
chr4_4482974	chr10_1007627
chr4_525315	chr10_1007627
chr4_525393	chr10_1007627
chr4_525396	chr10_1007627
chr4_525417	chr10_1007627
chr4_525423	chr10_1007627
chr4_54036280	chr10_1007627
chr4_54639739	chr10_1007627
chr4_65308600	chr10_1007627
chr4_67938247	chr10_1007627
chr4_74282679	chr10_1007627
chr4_77610150	chr10_1007627
chr4_78583975	chr10_1007627
chr4_79904714	chr10_1007627
chr4_86028207	chr10_1007627
chr4_86028342	chr10_1007627
chr4_86077833	chr10_1007627
chr4_86729200	chr10_1007627
chr4_86729208	chr10_1007627
chr4_95631228	chr10_1007627
chr4_96515458	chr10_1007627
chr4_9736068	chr10_1007627
chr4_98174077	chr10_1007627
chr4_98174088	chr10_1007627
chr4_98326233	chr10_1007627
chr5_103346006	chr10_1007627
chr5_10623267	chr10_1007627
chr5_10641417	chr10_1007627
chr5_113762045	chr10_1007627
chr5_114269684	chr10_1007627
chr5_114432537	chr10_1007627
chr5_114432541	chr10_1007627
chr5_114432689	chr10_1007627
chr5_114432748	chr10_1007627
chr5_114432764	chr10_1007627
chr5_114432766	chr10_1007627
chr5_114432770	chr10_1007627
chr5_114432773	chr10_1007627
chr5_114483299	chr10_1007627
chr5_11490974	chr10_1007627
chr5_118949078	chr10_1007627
chr5_134086498	chr10_1007627
chr5_134792421	chr10_1007627
chr5_134866409	chr10_1007627
chr5_136287075	chr10_1007627
chr5_136287097	chr10_1007627
chr5_136287102	chr10_1007627
chr5_14942883	chr10_1007627
chr5_149612228	chr10_1007627
chr5_149612253	chr10_1007627
chr5_154649005	chr10_1007627
chr5_16793918	chr10_1007627
chr5_168959000	chr10_1007627
chr5_1693992	chr10_1007627
chr5_1693998	chr10_1007627
chr5_177213498	chr10_1007627
chr5_177213528	chr10_1007627
chr5_177348832	chr10_1007627
chr5_177349091	chr10_1007627
chr5_177350341	chr10_1007627
chr5_31577871	chr10_1007627
chr5_31578136	chr10_1007627
chr5_31578207	chr10_1007627
chr5_31578216	chr10_1007627
chr5_37685943	chr10_1007627
chr5_37686017	chr10_1007627
chr5_43509127	chr10_1007627
chr5_43509179	chr10_1007627
chr5_43509323	chr10_1007627
chr5_43509345	chr10_1007627
chr5_4969347	chr10_1007627
chr5_52114993	chr10_1007627
chr5_53986871	chr10_1007627
chr5_54853103	chr10_1007627
chr5_58180161	chr10_1007627
chr5_59743532	chr10_1007627
chr5_60021398	chr10_1007627
chr5_60021419	chr10_1007627
chr5_60021438	chr10_1007627
chr5_73526303	chr10_1007627
chr5_76693435	chr10_1007627
chr5_78652288	chr10_1007627
chr5_80632413	chr10_1007627
chr5_83682183	chr10_1007627
chr5_920513	chr10_1007627
chr5_94583104	chr10_1007627
chr5_94583107	chr10_1007627
chr6_104370078	chr10_1007627
chr6_107889830	chr10_1007627
chr6_107889896	chr10_1007627
chr6_109406963	chr10_1007627
chr6_111936418	chr10_1007627
chr6_129343976	chr10_1007627
chr6_132469753	chr10_1007627
chr6_135436663	chr10_1007627
chr6_13639239	chr10_1007627
chr6_136574323	chr10_1007627
chr6_136574719	chr10_1007627
chr6_136574846	chr10_1007627
chr6_136602387	chr10_1007627
chr6_138672321	chr10_1007627
chr6_138672744	chr10_1007627
chr6_138672784	chr10_1007627
chr6_140306936	chr10_1007627
chr6_147346213	chr10_1007627
chr6_154513359	chr10_1007627
chr6_157914188	chr10_1007627
chr6_159420878	chr10_1007627
chr6_159614268	chr10_1007627
chr6_159614304	chr10_1007627
chr6_160062846	chr10_1007627
chr6_164944149	chr10_1007627
chr6_166294204	chr10_1007627
chr6_166294228	chr10_1007627
chr6_166294250	chr10_1007627
chr6_166769323	chr10_1007627
chr6_168023680	chr10_1007627
chr6_168023829	chr10_1007627
chr6_168023831	chr10_1007627
chr6_26508584	chr10_1007627
chr6_2704974	chr10_1007627
chr6_2705015	chr10_1007627
chr6_2705022	chr10_1007627
chr6_2705124	chr10_1007627
chr6_28045186	chr10_1007627
chr6_2954643	chr10_1007627
chr6_2954646	chr10_1007627
chr6_35481350	chr10_1007627
chr6_36562095	chr10_1007627
chr6_45256834	chr10_1007627
chr6_6735574	chr10_1007627
chr6_6735681	chr10_1007627
chr6_77959235	chr10_1007627
chr6_89364211	chr10_1007627
chr6_93894130	chr10_1007627
chr7_11178499	chr10_1007627
chr7_11178501	chr10_1007627
chr7_112280917	chr10_1007627
chr7_112280919	chr10_1007627
chr7_116197582	chr10_1007627
chr7_122588061	chr10_1007627
chr7_127616851	chr10_1007627
chr7_128663495	chr10_1007627
chr7_12925482	chr10_1007627
chr7_131174251	chr10_1007627
chr7_131495425	chr10_1007627
chr7_133811211	chr10_1007627
chr7_145193375	chr10_1007627
chr7_147746461	chr10_1007627
chr7_147746467	chr10_1007627
chr7_147746483	chr10_1007627
chr7_149143579	chr10_1007627
chr7_15208788	chr10_1007627
chr7_152442900	chr10_1007627
chr7_152442917	chr10_1007627
chr7_152442927	chr10_1007627
chr7_156819670	chr10_1007627
chr7_156819674	chr10_1007627
chr7_19480112	chr10_1007627
chr7_23430116	chr10_1007627
chr7_24797296	chr10_1007627
chr7_28713935	chr10_1007627
chr7_28713970	chr10_1007627
chr7_29856744	chr10_1007627
chr7_34912538	chr10_1007627
chr7_3826324	chr10_1007627
chr7_3826600	chr10_1007627
chr7_40275763	chr10_1007627
chr7_42140856	chr10_1007627
chr7_42141114	chr10_1007627
chr7_46624013	chr10_1007627
chr7_47554637	chr10_1007627
chr7_5221837	chr10_1007627
chr7_6016769	chr10_1007627
chr7_65320685	chr10_1007627
chr7_65320721	chr10_1007627
chr7_65320742	chr10_1007627
chr7_66174622	chr10_1007627
chr7_66464294	chr10_1007627
chr7_66464325	chr10_1007627
chr7_66464387	chr10_1007627
chr7_68703776	chr10_1007627
chr7_70306403	chr10_1007627
chr7_72331973	chr10_1007627
chr7_75043104	chr10_1007627
chr7_75043148	chr10_1007627
chr7_77248733	chr10_1007627
chr7_77248744	chr10_1007627
chr7_77401243	chr10_1007627
chr7_7881363	chr10_1007627
chr7_7897331	chr10_1007627
chr7_80527029	chr10_1007627
chr7_80527057	chr10_1007627
chr7_92000675	chr10_1007627
chr7_92784906	chr10_1007627
chr7_92784948	chr10_1007627
chr7_92785032	chr10_1007627
chr7_92785067	chr10_1007627
chr7_99078242	chr10_1007627
chr8_107623334	chr10_1007627
chr8_107623369	chr10_1007627
chr8_10770560	chr10_1007627
chr8_118064921	chr10_1007627
chr8_120237570	chr10_1007627
chr8_138908696	chr10_1007627
chr8_142085967	chr10_1007627
chr8_21372323	chr10_1007627
chr8_27373873	chr10_1007627
chr8_29335346	chr10_1007627
chr8_29336963	chr10_1007627
chr8_29336969	chr10_1007627
chr8_29336974	chr10_1007627
chr8_29337170	chr10_1007627
chr8_29337200	chr10_1007627
chr8_29337220	chr10_1007627
chr8_29337257	chr10_1007627
chr8_29337270	chr10_1007627
chr8_29337273	chr10_1007627
chr8_29337385	chr10_1007627
chr8_29337462	chr10_1007627
chr8_29337813	chr10_1007627
chr8_29337907	chr10_1007627
chr8_29342303	chr10_1007627
chr8_29342509	chr10_1007627
chr8_29342665	chr10_1007627
chr8_29342893	chr10_1007627
chr8_29342895	chr10_1007627
chr8_29342905	chr10_1007627
chr8_29342933	chr10_1007627
chr8_29342949	chr10_1007627
chr8_29342963	chr10_1007627
chr8_29657416	chr10_1007627
chr8_29994616	chr10_1007627
chr8_29997484	chr10_1007627
chr8_29997497	chr10_1007627
chr8_30120434	chr10_1007627
chr8_30300587	chr10_1007627
chr8_31420585	chr10_1007627
chr8_34086241	chr10_1007627
chr8_34086297	chr10_1007627
chr8_34086304	chr10_1007627
chr8_34086306	chr10_1007627
chr8_36735108	chr10_1007627
chr8_37562677	chr10_1007627
chr8_37562681	chr10_1007627
chr8_38507364	chr10_1007627
chr8_41082332	chr10_1007627
chr8_41676526	chr10_1007627
chr8_42734450	chr10_1007627
chr8_42734512	chr10_1007627
chr8_42734568	chr10_1007627
chr8_42735144	chr10_1007627
chr8_42735151	chr10_1007627
chr8_47368593	chr10_1007627
chr8_47783798	chr10_1007627
chr8_61438657	chr10_1007627
chr8_65769204	chr10_1007627
chr8_65769468	chr10_1007627
chr8_67031924	chr10_1007627
chr8_71032822	chr10_1007627
chr8_74443725	chr10_1007627
chr8_79582928	chr10_1007627
chr8_82936161	chr10_1007627
chr8_94367294	chr10_1007627
chr8_94868362	chr10_1007627
chr8_9808393	chr10_1007627
chr8_98173798	chr10_1007627
chr9_101401900	chr10_1007627
chr9_101402047	chr10_1007627
chr9_101402124	chr10_1007627
chr9_101405391	chr10_1007627
chr9_101525639	chr10_1007627
chr9_104133668	chr10_1007627
chr9_106304048	chr10_1007627
chr9_111417016	chr10_1007627
chr9_117338051	chr10_1007627
chr9_122241502	chr10_1007627
chr9_123636915	chr10_1007627
chr9_123636938	chr10_1007627
chr9_129135324	chr10_1007627
chr9_129135565	chr10_1007627
chr9_129219943	chr10_1007627
chr9_131062800	chr10_1007627
chr9_13127142	chr10_1007627
chr9_134547657	chr10_1007627
chr9_1598810	chr10_1007627
chr9_21122879	chr10_1007627
chr9_2878998	chr10_1007627
chr9_35262065	chr10_1007627
chr9_71986652	chr10_1007627
chr9_74926172	chr10_1007627
chr9_77270269	chr10_1007627
chr9_77270440	chr10_1007627
chr9_78268285	chr10_1007627
chr9_87237063	chr10_1007627
chr9_88516504	chr10_1007627
chr9_88516519	chr10_1007627
chr9_88516523	chr10_1007627
chr9_90111413	chr10_1007627
chr9_93649183	chr10_1007627
chr9_93649195	chr10_1007627
chr9_93649211	chr10_1007627
chr9_96945247	chr10_1007627
chr9_97272917	chr10_1007627
chr9_97381796	chr10_1007627
chrX_101387789	chr10_1007627
chrX_103427804	chr10_1007627
chrX_103752150	chr10_1007627
chrX_103752167	chr10_1007627
chrX_105991111	chr10_1007627
chrX_107524972	chr10_1007627
chrX_107539651	chr10_1007627
chrX_119879235	chr10_1007627
chrX_120774170	chr10_1007627
chrX_120774258	chr10_1007627
chrX_133157255	chr10_1007627
chrX_135480282	chr10_1007627
chrX_141772754	chr10_1007627
chrX_147973908	chr10_1007627
chrX_148687728	chr10_1007627
chrX_155099652	chr10_1007627
chrX_155100013	chr10_1007627
chrX_155100031	chr10_1007627
chrX_155548927	chr10_1007627
chrX_21545556	chr10_1007627
chrX_22624886	chr10_1007627
chrX_24574831	chr10_1007627
chrX_40657860	chr10_1007627
chrX_40658035	chr10_1007627
chrX_42469606	chr10_1007627
chrX_49610169	chr10_1007627
chrX_64346152	chr10_1007627
chrX_70323091	chr10_1007627
chrX_76590356	chr10_1007627
chrX_8213744	chr10_1007627
chrX_8570085	chr10_1007627
chrX_95824161	chr10_1007627
chrY_19595869	chr10_1007627
chr10_101819942	chr10_101819942
chr10_110493789	chr10_101819942
chr10_113360907	chr10_101819942
chr11_129969667	chr10_101819942
chr11_14813442	chr10_101819942
chr11_31477752	chr10_101819942
chr11_44924199	chr10_101819942
chr11_44924212	chr10_101819942
chr11_44924216	chr10_101819942
chr11_83537580	chr10_101819942
chr12_32252713	chr10_101819942
chr12_44408033	chr10_101819942
chr12_50535088	chr10_101819942
chr12_50535124	chr10_101819942
chr12_53458741	chr10_101819942
chr12_53491550	chr10_101819942
chr12_53491587	chr10_101819942
chr15_52056443	chr10_101819942
chr15_97232767	chr10_101819942
chr16_54611897	chr10_101819942
chr17_61366960	chr10_101819942
chr17_61367108	chr10_101819942
chr17_61367124	chr10_101819942
chr17_61367164	chr10_101819942
chr17_61367171	chr10_101819942
chr17_74438896	chr10_101819942
chr17_79247269	chr10_101819942
chr17_79295069	chr10_101819942
chr18_56237141	chr10_101819942
chr1_172024562	chr10_101819942
chr1_172110968	chr10_101819942
chr1_183491977	chr10_101819942
chr1_25553535	chr10_101819942
chr1_25553649	chr10_101819942
chr1_7824845	chr10_101819942
chr21_45368308	chr10_101819942
chr21_45368442	chr10_101819942
chr2_127685892	chr10_101819942
chr2_70659813	chr10_101819942
chr3_10143739	chr10_101819942
chr3_10143752	chr10_101819942
chr3_10143756	chr10_101819942
chr3_158724294	chr10_101819942
chr4_162057665	chr10_101819942
chr4_189256262	chr10_101819942
chr4_2386581	chr10_101819942
chr5_139979773	chr10_101819942
chr6_104689863	chr10_101819942
chr6_150893965	chr10_101819942
chr6_150893981	chr10_101819942
chr6_168276701	chr10_101819942
chr6_168276709	chr10_101819942
chr6_168276716	chr10_101819942
chr6_168276718	chr10_101819942
chr6_168276808	chr10_101819942
chr6_20712230	chr10_101819942
chr6_34075535	chr10_101819942
chr6_34864757	chr10_101819942
chr6_34864833	chr10_101819942
chr8_18358854	chr10_101819942
chr8_60837486	chr10_101819942
chr8_8417401	chr10_101819942
chr9_121690342	chr10_101819942
chr9_127408606	chr10_101819942
chr9_72468639	chr10_101819942
chr9_82295355	chr10_101819942
chr9_82295371	chr10_101819942
chrX_18653345	chr10_101819942
chrX_18653356	chr10_101819942
chr10_101871464	chr10_101871464
chr18_7574189	chr10_101871464
chr9_91222454	chr10_101871464
chr9_91222472	chr10_101871464
chr10_102796748	chr10_102796748
chr11_9231671	chr10_102796748
chr15_64845355	chr10_102796748
chr15_64845384	chr10_102796748
chr15_64857046	chr10_102796748
chr15_73346942	chr10_102796748
chr15_89419543	chr10_102796748
chr15_89419590	chr10_102796748
chr15_89419657	chr10_102796748
chr16_10895489	chr10_102796748
chr16_1188895	chr10_102796748
chr16_1188910	chr10_102796748
chr17_34706221	chr10_102796748
chr17_34706241	chr10_102796748
chr17_6269708	chr10_102796748
chr17_74214332	chr10_102796748
chr17_78127440	chr10_102796748
chr17_78127562	chr10_102796748
chr17_78127569	chr10_102796748
chr18_46497344	chr10_102796748
chr19_35963714	chr10_102796748
chr19_35963821	chr10_102796748
chr1_22611679	chr10_102796748
chr1_26408588	chr10_102796748
chr1_29736831	chr10_102796748
chr1_3598357	chr10_102796748
chr1_3598383	chr10_102796748
chr1_3598397	chr10_102796748
chr1_46735762	chr10_102796748
chr20_25036392	chr10_102796748
chr20_25036413	chr10_102796748
chr20_33209814	chr10_102796748
chr20_63081947	chr10_102796748
chr21_46622495	chr10_102796748
chr21_46622780	chr10_102796748
chr21_46622810	chr10_102796748
chr22_29149976	chr10_102796748
chr22_29716973	chr10_102796748
chr22_43868024	chr10_102796748
chr22_43868036	chr10_102796748
chr22_43868078	chr10_102796748
chr22_44975672	chr10_102796748
chr22_44975684	chr10_102796748
chr2_43220110	chr10_102796748
chr2_43220249	chr10_102796748
chr2_43220281	chr10_102796748
chr2_43223158	chr10_102796748
chr3_122563925	chr10_102796748
chr3_127163066	chr10_102796748
chr3_127163093	chr10_102796748
chr3_127233568	chr10_102796748
chr3_9500368	chr10_102796748
chr4_2801396	chr10_102796748
chr5_139808717	chr10_102796748
chr5_175322093	chr10_102796748
chr5_176664941	chr10_102796748
chr5_72063396	chr10_102796748
chr8_141516956	chr10_102796748
chr9_131773985	chr10_102796748
chr9_131774021	chr10_102796748
chr9_131774029	chr10_102796748
chr9_132114307	chr10_102796748
chr9_132114313	chr10_102796748
chr9_135156672	chr10_102796748
chr9_135156691	chr10_102796748
chr9_135156699	chr10_102796748
chr9_34494171	chr10_102796748
chr9_36868135	chr10_102796748
chr10_102920195	chr10_102920195
chr11_35682974	chr10_102920195
chr11_43934212	chr10_102920195
chr12_118189835	chr10_102920195
chr12_118189847	chr10_102920195
chr12_118189886	chr10_102920195
chr12_118189905	chr10_102920195
chr12_118189908	chr10_102920195
chr12_118189915	chr10_102920195
chr12_118190071	chr10_102920195
chr12_118190082	chr10_102920195
chr12_118190267	chr10_102920195
chr12_118190346	chr10_102920195
chr12_118190354	chr10_102920195
chr12_118190422	chr10_102920195
chr12_118190592	chr10_102920195
chr12_118190644	chr10_102920195
chr12_118190746	chr10_102920195
chr12_119803375	chr10_102920195
chr12_119803503	chr10_102920195
chr12_119803605	chr10_102920195
chr12_119803971	chr10_102920195
chr12_119804097	chr10_102920195
chr12_119804126	chr10_102920195
chr12_119804139	chr10_102920195
chr12_119804153	chr10_102920195
chr12_119804192	chr10_102920195
chr15_43509688	chr10_102920195
chr15_43509704	chr10_102920195
chr15_43509708	chr10_102920195
chr16_70647156	chr10_102920195
chr16_70647163	chr10_102920195
chr16_70647166	chr10_102920195
chr17_18744200	chr10_102920195
chr17_18744211	chr10_102920195
chr19_46603900	chr10_102920195
chr19_49802124	chr10_102920195
chr19_49802171	chr10_102920195
chr19_49802463	chr10_102920195
chr19_49802644	chr10_102920195
chr1_193186143	chr10_102920195
chr20_36155363	chr10_102920195
chr21_16587231	chr10_102920195
chr21_34129744	chr10_102920195
chr22_21755102	chr10_102920195
chr22_21755111	chr10_102920195
chr22_21755194	chr10_102920195
chr22_21755204	chr10_102920195
chr22_50697243	chr10_102920195
chr22_50697248	chr10_102920195
chr22_50697659	chr10_102920195
chr22_50697668	chr10_102920195
chr22_50697681	chr10_102920195
chr22_50697689	chr10_102920195
chr22_50697697	chr10_102920195
chr22_50697724	chr10_102920195
chr22_50697726	chr10_102920195
chr2_47008597	chr10_102920195
chr2_47008823	chr10_102920195
chr2_53859783	chr10_102920195
chr2_53859789	chr10_102920195
chr2_53859832	chr10_102920195
chr2_53859923	chr10_102920195
chr2_53859929	chr10_102920195
chr2_53859935	chr10_102920195
chr2_53859941	chr10_102920195
chr2_53859957	chr10_102920195
chr2_53859967	chr10_102920195
chr2_53860041	chr10_102920195
chr3_129688377	chr10_102920195
chr3_129688386	chr10_102920195
chr3_129688438	chr10_102920195
chr3_129688697	chr10_102920195
chr3_129688699	chr10_102920195
chr3_129688701	chr10_102920195
chr3_129688705	chr10_102920195
chr3_42149149	chr10_102920195
chr3_42149191	chr10_102920195
chr3_42149218	chr10_102920195
chr3_48694676	chr10_102920195
chr3_48694686	chr10_102920195
chr3_48694703	chr10_102920195
chr3_48695035	chr10_102920195
chr4_15479855	chr10_102920195
chr4_183959470	chr10_102920195
chr4_183959602	chr10_102920195
chr4_183959823	chr10_102920195
chr4_183959837	chr10_102920195
chr5_116361554	chr10_102920195
chr5_116361558	chr10_102920195
chr5_116361577	chr10_102920195
chr5_116361595	chr10_102920195
chr5_116361605	chr10_102920195
chr5_116361608	chr10_102920195
chr5_116361673	chr10_102920195
chr5_116361696	chr10_102920195
chr5_116361701	chr10_102920195
chr5_116361707	chr10_102920195
chr5_116361720	chr10_102920195
chr5_116361749	chr10_102920195
chr5_116361766	chr10_102920195
chr5_116361784	chr10_102920195
chr6_89562521	chr10_102920195
chr8_140589257	chr10_102920195
chr9_128091239	chr10_102920195
chr9_128091314	chr10_102920195
chr9_128091449	chr10_102920195
chr9_128091465	chr10_102920195
chr9_137281029	chr10_102920195
chrX_71144711	chr10_102920195
chrX_71146983	chr10_102920195
chr10_100090416	chr10_1067581
chr10_100090423	chr10_1067581
chr10_1067581	chr10_1067581
chr10_107748757	chr10_1067581
chr10_108842657	chr10_1067581
chr10_108842662	chr10_1067581
chr10_114013991	chr10_1067581
chr10_117520439	chr10_1067581
chr10_117725815	chr10_1067581
chr10_119293639	chr10_1067581
chr10_119758081	chr10_1067581
chr10_121988839	chr10_1067581
chr10_122072792	chr10_1067581
chr10_122072837	chr10_1067581
chr10_122072841	chr10_1067581
chr10_122072846	chr10_1067581
chr10_122072853	chr10_1067581
chr10_122072855	chr10_1067581
chr10_126392912	chr10_1067581
chr10_132214745	chr10_1067581
chr10_132480200	chr10_1067581
chr10_132574326	chr10_1067581
chr10_15250179	chr10_1067581
chr10_15250233	chr10_1067581
chr10_15843223	chr10_1067581
chr10_15843240	chr10_1067581
chr10_18357696	chr10_1067581
chr10_20048625	chr10_1067581
chr10_20521360	chr10_1067581
chr10_20521381	chr10_1067581
chr10_26002603	chr10_1067581
chr10_35333733	chr10_1067581
chr10_37232430	chr10_1067581
chr10_47399400	chr10_1067581
chr10_47399438	chr10_1067581
chr10_50591227	chr10_1067581
chr10_62789927	chr10_1067581
chr10_62790038	chr10_1067581
chr10_62790040	chr10_1067581
chr10_62790087	chr10_1067581
chr10_62790089	chr10_1067581
chr10_62790094	chr10_1067581
chr10_62790221	chr10_1067581
chr10_62790312	chr10_1067581
chr10_62790376	chr10_1067581
chr10_62790383	chr10_1067581
chr10_62790410	chr10_1067581
chr10_62790507	chr10_1067581
chr10_64794778	chr10_1067581
chr10_68547270	chr10_1067581
chr10_68547356	chr10_1067581
chr10_68547442	chr10_1067581
chr10_72467797	chr10_1067581
chr10_72467811	chr10_1067581
chr10_8325082	chr10_1067581
chr10_8325557	chr10_1067581
chr10_84117327	chr10_1067581
chr10_84126377	chr10_1067581
chr10_9024591	chr10_1067581
chr10_91010935	chr10_1067581
chr10_94524869	chr10_1067581
chr10_94524887	chr10_1067581
chr10_94524974	chr10_1067581
chr10_95332695	chr10_1067581
chr10_95332811	chr10_1067581
chr10_95333434	chr10_1067581
chr10_99743832	chr10_1067581
chr11_103486971	chr10_1067581
chr11_103486976	chr10_1067581
chr11_106350212	chr10_1067581
chr11_106423358	chr10_1067581
chr11_111771087	chr10_1067581
chr11_112549310	chr10_1067581
chr11_113027884	chr10_1067581
chr11_113567160	chr10_1067581
chr11_115467345	chr10_1067581
chr11_116038911	chr10_1067581
chr11_117384747	chr10_1067581
chr11_1210835	chr10_1067581
chr11_125772070	chr10_1067581
chr11_125772099	chr10_1067581
chr11_126288273	chr10_1067581
chr11_126288279	chr10_1067581
chr11_126288495	chr10_1067581
chr11_128928335	chr10_1067581
chr11_16215039	chr10_1067581
chr11_18741811	chr10_1067581
chr11_18742357	chr10_1067581
chr11_18742442	chr10_1067581
chr11_18743402	chr10_1067581
chr11_18743554	chr10_1067581
chr11_18743576	chr10_1067581
chr11_18743584	chr10_1067581
chr11_23961322	chr10_1067581
chr11_23961352	chr10_1067581
chr11_26476605	chr10_1067581
chr11_26476669	chr10_1067581
chr11_26705899	chr10_1067581
chr11_33176558	chr10_1067581
chr11_48023511	chr10_1067581
chr11_61153313	chr10_1067581
chr11_61466530	chr10_1067581
chr11_61466575	chr10_1067581
chr11_66949934	chr10_1067581
chr11_69112717	chr10_1067581
chr11_73772802	chr10_1067581
chr11_73772811	chr10_1067581
chr11_73772873	chr10_1067581
chr11_73772898	chr10_1067581
chr11_76642607	chr10_1067581
chr11_76642609	chr10_1067581
chr11_83423544	chr10_1067581
chr11_89113113	chr10_1067581
chr11_90867385	chr10_1067581
chr11_92790135	chr10_1067581
chr11_95265194	chr10_1067581
chr11_95302405	chr10_1067581
chr11_95302413	chr10_1067581
chr11_95302445	chr10_1067581
chr11_95302460	chr10_1067581
chr11_96074581	chr10_1067581
chr11_99501930	chr10_1067581
chr12_106684831	chr10_1067581
chr12_106686342	chr10_1067581
chr12_106776171	chr10_1067581
chr12_106776973	chr10_1067581
chr12_106796099	chr10_1067581
chr12_106796292	chr10_1067581
chr12_106796303	chr10_1067581
chr12_115144316	chr10_1067581
chr12_116909977	chr10_1067581
chr12_12484588	chr10_1067581
chr12_126042455	chr10_1067581
chr12_126211795	chr10_1067581
chr12_14809016	chr10_1067581
chr12_14809315	chr10_1067581
chr12_14809324	chr10_1067581
chr12_17413294	chr10_1067581
chr12_17828828	chr10_1067581
chr12_17829047	chr10_1067581
chr12_18736255	chr10_1067581
chr12_22691701	chr10_1067581
chr12_32035992	chr10_1067581
chr12_3615901	chr10_1067581
chr12_54529253	chr10_1067581
chr12_54544827	chr10_1067581
chr12_54544859	chr10_1067581
chr12_54544929	chr10_1067581
chr12_54556323	chr10_1067581
chr12_54568566	chr10_1067581
chr12_54569802	chr10_1067581
chr12_59633062	chr10_1067581
chr12_61313445	chr10_1067581
chr12_62091730	chr10_1067581
chr12_67235808	chr10_1067581
chr12_69024644	chr10_1067581
chr12_71160622	chr10_1067581
chr12_73335494	chr10_1067581
chr12_75055686	chr10_1067581
chr12_78366118	chr10_1067581
chr12_78366131	chr10_1067581
chr12_85543111	chr10_1067581
chr12_8990141	chr10_1067581
chr12_8990386	chr10_1067581
chr12_90516181	chr10_1067581
chr12_91308936	chr10_1067581
chr12_99126914	chr10_1067581
chr12_99523831	chr10_1067581
chr12_99524382	chr10_1067581
chr12_99708256	chr10_1067581
chr13_101670966	chr10_1067581
chr13_101670979	chr10_1067581
chr13_105125572	chr10_1067581
chr13_110000839	chr10_1067581
chr13_110000842	chr10_1067581
chr13_110000853	chr10_1067581
chr13_110000863	chr10_1067581
chr13_110493245	chr10_1067581
chr13_110544577	chr10_1067581
chr13_110831053	chr10_1067581
chr13_22253343	chr10_1067581
chr13_22309403	chr10_1067581
chr13_27141909	chr10_1067581
chr13_28028191	chr10_1067581
chr13_31738063	chr10_1067581
chr13_33733274	chr10_1067581
chr13_38545249	chr10_1067581
chr13_39902518	chr10_1067581
chr13_41224352	chr10_1067581
chr13_41224669	chr10_1067581
chr13_41224982	chr10_1067581
chr13_41225104	chr10_1067581
chr13_42652414	chr10_1067581
chr13_42652448	chr10_1067581
chr13_42652518	chr10_1067581
chr13_43988025	chr10_1067581
chr13_43988057	chr10_1067581
chr13_43988087	chr10_1067581
chr13_43988892	chr10_1067581
chr13_45180061	chr10_1067581
chr13_46112174	chr10_1067581
chr13_46951726	chr10_1067581
chr13_49092608	chr10_1067581
chr13_53498886	chr10_1067581
chr13_57780081	chr10_1067581
chr13_60391391	chr10_1067581
chr13_62221219	chr10_1067581
chr13_62223008	chr10_1067581
chr13_66068767	chr10_1067581
chr13_70541534	chr10_1067581
chr13_70759028	chr10_1067581
chr13_73101604	chr10_1067581
chr13_73801484	chr10_1067581
chr13_79045133	chr10_1067581
chr13_79412417	chr10_1067581
chr13_79412475	chr10_1067581
chr13_79412751	chr10_1067581
chr13_79660456	chr10_1067581
chr13_80757581	chr10_1067581
chr13_80757589	chr10_1067581
chr13_81120866	chr10_1067581
chr13_85084537	chr10_1067581
chr13_86066056	chr10_1067581
chr13_86637823	chr10_1067581
chr13_86637829	chr10_1067581
chr13_87161486	chr10_1067581
chr13_93220616	chr10_1067581
chr13_93762809	chr10_1067581
chr13_95022669	chr10_1067581
chr13_95022695	chr10_1067581
chr13_96262799	chr10_1067581
chr14_100426479	chr10_1067581
chr14_100426515	chr10_1067581
chr14_100426521	chr10_1067581
chr14_100426554	chr10_1067581
chr14_100426565	chr10_1067581
chr14_100426580	chr10_1067581
chr14_100426591	chr10_1067581
chr14_20550828	chr10_1067581
chr14_20550967	chr10_1067581
chr14_20550974	chr10_1067581
chr14_20551632	chr10_1067581
chr14_24795616	chr10_1067581
chr14_24795631	chr10_1067581
chr14_26409565	chr10_1067581
chr14_26409597	chr10_1067581
chr14_30234192	chr10_1067581
chr14_30770591	chr10_1067581
chr14_30855058	chr10_1067581
chr14_32279086	chr10_1067581
chr14_34056445	chr10_1067581
chr14_44993597	chr10_1067581
chr14_45146235	chr10_1067581
chr14_45146596	chr10_1067581
chr14_45146612	chr10_1067581
chr14_50324106	chr10_1067581
chr14_53336921	chr10_1067581
chr14_53337147	chr10_1067581
chr14_55045777	chr10_1067581
chr14_58558199	chr10_1067581
chr14_72998185	chr10_1067581
chr14_73163335	chr10_1067581
chr14_76677217	chr10_1067581
chr14_76680802	chr10_1067581
chr14_78909107	chr10_1067581
chr14_83571140	chr10_1067581
chr14_84289841	chr10_1067581
chr14_84289965	chr10_1067581
chr14_84369161	chr10_1067581
chr14_84888850	chr10_1067581
chr14_88713082	chr10_1067581
chr14_89799008	chr10_1067581
chr14_89799085	chr10_1067581
chr14_91273657	chr10_1067581
chr14_91288641	chr10_1067581
chr14_91291176	chr10_1067581
chr14_91295119	chr10_1067581
chr14_91309181	chr10_1067581
chr14_91311254	chr10_1067581
chr14_91316461	chr10_1067581
chr14_91320531	chr10_1067581
chr14_91320592	chr10_1067581
chr14_91321699	chr10_1067581
chr14_91337620	chr10_1067581
chr14_91337627	chr10_1067581
chr14_91337910	chr10_1067581
chr14_91339970	chr10_1067581
chr14_91340571	chr10_1067581
chr14_91340611	chr10_1067581
chr14_91340621	chr10_1067581
chr14_91341133	chr10_1067581
chr14_91385177	chr10_1067581
chr14_91385196	chr10_1067581
chr14_91392850	chr10_1067581
chr14_91409480	chr10_1067581
chr14_91412319	chr10_1067581
chr14_91412724	chr10_1067581
chr14_91413159	chr10_1067581
chr14_91413212	chr10_1067581
chr14_91413216	chr10_1067581
chr14_91414291	chr10_1067581
chr14_92013191	chr10_1067581
chr14_92013215	chr10_1067581
chr14_92013221	chr10_1067581
chr14_99976813	chr10_1067581
chr14_99976917	chr10_1067581
chr15_32960347	chr10_1067581
chr15_35321888	chr10_1067581
chr15_38854051	chr10_1067581
chr15_41391819	chr10_1067581
chr15_45210114	chr10_1067581
chr15_45210123	chr10_1067581
chr15_45329295	chr10_1067581
chr15_45354699	chr10_1067581
chr15_45480405	chr10_1067581
chr15_47076242	chr10_1067581
chr15_47106832	chr10_1067581
chr15_47106983	chr10_1067581
chr15_51243755	chr10_1067581
chr15_55134818	chr10_1067581
chr15_58266918	chr10_1067581
chr15_59676478	chr10_1067581
chr15_59676691	chr10_1067581
chr15_61315697	chr10_1067581
chr15_61315763	chr10_1067581
chr15_61315804	chr10_1067581
chr15_61768504	chr10_1067581
chr15_62276238	chr10_1067581
chr15_62754406	chr10_1067581
chr15_64304153	chr10_1067581
chr15_66564945	chr10_1067581
chr15_68074016	chr10_1067581
chr15_74157949	chr10_1067581
chr15_74878652	chr10_1067581
chr15_75167003	chr10_1067581
chr15_75167007	chr10_1067581
chr15_75726309	chr10_1067581
chr15_85818866	chr10_1067581
chr15_86418822	chr10_1067581
chr15_90044452	chr10_1067581
chr15_90044467	chr10_1067581
chr15_90044506	chr10_1067581
chr15_90044569	chr10_1067581
chr15_90044720	chr10_1067581
chr15_91982679	chr10_1067581
chr15_92302361	chr10_1067581
chr15_98518804	chr10_1067581
chr15_98518827	chr10_1067581
chr16_12918521	chr10_1067581
chr16_13379845	chr10_1067581
chr16_21250595	chr10_1067581
chr16_21547791	chr10_1067581
chr16_21547799	chr10_1067581
chr16_21547829	chr10_1067581
chr16_21605860	chr10_1067581
chr16_21606251	chr10_1067581
chr16_21606260	chr10_1067581
chr16_23946396	chr10_1067581
chr16_24648972	chr10_1067581
chr16_24649002	chr10_1067581
chr16_24649008	chr10_1067581
chr16_24649018	chr10_1067581
chr16_24649051	chr10_1067581
chr16_24649060	chr10_1067581
chr16_29633739	chr10_1067581
chr16_29633771	chr10_1067581
chr16_29633851	chr10_1067581
chr16_54059198	chr10_1067581
chr16_61968047	chr10_1067581
chr16_61968056	chr10_1067581
chr16_64773265	chr10_1067581
chr16_64894832	chr10_1067581
chr16_69749613	chr10_1067581
chr16_72955763	chr10_1067581
chr16_74052002	chr10_1067581
chr16_74649158	chr10_1067581
chr16_76446731	chr10_1067581
chr16_78376292	chr10_1067581
chr16_80133429	chr10_1067581
chr16_82674807	chr10_1067581
chr16_82674812	chr10_1067581
chr16_82675131	chr10_1067581
chr16_82675149	chr10_1067581
chr16_82675229	chr10_1067581
chr16_82675242	chr10_1067581
chr16_82984478	chr10_1067581
chr16_861080	chr10_1067581
chr16_861102	chr10_1067581
chr16_861106	chr10_1067581
chr16_861108	chr10_1067581
chr16_861112	chr10_1067581
chr16_861134	chr10_1067581
chr16_861210	chr10_1067581
chr16_8680586	chr10_1067581
chr16_8680616	chr10_1067581
chr16_8820058	chr10_1067581
chr16_8820066	chr10_1067581
chr16_8820111	chr10_1067581
chr16_89473586	chr10_1067581
chr16_89473620	chr10_1067581
chr17_31946914	chr10_1067581
chr17_4213794	chr10_1067581
chr17_4213808	chr10_1067581
chr17_43351724	chr10_1067581
chr17_43351940	chr10_1067581
chr17_43352057	chr10_1067581
chr17_43352068	chr10_1067581
chr17_43352095	chr10_1067581
chr17_43352153	chr10_1067581
chr17_43352237	chr10_1067581
chr17_43789096	chr10_1067581
chr17_5252812	chr10_1067581
chr17_54092035	chr10_1067581
chr17_54803273	chr10_1067581
chr17_59484871	chr10_1067581
chr17_59485471	chr10_1067581
chr17_59485479	chr10_1067581
chr17_59911080	chr10_1067581
chr17_59911103	chr10_1067581
chr17_60450887	chr10_1067581
chr17_63810524	chr10_1067581
chr17_64751896	chr10_1067581
chr17_69976010	chr10_1067581
chr17_76753180	chr10_1067581
chr17_76983886	chr10_1067581
chr17_76983908	chr10_1067581
chr17_9290376	chr10_1067581
chr18_13238396	chr10_1067581
chr18_13241411	chr10_1067581
chr18_13241420	chr10_1067581
chr18_13326296	chr10_1067581
chr18_1687985	chr10_1067581
chr18_26577518	chr10_1067581
chr18_26737569	chr10_1067581
chr18_36833202	chr10_1067581
chr18_38441197	chr10_1067581
chr18_38441200	chr10_1067581
chr18_39600036	chr10_1067581
chr18_40356374	chr10_1067581
chr18_42786839	chr10_1067581
chr18_42786851	chr10_1067581
chr18_49039100	chr10_1067581
chr18_54522052	chr10_1067581
chr18_56898514	chr10_1067581
chr18_56898801	chr10_1067581
chr18_57449493	chr10_1067581
chr18_58415732	chr10_1067581
chr18_58415734	chr10_1067581
chr18_61931692	chr10_1067581
chr18_62861260	chr10_1067581
chr18_64246590	chr10_1067581
chr18_65922270	chr10_1067581
chr18_66754600	chr10_1067581
chr18_67740	chr10_1067581
chr18_67748	chr10_1067581
chr18_70169823	chr10_1067581
chr18_70169859	chr10_1067581
chr18_70170141	chr10_1067581
chr18_70459252	chr10_1067581
chr18_73955024	chr10_1067581
chr18_76354104	chr10_1067581
chr18_76355027	chr10_1067581
chr18_7665836	chr10_1067581
chr18_7665876	chr10_1067581
chr18_7665878	chr10_1067581
chr18_77922267	chr10_1067581
chr18_77922269	chr10_1067581
chr18_77922274	chr10_1067581
chr18_79345892	chr10_1067581
chr19_11784986	chr10_1067581
chr19_11785014	chr10_1067581
chr19_11785018	chr10_1067581
chr19_19949023	chr10_1067581
chr19_19949106	chr10_1067581
chr19_28115757	chr10_1067581
chr19_28115772	chr10_1067581
chr19_31548947	chr10_1067581
chr19_31548979	chr10_1067581
chr19_33976407	chr10_1067581
chr19_40580338	chr10_1067581
chr19_40580341	chr10_1067581
chr19_40580383	chr10_1067581
chr19_40580398	chr10_1067581
chr19_47805695	chr10_1067581
chr19_47805708	chr10_1067581
chr19_57022810	chr10_1067581
chr19_6951507	chr10_1067581
chr1_105997596	chr10_1067581
chr1_114231342	chr10_1067581
chr1_114698458	chr10_1067581
chr1_116503077	chr10_1067581
chr1_116531759	chr10_1067581
chr1_116531874	chr10_1067581
chr1_116531876	chr10_1067581
chr1_120632049	chr10_1067581
chr1_13871967	chr10_1067581
chr1_14575921	chr10_1067581
chr1_147127960	chr10_1067581
chr1_147128298	chr10_1067581
chr1_147993627	chr10_1067581
chr1_151616780	chr10_1067581
chr1_168193956	chr10_1067581
chr1_178500703	chr10_1067581
chr1_178500879	chr10_1067581
chr1_179314720	chr10_1067581
chr1_180028601	chr10_1067581
chr1_180475216	chr10_1067581
chr1_180475244	chr10_1067581
chr1_183134367	chr10_1067581
chr1_193212840	chr10_1067581
chr1_19666769	chr10_1067581
chr1_202501872	chr10_1067581
chr1_207006662	chr10_1067581
chr1_210033532	chr10_1067581
chr1_214974846	chr10_1067581
chr1_219691128	chr10_1067581
chr1_219691134	chr10_1067581
chr1_225732850	chr10_1067581
chr1_234076156	chr10_1067581
chr1_235652773	chr10_1067581
chr1_235716197	chr10_1067581
chr1_236662980	chr10_1067581
chr1_237413155	chr10_1067581
chr1_237413197	chr10_1067581
chr1_242841928	chr10_1067581
chr1_246544521	chr10_1067581
chr1_246544543	chr10_1067581
chr1_28132282	chr10_1067581
chr1_34391522	chr10_1067581
chr1_34433114	chr10_1067581
chr1_50223129	chr10_1067581
chr1_50600231	chr10_1067581
chr1_50600744	chr10_1067581
chr1_74683387	chr10_1067581
chr1_77629329	chr10_1067581
chr1_77629401	chr10_1067581
chr1_80075888	chr10_1067581
chr1_80076415	chr10_1067581
chr1_80076435	chr10_1067581
chr1_80243525	chr10_1067581
chr1_81440717	chr10_1067581
chr1_81440803	chr10_1067581
chr1_83397929	chr10_1067581
chr1_83773007	chr10_1067581
chr1_83773419	chr10_1067581
chr1_84209637	chr10_1067581
chr1_89622584	chr10_1067581
chr1_89622622	chr10_1067581
chr1_89622624	chr10_1067581
chr1_93550740	chr10_1067581
chr1_9957615	chr10_1067581
chr20_22798674	chr10_1067581
chr20_22798848	chr10_1067581
chr20_37819913	chr10_1067581
chr20_37819943	chr10_1067581
chr20_41115996	chr10_1067581
chr20_55214974	chr10_1067581
chr20_57869483	chr10_1067581
chr20_58863183	chr10_1067581
chr21_14395624	chr10_1067581
chr21_17976202	chr10_1067581
chr21_28323989	chr10_1067581
chr21_28324890	chr10_1067581
chr21_29384474	chr10_1067581
chr21_32338450	chr10_1067581
chr21_32573342	chr10_1067581
chr21_35384490	chr10_1067581
chr21_37144720	chr10_1067581
chr21_37144866	chr10_1067581
chr21_37568784	chr10_1067581
chr21_37681712	chr10_1067581
chr21_37978945	chr10_1067581
chr21_37978950	chr10_1067581
chr22_18118512	chr10_1067581
chr22_18118519	chr10_1067581
chr22_23202529	chr10_1067581
chr22_25869848	chr10_1067581
chr22_29015490	chr10_1067581
chr22_30928467	chr10_1067581
chr22_30928475	chr10_1067581
chr22_30928477	chr10_1067581
chr22_30928486	chr10_1067581
chr22_30928613	chr10_1067581
chr22_31567194	chr10_1067581
chr22_31567917	chr10_1067581
chr22_43654503	chr10_1067581
chr22_44365494	chr10_1067581
chr22_44365496	chr10_1067581
chr22_44365501	chr10_1067581
chr22_46322022	chr10_1067581
chr22_47973987	chr10_1067581
chr22_47973990	chr10_1067581
chr22_47974039	chr10_1067581
chr22_47974062	chr10_1067581
chr22_47974074	chr10_1067581
chr2_100926776	chr10_1067581
chr2_106536671	chr10_1067581
chr2_106536718	chr10_1067581
chr2_108644652	chr10_1067581
[truncated: 154,691 more rows]
