# Supplementary material for: Single Cell DNA Methylation and 3D Genome Architecture in the Human Brain
Source: Science. Author manuscript; Available in PMC 2023 Oct 13. (PMC10572106; doi:10.1126/science.adf5357)
Supplement: Table 4 [file NIHMS1929560-supplement-Table_4.gz › table-S4-cell-type-taxonomy.tsv]

	SubType	MajorType	CellClass	Note
1	CB_0	CB	Inhibitory/non-telencephalic neurons	Granule cells from cerebellum
2	CB_1	CB	Inhibitory/non-telencephalic neurons	Granule cells from cerebellum
3	CB_2	CB	Inhibitory/non-telencephalic neurons	Granule cells from cerebellum
4	CHD7_0	Chd7	Inhibitory/non-telencephalic neurons	Neurons from BF/BN with gene CHD7 hypomethylated
5	CHD7_1	Chd7	Inhibitory/non-telencephalic neurons	Neurons from BF/BN with gene CHD7 hypomethylated
6	CHD7_2	Chd7	Inhibitory/non-telencephalic neurons	Neurons from BF/BN with gene CHD7 hypomethylated
7	Foxp2_0	Foxp2	Inhibitory/non-telencephalic neurons	Neurons from BF/BN with gene Foxp2 hypomethylated
8	Foxp2_1	Foxp2	Inhibitory/non-telencephalic neurons	Neurons from BF/BN with gene Foxp2 hypomethylated
9	Foxp2_2	Foxp2	Inhibitory/non-telencephalic neurons	Neurons from BF/BN with gene Foxp2 hypomethylated
10	Foxp2_3	Foxp2	Inhibitory/non-telencephalic neurons	Neurons from BF/BN with gene Foxp2 hypomethylated
11	Foxp2_4	Foxp2	Inhibitory/non-telencephalic neurons	Neurons from BF/BN with gene Foxp2 hypomethylated
12	Lamp5_0	Lamp5	Inhibitory/non-telencephalic neurons	Cortical inhibitory neurons with gene Lamp5 hypomethylated
13	Lamp5_1	Lamp5	Inhibitory/non-telencephalic neurons	Cortical inhibitory neurons with gene Lamp5 hypomethylated
14	Lamp5_2	Lamp5	Inhibitory/non-telencephalic neurons	Cortical inhibitory neurons with gene Lamp5 hypomethylated
15	Lamp5_3	Lamp5	Inhibitory/non-telencephalic neurons	Cortical inhibitory neurons with gene Lamp5 hypomethylated
16	Lamp5_LHX6_0	Lamp5-Lhx6	Inhibitory/non-telencephalic neurons	Cortical inhibitory neurons with genes Lamp5 and Lhx6 hypomethylated
17	Lamp5_LHX6_1	Lamp5-Lhx6	Inhibitory/non-telencephalic neurons	Cortical inhibitory neurons with genes Lamp5 and Lhx6 hypomethylated
18	Lamp5_LHX6_2	Lamp5-Lhx6	Inhibitory/non-telencephalic neurons	Cortical inhibitory neurons with genes Lamp5 and Lhx6 hypomethylated
19	Lamp5_LHX6_3	Lamp5-Lhx6	Inhibitory/non-telencephalic neurons	Cortical inhibitory neurons with genes Lamp5 and Lhx6 hypomethylated
20	MSN_D1_0	MSN-D1	Inhibitory/non-telencephalic neurons	D1 type medium spiny neurons
21	MSN_D1_1	MSN-D1	Inhibitory/non-telencephalic neurons	D1 type medium spiny neurons
22	MSN_D1_2	MSN-D1	Inhibitory/non-telencephalic neurons	D1 type medium spiny neurons
23	MSN_D1_3	MSN-D1	Inhibitory/non-telencephalic neurons	D1 type medium spiny neurons
24	MSN_D1_4	MSN-D1	Inhibitory/non-telencephalic neurons	D1 type medium spiny neurons
25	MSN_D1_5	MSN-D1	Inhibitory/non-telencephalic neurons	D1 type medium spiny neurons
26	MSN_D2_0	MSN-D2	Inhibitory/non-telencephalic neurons	D1 type medium spiny neurons
27	MSN_D2_1	MSN-D2	Inhibitory/non-telencephalic neurons	D1 type medium spiny neurons
28	MSN_D2_2	MSN-D2	Inhibitory/non-telencephalic neurons	D1 type medium spiny neurons
29	MSN_D2_3	MSN-D2	Inhibitory/non-telencephalic neurons	D1 type medium spiny neurons
30	MSN_D2_4	MSN-D2	Inhibitory/non-telencephalic neurons	D1 type medium spiny neurons
31	MSN_D2_5	MSN-D2	Inhibitory/non-telencephalic neurons	D1 type medium spiny neurons
32	MSN_D2_6	MSN-D2	Inhibitory/non-telencephalic neurons	D1 type medium spiny neurons
33	MSN_D2_7	MSN-D2	Inhibitory/non-telencephalic neurons	D1 type medium spiny neurons
34	MSN_D2_8	MSN-D2	Inhibitory/non-telencephalic neurons	D1 type medium spiny neurons
35	PKJ_0	PKJ	Inhibitory/non-telencephalic neurons	Purkinje cells
36	PKJ_1	PKJ	Inhibitory/non-telencephalic neurons	Purkinje cells
37	PKJ_2	PKJ	Inhibitory/non-telencephalic neurons	Purkinje cells
38	PN_0	PN	Inhibitory/non-telencephalic neurons	Neurons from PN of Pons
39	PN_1	PN	Inhibitory/non-telencephalic neurons	Neurons from PN of Pons
40	Pvalb_0	Pvalb	Inhibitory/non-telencephalic neurons	Cortical inhibitory neurons with genes Pvalb hypomethylated
41	Pvalb_1	Pvalb	Inhibitory/non-telencephalic neurons	Cortical inhibitory neurons with genes Pvalb hypomethylated
42	Pvalb_2	Pvalb	Inhibitory/non-telencephalic neurons	Cortical inhibitory neurons with genes Pvalb hypomethylated
43	Pvalb_3	Pvalb	Inhibitory/non-telencephalic neurons	Cortical inhibitory neurons with genes Pvalb hypomethylated
44	Pvalb_4	Pvalb	Inhibitory/non-telencephalic neurons	Cortical inhibitory neurons with genes Pvalb hypomethylated
45	Pvalb_5	Pvalb	Inhibitory/non-telencephalic neurons	Cortical inhibitory neurons with genes Pvalb hypomethylated
46	Pvalb_ChC_0	Pvalb-ChC	Inhibitory/non-telencephalic neurons	Chandelier cells
47	Pvalb_ChC_1	Pvalb-ChC	Inhibitory/non-telencephalic neurons	Chandelier cells
48	Pvalb_ChC_2	Pvalb-ChC	Inhibitory/non-telencephalic neurons	Chandelier cells
49	Sncg_0	Sncg	Inhibitory/non-telencephalic neurons	Cortical inhibitory neurons, homologous cell types of which in mouse have genes Sncg hypomethylated
50	Sncg_1	Sncg	Inhibitory/non-telencephalic neurons	Cortical inhibitory neurons, homologous cell types of which in mouse have genes Sncg hypomethylated
51	Sncg_2	Sncg	Inhibitory/non-telencephalic neurons	Cortical inhibitory neurons, homologous cell types of which in mouse have genes Sncg hypomethylated
52	Sncg_3	Sncg	Inhibitory/non-telencephalic neurons	Cortical inhibitory neurons, homologous cell types of which in mouse have genes Sncg hypomethylated
53	Sst-Chodl	Sst	Inhibitory/non-telencephalic neurons	Cortical inhibitory neurons with genes Sst hypomethylated
54	Sst_0	Sst	Inhibitory/non-telencephalic neurons	Cortical inhibitory neurons with genes Sst hypomethylated
55	Sst_1	Sst	Inhibitory/non-telencephalic neurons	Cortical inhibitory neurons with genes Sst hypomethylated
56	Sst_2	Sst	Inhibitory/non-telencephalic neurons	Cortical inhibitory neurons with genes Sst hypomethylated
57	Sst_3	Sst	Inhibitory/non-telencephalic neurons	Cortical inhibitory neurons with genes Sst hypomethylated
58	Sst_4	Sst	Inhibitory/non-telencephalic neurons	Cortical inhibitory neurons with genes Sst hypomethylated
59	Sst_5	Sst	Inhibitory/non-telencephalic neurons	Cortical inhibitory neurons with genes Sst hypomethylated
60	Sst_6	Sst	Inhibitory/non-telencephalic neurons	Cortical inhibitory neurons with genes Sst hypomethylated
61	Sst_Chodl_1	Sst	Inhibitory/non-telencephalic neurons	Cortical inhibitory neurons with genes Sst hypomethylated
62	SubCtx_Exc_0	SubCtx-Cplx	Inhibitory/non-telencephalic neurons	Subcortical cell types with huge heterogeneity
63	SubCtx_Exc_1	SubCtx-Cplx	Inhibitory/non-telencephalic neurons	Subcortical cell types with huge heterogeneity
64	SubCtx_Exc_2	SubCtx-Cplx	Inhibitory/non-telencephalic neurons	Subcortical cell types with huge heterogeneity
65	SubCtx_Exc_3	SubCtx-Cplx	Inhibitory/non-telencephalic neurons	Subcortical cell types with huge heterogeneity
66	SubCtx_Exc_4	SubCtx-Cplx	Inhibitory/non-telencephalic neurons	Subcortical cell types with huge heterogeneity
67	SubCtx_Exc_5	SubCtx-Cplx	Inhibitory/non-telencephalic neurons	Subcortical cell types with huge heterogeneity
68	SubCtx_Exc_6	SubCtx-Cplx	Inhibitory/non-telencephalic neurons	Subcortical cell types with huge heterogeneity
69	SubCtx_Inh_0	SubCtx-Cplx	Inhibitory/non-telencephalic neurons	Subcortical cell types with huge heterogeneity
70	SubCtx_Inh_1	SubCtx-Cplx	Inhibitory/non-telencephalic neurons	Subcortical cell types with huge heterogeneity
71	SubCtx_Inh_2	SubCtx-Cplx	Inhibitory/non-telencephalic neurons	Subcortical cell types with huge heterogeneity
72	SubCtx_Inh_3	SubCtx-Cplx	Inhibitory/non-telencephalic neurons	Subcortical cell types with huge heterogeneity
73	SubCtx_Inh_4	SubCtx-Cplx	Inhibitory/non-telencephalic neurons	Subcortical cell types with huge heterogeneity
74	SubCtx_Inh_5	SubCtx-Cplx	Inhibitory/non-telencephalic neurons	Subcortical cell types with huge heterogeneity
75	THM_Exc_0	THM-Exc	Inhibitory/non-telencephalic neurons	Excitatory neurons from THM
76	THM_Inh_0	THM-Inh	Inhibitory/non-telencephalic neurons	A rare inhibitory neurons from THM
77	THM_MB_MB_0	THM-MB	Inhibitory/non-telencephalic neurons	Inhibitory neurons from THM/MB
78	THM_MB_MB_1	THM-MB	Inhibitory/non-telencephalic neurons	Inhibitory neurons from THM/MB
79	THM_MB_MB_2	THM-MB	Inhibitory/non-telencephalic neurons	Inhibitory neurons from THM/MB
80	THM_MB_THM_0	THM-MB	Inhibitory/non-telencephalic neurons	Inhibitory neurons from THM/MB
81	THM_MB_THM_1	THM-MB	Inhibitory/non-telencephalic neurons	Inhibitory neurons from THM/MB
82	THM_MB_THM_2	THM-MB	Inhibitory/non-telencephalic neurons	Inhibitory neurons from THM/MB
83	THM_MB_THM_3	THM-MB	Inhibitory/non-telencephalic neurons	Inhibitory neurons from THM/MB
84	Vip_0	Vip	Inhibitory/non-telencephalic neurons	Cortical inhibitory neurons with genes Vip hypomethylated
85	Vip_1	Vip	Inhibitory/non-telencephalic neurons	Cortical inhibitory neurons with genes Vip hypomethylated
86	Vip_2	Vip	Inhibitory/non-telencephalic neurons	Cortical inhibitory neurons with genes Vip hypomethylated
87	Vip_3	Vip	Inhibitory/non-telencephalic neurons	Cortical inhibitory neurons with genes Vip hypomethylated
88	Vip_4	Vip	Inhibitory/non-telencephalic neurons	Cortical inhibitory neurons with genes Vip hypomethylated
89	Vip_5	Vip	Inhibitory/non-telencephalic neurons	Cortical inhibitory neurons with genes Vip hypomethylated
90	Vip_6	Vip	Inhibitory/non-telencephalic neurons	Cortical inhibitory neurons with genes Vip hypomethylated
91	Vip_7	Vip	Inhibitory/non-telencephalic neurons	Cortical inhibitory neurons with genes Vip hypomethylated
92	Vip_8	Vip	Inhibitory/non-telencephalic neurons	Cortical inhibitory neurons with genes Vip hypomethylated
93	ASC_0	ASC	Non-neuronal Cells	Astrocytes
94	ASC_1	ASC	Non-neuronal Cells	Astrocytes
95	ASC_2	ASC	Non-neuronal Cells	Astrocytes
96	ASC_3	ASC	Non-neuronal Cells	Astrocytes
97	ASC_4	ASC	Non-neuronal Cells	Astrocytes
98	Bergmann-glia	ASC	Non-neuronal Cells	Astrocytes
99	EC_0	EC	Non-neuronal Cells	Endothelial cell
100	MGC_0	MGC	Non-neuronal Cells	Macro glia
101	ODC_0	ODC	Non-neuronal Cells	Oligodendrocytes
102	ODC_1	ODC	Non-neuronal Cells	Oligodendrocytes
103	ODC_2	ODC	Non-neuronal Cells	Oligodendrocytes
104	OPC_0	OPC	Non-neuronal Cells	Oligodendrocyte progenitor cell
105	PC_0	PC	Non-neuronal Cells	Perivascular Cell
106	VLMC_0	VLMC	Non-neuronal Cells	Vascular Leptomeningeal Cell
107	Amy_0	Amy-Exc	Telencephalic excitatory neurons	Excitatory neruons from Amy
108	Amy_1	Amy-Exc	Telencephalic excitatory neurons	Excitatory neruons from Amy
109	Amy_2	Amy-Exc	Telencephalic excitatory neurons	Excitatory neruons from Amy
110	Amy_3	Amy-Exc	Telencephalic excitatory neurons	Excitatory neruons from Amy
111	Amy_4	Amy-Exc	Telencephalic excitatory neurons	Excitatory neruons from Amy
112	Amy_5	Amy-Exc	Telencephalic excitatory neurons	Excitatory neruons from Amy
113	Amy_6	Amy-Exc	Telencephalic excitatory neurons	Excitatory neruons from Amy
114	Amy_7	Amy-Exc	Telencephalic excitatory neurons	Excitatory neruons from Amy
115	Amy_8	Amy-Exc	Telencephalic excitatory neurons	Excitatory neruons from Amy
116	CA1_0	CA1	Telencephalic excitatory neurons	Neurons from CA1
117	CA1_1	CA1	Telencephalic excitatory neurons	Neurons from CA1
118	CA1_2	CA1	Telencephalic excitatory neurons	Neurons from CA1
119	CA1_3	CA1	Telencephalic excitatory neurons	Neurons from CA1
120	CA1_4	CA1	Telencephalic excitatory neurons	Neurons from CA1
121	CA3_0	CA3	Telencephalic excitatory neurons	Neurons from CA3
122	DG_0	DG	Telencephalic excitatory neurons	Neurons from dentate gyrus
123	HIP_Misc1_0	HIP-Misc1	Telencephalic excitatory neurons	A rare cell types from hippocampus
124	HIP_Misc2_0	HIP-Misc2	Telencephalic excitatory neurons	Another rare cell types from hippocampus
125	HIP_Misc2_1	HIP-Misc2	Telencephalic excitatory neurons	Another rare cell types from hippocampus
126	HIP_Misc2_2	HIP-Misc2	Telencephalic excitatory neurons	Another rare cell types from hippocampus
127	L23_IT_0	L2/3-IT	Telencephalic excitatory neurons	Intratelencephalic projection excitatory neurons in cortex layer 2/3
128	L23_IT_1	L2/3-IT	Telencephalic excitatory neurons	Intratelencephalic projection excitatory neurons in cortex layer 2/3
129	L23_IT_10	L2/3-IT	Telencephalic excitatory neurons	Intratelencephalic projection excitatory neurons in cortex layer 2/3
130	L23_IT_12	L2/3-IT	Telencephalic excitatory neurons	Intratelencephalic projection excitatory neurons in cortex layer 2/3
131	L23_IT_13	L2/3-IT	Telencephalic excitatory neurons	Intratelencephalic projection excitatory neurons in cortex layer 2/3
132	L23_IT_14	L2/3-IT	Telencephalic excitatory neurons	Intratelencephalic projection excitatory neurons in cortex layer 2/3
133	L23_IT_15	L2/3-IT	Telencephalic excitatory neurons	Intratelencephalic projection excitatory neurons in cortex layer 2/3
134	L23_IT_16	L2/3-IT	Telencephalic excitatory neurons	Intratelencephalic projection excitatory neurons in cortex layer 2/3
135	L23_IT_2	L2/3-IT	Telencephalic excitatory neurons	Intratelencephalic projection excitatory neurons in cortex layer 2/3
136	L23_IT_3	L2/3-IT	Telencephalic excitatory neurons	Intratelencephalic projection excitatory neurons in cortex layer 2/3
137	L23_IT_4	L2/3-IT	Telencephalic excitatory neurons	Intratelencephalic projection excitatory neurons in cortex layer 2/3
138	L23_IT_5	L2/3-IT	Telencephalic excitatory neurons	Intratelencephalic projection excitatory neurons in cortex layer 2/3
139	L23_IT_6	L2/3-IT	Telencephalic excitatory neurons	Intratelencephalic projection excitatory neurons in cortex layer 2/3
140	L23_IT_7	L2/3-IT	Telencephalic excitatory neurons	Intratelencephalic projection excitatory neurons in cortex layer 2/3
141	L23_IT_8	L2/3-IT	Telencephalic excitatory neurons	Intratelencephalic projection excitatory neurons in cortex layer 2/3
142	L23_IT_9	L2/3-IT	Telencephalic excitatory neurons	Intratelencephalic projection excitatory neurons in cortex layer 2/3
143	L4_IT_0	L4-IT	Telencephalic excitatory neurons	Intratelencephalic projection excitatory neurons in cortex layer 4
144	L4_IT_1	L4-IT	Telencephalic excitatory neurons	Intratelencephalic projection excitatory neurons in cortex layer 4
145	L4_IT_2	L4-IT	Telencephalic excitatory neurons	Intratelencephalic projection excitatory neurons in cortex layer 4
146	L4_IT_3	L4-IT	Telencephalic excitatory neurons	Intratelencephalic projection excitatory neurons in cortex layer 4
147	L4_IT_4	L4-IT	Telencephalic excitatory neurons	Intratelencephalic projection excitatory neurons in cortex layer 4
148	L4_IT_5	L4-IT	Telencephalic excitatory neurons	Intratelencephalic projection excitatory neurons in cortex layer 4
149	L5_ET_0	L5-ET	Telencephalic excitatory neurons	Extratelencephalic projection excitatory neurons in cortex layer 5
150	L5_ET_1	L5-ET	Telencephalic excitatory neurons	Extratelencephalic projection excitatory neurons in cortex layer 5
151	L5_ET_2	L5-ET	Telencephalic excitatory neurons	Extratelencephalic projection excitatory neurons in cortex layer 5
152	L45_IT_0	L5-IT	Telencephalic excitatory neurons	Intratelencephalic projection excitatory neurons in cortex layer 5
153	L45_IT_1	L5-IT	Telencephalic excitatory neurons	Intratelencephalic projection excitatory neurons in cortex layer 5
154	L45_IT_2	L5-IT	Telencephalic excitatory neurons	Intratelencephalic projection excitatory neurons in cortex layer 5
155	L5_IT_0	L5-IT	Telencephalic excitatory neurons	Intratelencephalic projection excitatory neurons in cortex layer 5
156	L5_IT_1	L5-IT	Telencephalic excitatory neurons	Intratelencephalic projection excitatory neurons in cortex layer 5
157	L5_IT_2	L5-IT	Telencephalic excitatory neurons	Intratelencephalic projection excitatory neurons in cortex layer 5
158	L5_IT_3	L5-IT	Telencephalic excitatory neurons	Intratelencephalic projection excitatory neurons in cortex layer 5
159	L5_IT_4	L5-IT	Telencephalic excitatory neurons	Intratelencephalic projection excitatory neurons in cortex layer 5
160	L56_NP_0	L5/6-NP	Telencephalic excitatory neurons	Near-projecting excitatory neurons in cortex layer 5/6
161	L56_NP_1	L5/6-NP	Telencephalic excitatory neurons	Near-projecting excitatory neurons in cortex layer 5/6
162	L56_NP_2	L5/6-NP	Telencephalic excitatory neurons	Near-projecting excitatory neurons in cortex layer 5/6
163	L56_NP_3	L5/6-NP	Telencephalic excitatory neurons	Near-projecting excitatory neurons in cortex layer 5/6
164	L56_NP_4	L5/6-NP	Telencephalic excitatory neurons	Near-projecting excitatory neurons in cortex layer 5/6
165	L6_CT_0	L6-CT	Telencephalic excitatory neurons	Corticothalamic projection excitatory neurons in cortex layer 6
166	L6_CT_2	L6-CT	Telencephalic excitatory neurons	Corticothalamic projection excitatory neurons in cortex layer 6
167	L6_CT_3	L6-CT	Telencephalic excitatory neurons	Corticothalamic projection excitatory neurons in cortex layer 6
168	L6_CT_4	L6-CT	Telencephalic excitatory neurons	Corticothalamic projection excitatory neurons in cortex layer 6
169	L6_IT_0	L6-IT	Telencephalic excitatory neurons	Intratelencephalic projection excitatory neurons in cortex layer 6
170	L6_IT_1	L6-IT	Telencephalic excitatory neurons	Intratelencephalic projection excitatory neurons in cortex layer 6
171	L6_IT_2	L6-IT	Telencephalic excitatory neurons	Intratelencephalic projection excitatory neurons in cortex layer 6
172	L6_IT_3	L6-IT	Telencephalic excitatory neurons	Intratelencephalic projection excitatory neurons in cortex layer 6
173	L6_IT_4	L6-IT	Telencephalic excitatory neurons	Intratelencephalic projection excitatory neurons in cortex layer 6
174	L6_IT_5	L6-IT	Telencephalic excitatory neurons	Intratelencephalic projection excitatory neurons in cortex layer 6
175	L6_IT_6	L6-IT	Telencephalic excitatory neurons	Intratelencephalic projection excitatory neurons in cortex layer 6
176	L6_IT_7	L6-IT	Telencephalic excitatory neurons	Intratelencephalic projection excitatory neurons in cortex layer 6
177	L6_IT_8	L6-IT	Telencephalic excitatory neurons	Intratelencephalic projection excitatory neurons in cortex layer 6
178	L6_IT_Car3_0	L6-IT-Car3	Telencephalic excitatory neurons	Excitatory neurons of both intratelencephalic projection neurons in cortex layer 6 and neurons from Cla
179	L6_IT_Car3_1	L6-IT-Car3	Telencephalic excitatory neurons	Excitatory neurons of both intratelencephalic projection neurons in cortex layer 6 and neurons from Cla
180	L6_IT_Car3_2	L6-IT-Car3	Telencephalic excitatory neurons	Excitatory neurons of both intratelencephalic projection neurons in cortex layer 6 and neurons from Cla
181	L6_IT_Car3_3	L6-IT-Car3	Telencephalic excitatory neurons	Excitatory neurons of both intratelencephalic projection neurons in cortex layer 6 and neurons from Cla
182	L6_IT_Car3_4	L6-IT-Car3	Telencephalic excitatory neurons	Excitatory neurons of both intratelencephalic projection neurons in cortex layer 6 and neurons from Cla
183	L6_IT_Car3_5	L6-IT-Car3	Telencephalic excitatory neurons	Excitatory neurons of both intratelencephalic projection neurons in cortex layer 6 and neurons from Cla
184	L6b_0	L6b	Telencephalic excitatory neurons	Excitatory neurons in cortex layer 6b
185	L6b_1	L6b	Telencephalic excitatory neurons	Excitatory neurons in cortex layer 6b
186	L6b_2	L6b	Telencephalic excitatory neurons	Excitatory neurons in cortex layer 6b
187	L6b_3	L6b	Telencephalic excitatory neurons	Excitatory neurons in cortex layer 6b
188	L6b_4	L6b	Telencephalic excitatory neurons	Excitatory neurons in cortex layer 6b
