# Supplementary material for: Single Cell DNA Methylation and 3D Genome Architecture in the Human Brain
Source: Science. Author manuscript; Available in PMC 2023 Oct 13. (PMC10572106; doi:10.1126/science.adf5357)
Supplement: Table 2 [file NIHMS1929560-supplement-Table_2.xlsx]

## Sheet: Sheet1
Atlas Structure	Brain Structure	Brain Structure Abbrev	Brain Region
Human A19	Cerebral cortex	CX	Cerebral cortex (Cx) - Superior occipital gyrus (SOG) - Areas 19 and MT - A19
Human A1C	Cerebral cortex	CX	Cerebral cortex (Cx) - Transverse temporal gyrus (TTG) - Primary auditory cortex - A1C
Human A25	Cerebral cortex	CX	Cerebral cortex (Cx) - Subcallosal Gyrus (SCG) - Subgenual (subcallosal) division of MFC - A25
Human A38	Cerebral cortex	CX	Cerebral cortex (Cx) - Temporal pole (TP) - Temporopolar area - A38
Human A44-A45	Cerebral cortex	CX	Cerebral cortex (Cx) - Inferior frontal gyrus (IFG) - Ventrolateral prefrontal cortex - A44-A45
Human A46	Cerebral cortex	CX	Cerebral cortex (Cx) - Middle frontal gyrus (MFG) - A46
Human A5-A7	Cerebral cortex	CX	Cerebral cortex (Cx) - Supraparietal lobule (SPL) - Posterosuperior (dorsal) parietal cortex - A5-A7
Human ACC	Cerebral cortex	CX	Cerebral cortex (Cx) - Anterior cingulate cortex - ACC
Human FI	Cerebral cortex	CX	Cerebral cortex (Cx) - Frontal agranular insular cortex - FI
Human A24	Cerebral cortex	CX	Cerebral cortex (Cx) - Cingulate gyrus, rostral (CgGr) - Ventral division of MFC - A24
Human Idg	Cerebral cortex	CX	Cerebral cortex (Cx) - Long insular gyri (LIG) - Dysgranular insular cortex - Idg
Human Ig	Cerebral cortex	CX	Cerebral cortex (Cx) - Short insular gyri - Granular insular cortex - Ig
Human ITG	Cerebral cortex	CX	Cerebral cortex (Cx) - Inferior temporal gyrus - ITG
Human LEC	Cerebral cortex	CX	Cerebral cortex (Cx) - Anterior parahippocampal gyrus (AG) - Lateral entorhinal cortex - LEC
Human M1C	Cerebral cortex	CX	Cerebral cortex (Cx) - Precentral gyrus (PrCG) - Primary motor cortex - M1C
Human MEC	Cerebral cortex	CX	Cerebral cortex (Cx) - Anterior parahippocampal gyrus, posterior part (APH) - Medial entorhinal cortex - MEC
Human MTG	Cerebral cortex	CX	Cerebral cortex (Cx) - Middle Temporal Gyrus - MTG
Human Pir	Cerebral cortex	CX	Paleocortex (PalCx) - Piriform cortex - Pir
Human Pro	Cerebral cortex	CX	Cerebral cortex (Cx) - Cuneus, rostral part - Area Prostriata - Pro
Human S1C	Cerebral cortex	CX	Cerebral cortex (Cx) - Postcentral gyrus (PoCG) - Primary somatosensory cortex - S1C
Human TH-TL	Cerebral cortex	CX	Cerebral cortex - Posterior parahippocampal gyrus (PPH) - TH-TL
Human V1C	Cerebral cortex	CX	Cerebral cortex (Cx) - Lingual gyrus (LiG) - Primary Visual Cortex - V1C
Human V2	Cerebral cortex	CX	Cerebral cortex (Cx) - Cuneus, caudal part - Peristriate Cortex - V2
Human BL	Basal nuclei	BN	Amygdaloid complex (AMY) - basolateral nuclear group (BLN) - basolateral nucleus (basal nucleus) - BL
Human BM	Basal nuclei	BN	Amygdaloid complex (AMY) - basolateral nuclear group (BLN) - basomedial nucleus (accessory basal nucleus) - BM
Human BNST	Basal nuclei	BN	Extended amygdala (EXA) - Bed nucleus of stria terminalis and nearby - BNST
Human CaB	Basal nuclei	BN	Basal nuclei (BN) - Body of the Caudate - CaB
Human CEN	Basal nuclei	BN	Amygdaloid complex (AMY) - Central nuclear group - CEN
Human Cla	Basal nuclei	BN	Claustrum - Cla
Human CMN	Basal nuclei	BN	Amygdaloid complex (AMY) - corticomedial nuclear group - CMN
Human GPe	Basal nuclei	BN	Basal nuclei (BN) - Globus pallidus (GP) - External segment of globus pallidus - GPe
Human La	Basal nuclei	BN	Amygdaloid complex (AMY) - Basolateral nuclear group (BLN) - lateral nucleus - La
Human NAC	Basal nuclei	BN	Basal nuclei (BN) - Nucleus Accumbens - NAC
Human Pu	Basal nuclei	BN	Basal nuclei (BN) - Putamen - Pu
Human SEP	Basal forebrain	BF	Basal forebrain (BF) - septal nuclei - SEP
Human SI	Basal forebrain	BF	Basal forebrain (BF) - substantia innominata and nearby nuclei - SI
Human CBL	Cerebellum	CB	Cerebellum (CB) - Lateral hemisphere of cerebellum - CBL
Human CBV	Cerebellum	CB	Cerebellum (CB) - Cerebellar Vermis - CBV
Human PN	Pons	PN	Pons (Pn) - Pontine Nucleus - PN
Human CA1C-CA2C-CA3C	Hippocampus	HIP	Tail of hippocampus (HiT) - Caudal CA1-CA3
Human CA1R-CA2R-CA3R	Hippocampus	HIP	Body of hippocampus (HiB) - Rostral CA1-CA3
Human DGC-CA4Cpy	Hippocampus	HIP	Tail of hippocampus (HiT) - Caudal DG-CA4
Human DGR-CA4Rpy	Hippocampus	HIP	Body of hippocampus (HiB) - Rostral DG-CA4
Human Sub	Hippocampus	HIP	Head of Hippocampus (HiH) - Subicular cortex - Sub
Human IC	Midbrain	MD	Midbrain (M) - Inferior colliculus and nearby nuclei - IC
Human MD-Re	Thalamus	THM	Thalamus (THM) - medial nuclear complex of thalamus (MNC) - mediodorsal nucleus of thalamus + reuniens nucleus (medioventral nucleus) of thalamus - MD + Re
Human Pul	Thalamus	THM	Thalamus (THM) - lateral nuclear complex of thalamus (LNC) - Pulvinar of thalamus - Pul
