# Supplementary material for: Single Cell DNA Methylation and 3D Genome Architecture in the Human Brain
Source: Science. Author manuscript; Available in PMC 2023 Oct 13. (PMC10572106; doi:10.1126/science.adf5357)
Supplement: Table 1 [file NIHMS1929560-supplement-Table_1.xlsx]

## Sheet: Sheet1
pool_id	donor	sample type	region_id	tech	note
BE	h19.30.001	Presorted	CBV	snmC-seq3
BE	h19.30.002	Presorted	CBV	snmC-seq3
1	h19.30.002	Presorted	MTG	snmC-seq3
2	h19.30.001	Presorted	MTG	snmC-seq3
3	h19.30.001	Presorted	CBV	snmC-seq3
3	h19.30.002	Presorted	CBV	snmC-seq3
4	h19.30.001	Presorted	M1C	snmC-seq3
5	h19.30.002	Presorted	M1C	snmC-seq3
6	h19.30.001	Presorted	V2	snmC-seq3
7	h19.30.002	Presorted	V2	snmC-seq3
8	h19.30.001	Presorted	V1C	snmC-seq3
9	h19.30.001	Presorted	FI	snmC-seq3
10	h19.30.001	Presorted	A46	snmC-seq3
11	h19.30.001	Presorted	ACC/A24	snmC-seq3	ACC
12	h19.30.002	Presorted	V1C	snmC-seq3
13	h19.30.002	Presorted	FI	snmC-seq3
14	h19.30.002	Presorted	A46	snmC-seq3
15	h19.30.002	Presorted	ACC/A24	snmC-seq3	ACC
16	h19.30.001	Presorted	A1C	snmC-seq3
17	h19.30.001	Presorted	A44-A45	snmC-seq3
18	h19.30.002	Presorted	A1C	snmC-seq3
19	h19.30.002	Presorted	A44-A45	snmC-seq3
20	h19.30.001	Presorted	A5-A7	snmC-seq3
21	h19.30.002	Presorted	A5-A7	snmC-seq3
22	h19.30.001	Presorted	S1C	snmC-seq3
23	h19.30.002	Presorted	S1C	snmC-seq3
24	h19.30.001	Presorted	Ig	snmC-seq3
25	h19.30.001	Presorted	Pro	snmC-seq3
26	h19.30.002	Presorted	Pro	snmC-seq3
27	h19.30.002	Presorted	Ig	snmC-seq3
28	h19.30.001	Presorted	Pir	snmC-seq3
29	h19.30.002	Presorted	Pir	snmC-seq3
30	h19.30.001	Presorted	LEC	snmC-seq3
31	h19.30.002	Presorted	LEC	snmC-seq3
32	h19.30.001	Presorted	A19	snmC-seq3
33	h19.30.002	Presorted	A19	snmC-seq3
34	h19.30.001	Presorted	NAC	snmC-seq3
35	h19.30.002	Presorted	NAC	snmC-seq3
36	h19.30.001	Presorted	GPe	snmC-seq3
37	h19.30.002	Presorted	GPe	snmC-seq3
38	h19.30.001	Presorted	Pu	snmC-seq3
39	h19.30.002	Presorted	Pu	snmC-seq3
40	h19.30.001	Presorted	TH_TL	snmC-seq3
41	h19.30.001	Presorted	BNST	snmC-seq3
42	h19.30.001	Presorted	CaB	snmC-seq3
43	h19.30.002	Presorted	CaB	snmC-seq3
44	h19.30.002	Presorted	SEP	snmC-seq3
45	h19.30.001	Presorted	SI	snmC-seq3
46	h19.30.001	Presorted	CBL	snmC-seq3
47	h19.30.002	Presorted	TH_TL	snmC-seq3
48	h19.30.002	Presorted	BNST	snmC-seq3
49	h19.30.002	Presorted	SI	snmC-seq3
50	h19.30.001	Presorted	BM	snmC-seq3	with CMN
51	h19.30.002	Presorted	CMN	snmC-seq3	with CEN
52	h19.30.002	Presorted	MD	snmC-seq3
53	h19.30.002	Presorted	CEN	snmC-seq3
54	h19.30.001	Presorted	CMN	snmC-seq3	with BM
55	h19.30.001	Presorted	Pul	snmC-seq3
56	h19.30.001	Presorted	MEC	snmC-seq3
57	h19.30.002	Presorted	MEC	snmC-seq3
58	h19.30.001	Presorted	SEP	snmC-seq3
59	h19.30.001	Presorted	CA4C-DGCpy	snmC-seq3	Caudal DG-CA4
60	h19.30.002	Presorted	Sub	snmC-seq3
61	h19.30.001	Presorted	Sub	snmC-seq3
62	h19.30.002	Presorted	DGR-CA4Rpy	snmC-seq3	Rostral DG-CA4
63	h19.30.002	Presorted	CA1R-CA2R-CA3R	snmC-seq3	Rostral CA1-CA3
64	h19.30.002	Presorted	IC	snmC-seq3
65	h19.30.001	Tissue	BL-La	snmC-seq3	BL, La
66	h19.30.001	Tissue	CA1R-CA2R-CA3R-DGR-CA4R	snmC-seq3	Rostral CA1-CA3, Rostral DG-CA4
67	h19.30.001	Tissue	CA1C-CA2C-CA3C-CA4C-DGC	snmC-seq3	Caudal CA1-CA3, Caudal DG-CA4
68	h19.30.001	Tissue	AMY	snmC-seq3	BM, BL, La
69	h19.30.002	Tissue	AMY	snmC-seq3	BM, BL, La
70	h19.30.001	Tissue	Cla	snmC-seq3
71	h19.30.002	Tissue	Cla	snmC-seq3
72	h19.30.002	Tissue	CA1C-CA2C-CA3C-CA4C-DGC	snmC-seq3	Caudal CA1-CA3, Caudal DG-CA4
73	h19.30.002	Tissue	CA1C-CA2C-CA3C-CA4C-DGC	snmC-seq3	Caudal CA1-CA3, Caudal DG-CA4
74	h19.30.001	Tissue	IC	snmC-seq3
75	h19.30.001	Tissue	CA1R-CA2R-CA3R-DGR-CA4R	snmC-seq3	Rostral CA1-CA3, Rostral DG-CA4
76	h19.30.002	Tissue	BL-La	snmC-seq3	BL, La
77	h19.30.001	Tissue	PN	snmC-seq3
78	h19.30.002	Tissue	PN	snmC-seq3
79	h19.30.001	Tissue	MD	snmC-seq3
80	h19.30.002	Tissue	Pul	snmC-seq3
81	h19.30.002	Presorted	A25	snmC-seq3
82	h19.30.002	Presorted	Idg	snmC-seq3
83	h19.30.001	Presorted	A38	snmC-seq3
84	h19.30.001	Presorted	Idg	snmC-seq3
85	h19.30.001	Presorted	ITG	snmC-seq3
86	h19.30.001	Presorted	A25	snmC-seq3
87	h19.30.001	Presorted	CA4C-DGCpy	snmC-seq3	Caudal DG-CA4
88	h19.30.002	Presorted	A38	snmC-seq3
89	h19.30.002	Tissue	ITG	snmC-seq3
90	h19.30.002	Presorted	CBL	snmC-seq3
91	h19.30.004	Tissue	S1C	snmC-seq3
92	h19.30.004	Tissue	A1C	snmC-seq3
93	h19.30.004	Tissue	M1C	snmC-seq3
94	h19.30.004	Tissue	V2	snmC-seq3
95	h19.30.004	Tissue	A19	snmC-seq3
96	h19.30.004	Tissue	MTG	snmC-seq3
97	h19.30.004	Tissue	A25	snmC-seq3
98	h19.30.004	Tissue	Idg	snmC-seq3
99	h19.30.004	Tissue	A5-A7	snmC-seq3
100	h19.30.004	Tissue	ITG	snmC-seq3
101	h19.30.004	Tissue	ACC/A24	snmC-seq3	A24
102	h19.30.004	Tissue	MEC	snmC-seq3
103	h19.30.004	Tissue	FI	snmC-seq3
104	h19.30.004	Tissue	A46	snmC-seq3
105	h19.30.004	Tissue	Ig	snmC-seq3
106	h19.30.004	Tissue	A38	snmC-seq3
107	h19.30.004	Tissue	Pir	snmC-seq3
108	h19.30.004	Tissue	A44-A45	snmC-seq3
109	h19.30.004	Tissue	CaB	snmC-seq3
110	h19.30.004	Tissue	Pro	snmC-seq3
111	h19.30.004	Tissue	LEC	snmC-seq3
112	h19.30.004	Tissue	GPe	snmC-seq3
113	h19.30.004	Tissue	Sub	snmC-seq3
114	h19.30.004	Tissue	BNST	snmC-seq3
115	h19.30.004	Tissue	SEP	snmC-seq3
116	h19.30.004	Tissue	V1C	snmC-seq3
117	h19.30.004	Tissue	TH_TL	snmC-seq3
118	h19.30.004	Tissue	SI	snmC-seq3
119	h19.30.004	Tissue	Pu	snmC-seq3
120	h19.30.004	Tissue	CMN	snmC-seq3
121	h19.30.004	Tissue	AMY	snmC-seq3	BM, BL, La
122	h19.30.004	Tissue	NAC	snmC-seq3
123	h19.30.004	Tissue	Cla	snmC-seq3
124	h19.30.004	Tissue	CA1C-CA2C-CA3C	snmC-seq3	Caudal CA1-CA3,
125	h19.30.004	Tissue	CA4C-DGCpy	snmC-seq3	Caudal DG-CA4
126	h19.30.004	Tissue	CBL	snmC-seq3
127	h19.30.004	Tissue	CBV	snmC-seq3
128	h19.30.004	Tissue	IC	snmC-seq3
129	h19.30.004	Tissue	MD	snmC-seq3
130	h19.30.004	Tissue	PN	snmC-seq3
131	h19.30.004	Tissue	Pul	snmC-seq3
132	h19.30.004	Tissue	CA1R-CA2R-CA3R-DGR-CA4R	snmC-seq3	Rostral CA1-CA3, Rostral DG-CA4
133	h19.30.004	Tissue	CA1R-CA2R-CA3R-DGR-CA4R	snmC-seq3	Rostral CA1-CA3, Rostral DG-CA4
134	h19.30.004	Tissue	BL-La	snmC-seq3
m3c-presorted	h19.30.001	Tissue	M1C	snm3C-seq
m3c-presorted	h19.30.002	Tissue	M1C	snm3C-seq
m3c-unsorted	h19.30.001	Tissue	M1C	snm3C-seq
m3c-unsorted	h19.30.002	Tissue	M1C	snm3C-seq
m3c2	h19.30.001	Tissue	V1C	snm3C-seq
m3c3	h19.30.002	Tissue	V1C	snm3C-seq
m3c5	h19.30.002	Tissue	LEC	snm3C-seq
m3c6	h19.30.001	Tissue	A46	snm3C-seq
m3c7	h19.30.002	Tissue	A46	snm3C-seq
m3c8	h19.30.001	Tissue	MTG	snm3C-seq
m3c9	h19.30.002	Tissue	MTG	snm3C-seq
m3c10	h19.30.001	Tissue	FI	snm3C-seq
m3c10	h19.30.002	Tissue	FI	snm3C-seq
m3c11	h19.30.002	Tissue	FI	snm3C-seq
m3c12	h19.30.004	Tissue	V1C	snm3C-seq
m3c13	h19.30.001	Tissue	SI	snm3C-seq
m3c14	h19.30.002	Tissue	SI	snm3C-seq
m3c15	h19.30.001	Tissue	BNST	snm3C-seq
m3c16	h19.30.002	Tissue	BNST	snm3C-seq
m3c17	h19.30.001	Tissue	LEC	snm3C-seq
m3c18	h19.30.001	Tissue	CaB	snm3C-seq
m3c19	h19.30.002	Tissue	CaB	snm3C-seq
m3c20	h19.30.001	Tissue	Pu	snm3C-seq
m3c21	h19.30.002	Tissue	Pu	snm3C-seq
m3c22	h19.30.001	Tissue	AMY	snm3C-seq	BM, BL, La
m3c23	h19.30.002	Tissue	AMY	snm3C-seq	BM, BL, La
m3c24	h19.30.001	Tissue	CMN	snm3C-seq
m3c25	h19.30.002	Tissue	CMN	snm3C-seq
m3c26	h19.30.001	Tissue	Pir	snm3C-seq
m3c27	h19.30.002	Tissue	Pir	snm3C-seq
m3c28	h19.30.001	Tissue	ACC/A24	snm3C-seq	A24
m3c29	h19.30.002	Tissue	ACC/A24	snm3C-seq	A24
m3c30	h19.30.001	Tissue	GPe	snm3C-seq
m3c31	h19.30.002	Tissue	GPe	snm3C-seq
m3c32	h19.30.001	Tissue	SEP	snm3C-seq
m3c33	h19.30.002	Tissue	SEP	snm3C-seq
m3c34	h19.30.001	Tissue	NAC	snm3C-seq
m3c35	h19.30.002	Tissue	NAC	snm3C-seq
m3c36	h19.30.001	Tissue	ACC/A24	snm3C-seq	A24
m3c37	h19.30.004	Tissue	BNST	snm3C-seq
m3c38	h19.30.004	Tissue	Pu	snm3C-seq
m3c39	h19.30.004	Tissue	CaB	snm3C-seq
m3c40	h19.30.004	Tissue	SI	snm3C-seq
m3c41	h19.30.004	Tissue	AMY	snm3C-seq	BM, BL, La
m3c42	h19.30.004	Tissue	CMN	snm3C-seq
m3c43	h19.30.004	Tissue	LEC	snm3C-seq
m3c44	h19.30.004	Tissue	FI	snm3C-seq
m3c45	h19.30.004	Tissue	A46	snm3C-seq
m3c46	h19.30.004	Tissue	NAC	snm3C-seq
m3c47	h19.30.004	Tissue	Pir	snm3C-seq
m3c48	h19.30.004	Tissue	ACC/A24	snm3C-seq	A24
m3c49	h19.30.004	Tissue	GPe	snm3C-seq
m3c50	h19.30.004	Tissue	MTG	snm3C-seq
m3c51	h19.30.004	Tissue	SEP	snm3C-seq
