# Supplementary material for: Single Cell DNA Methylation and 3D Genome Architecture in the Human Brain
Source: Science. Author manuscript; Available in PMC 2023 Oct 13. (PMC10572106; doi:10.1126/science.adf5357)
Supplement: Table 5 [file NIHMS1929560-supplement-Table_5.gz]

Archive with 1 entries (1 files):
- meta.csv
