# Supplementary material for: Single Cell DNA Methylation and 3D Genome Architecture in the Human Brain
Source: Science. Author manuscript; Available in PMC 2023 Oct 13. (PMC10572106; doi:10.1126/science.adf5357)
Supplement: Table 5 [file NIHMS1929560-supplement-Table_5.gz › meta.csv]

	mCCCFrac	mCGFrac	mCHFrac	FinalmCReads	pool	Donor #	Region	tech	SubType
HBA_220218_H1930002_CX47_BNST_3C_1_P1-1-M14-A1	0.0061	0.77	0.01	2.12e+06	m3c16	2	BNST	m3C	93
HBA_220218_H1930002_CX47_BNST_3C_1_P1-1-M14-A13	0.0049	0.77	0.01	2.25e+06	m3c16	2	BNST	m3C	20
HBA_220218_H1930002_CX47_BNST_3C_1_P1-1-M14-A14	0.0052	0.75	0.01	2.66e+06	m3c16	2	BNST	m3C	104
HBA_220218_H1930002_CX47_BNST_3C_1_P1-1-M14-A2	0.0088	0.75	0.01	2.37e+06	m3c16	2	BNST	m3C	101
HBA_220218_H1930002_CX47_BNST_3C_1_P1-1-M14-B1	0.0051	0.76	0.02	7.80e+05	m3c16	2	BNST	m3C	98
HBA_220218_H1930002_CX47_BNST_3C_1_P1-1-M14-B13	0.0072	0.78	0.02	2.62e+06	m3c16	2	BNST	m3C	8
HBA_220218_H1930002_CX47_BNST_3C_1_P1-1-M14-B14	0.0054	0.76	0.01	2.79e+06	m3c16	2	BNST	m3C	95
HBA_220218_H1930002_CX47_BNST_3C_1_P1-1-M14-B2	0.0058	0.76	0.01	2.35e+06	m3c16	2	BNST	m3C	104
HBA_220218_H1930002_CX47_BNST_3C_1_P1-1-M14-C1	0.0051	0.75	0.01	1.97e+06	m3c16	2	BNST	m3C	102
HBA_220218_H1930002_CX47_BNST_3C_1_P1-1-M14-C13	0.0052	0.74	0.01	2.67e+06	m3c16	2	BNST	m3C	95
HBA_220218_H1930002_CX47_BNST_3C_1_P1-1-M14-C14	0.0047	0.75	0.01	2.75e+06	m3c16	2	BNST	m3C	100
HBA_220218_H1930002_CX47_BNST_3C_1_P1-1-M14-C2	0.0062	0.75	0.01	2.25e+06	m3c16	2	BNST	m3C	95
HBA_220218_H1930002_CX47_BNST_3C_1_P1-1-M14-D1	0.0069	0.72	0.01	2.61e+06	m3c16	2	BNST	m3C	102
HBA_220218_H1930002_CX47_BNST_3C_1_P1-1-M14-D13	0.0054	0.72	0.01	2.95e+06	m3c16	2	BNST	m3C	100
HBA_220218_H1930002_CX47_BNST_3C_1_P1-1-M14-D14	0.0039	0.75	0.01	4.74e+06	m3c16	2	BNST	m3C	95
HBA_220218_H1930002_CX47_BNST_3C_1_P1-1-M14-E1	0.0069	0.79	0.03	1.65e+06	m3c16	2	BNST	m3C	21
HBA_220218_H1930002_CX47_BNST_3C_1_P1-1-M14-E13	0.0048	0.76	0.01	2.59e+06	m3c16	2	BNST	m3C	95
HBA_220218_H1930002_CX47_BNST_3C_1_P1-1-M14-E14	0.0056	0.75	0.01	2.84e+06	m3c16	2	BNST	m3C	101
HBA_220218_H1930002_CX47_BNST_3C_1_P1-1-M14-E2	0.0060	0.73	0.01	1.64e+06	m3c16	2	BNST	m3C	101
HBA_220218_H1930002_CX47_BNST_3C_1_P1-1-M14-F1	0.0054	0.75	0.01	2.62e+06	m3c16	2	BNST	m3C	95
HBA_220218_H1930002_CX47_BNST_3C_1_P1-1-M14-F13	0.0053	0.74	0.01	2.94e+06	m3c16	2	BNST	m3C	102
HBA_220218_H1930002_CX47_BNST_3C_1_P1-1-M14-F2	0.0082	0.80	0.03	2.38e+06	m3c16	2	BNST	m3C	69
HBA_220218_H1930002_CX47_BNST_3C_1_P1-1-M14-G1	0.0049	0.76	0.01	2.69e+06	m3c16	2	BNST	m3C	95
HBA_220218_H1930002_CX47_BNST_3C_1_P1-1-M14-G13	0.0047	0.72	0.01	2.88e+06	m3c16	2	BNST	m3C	100
HBA_220218_H1930002_CX47_BNST_3C_1_P1-1-M14-G2	0.0048	0.73	0.01	2.09e+06	m3c16	2	BNST	m3C	100
HBA_220218_H1930002_CX47_BNST_3C_1_P1-1-M14-H1	0.0055	0.77	0.01	2.91e+06	m3c16	2	BNST	m3C	95
HBA_220218_H1930002_CX47_BNST_3C_1_P1-1-M14-H13	0.0052	0.77	0.01	3.19e+06	m3c16	2	BNST	m3C	104
HBA_220218_H1930002_CX47_BNST_3C_1_P1-1-M14-H14	0.0067	0.77	0.01	1.70e+06	m3c16	2	BNST	m3C	95
HBA_220218_H1930002_CX47_BNST_3C_1_P1-1-M14-H2	0.0050	0.75	0.01	2.88e+06	m3c16	2	BNST	m3C	95
HBA_220218_H1930002_CX47_BNST_3C_1_P1-1-M14-I1	0.0046	0.78	0.01	2.69e+06	m3c16	2	BNST	m3C	100
HBA_220218_H1930002_CX47_BNST_3C_1_P1-1-M14-I14	0.0054	0.74	0.01	2.64e+06	m3c16	2	BNST	m3C	101
HBA_220218_H1930002_CX47_BNST_3C_1_P1-1-M14-I2	0.0052	0.72	0.01	2.52e+06	m3c16	2	BNST	m3C	102
HBA_220218_H1930002_CX47_BNST_3C_1_P1-1-M14-J1	0.0055	0.73	0.01	3.72e+06	m3c16	2	BNST	m3C	100
HBA_220218_H1930002_CX47_BNST_3C_1_P1-1-M14-J13	0.0048	0.75	0.01	2.21e+06	m3c16	2	BNST	m3C	102
HBA_220218_H1930002_CX47_BNST_3C_1_P1-1-M14-J14	0.0049	0.77	0.01	1.63e+06	m3c16	2	BNST	m3C	100
HBA_220218_H1930002_CX47_BNST_3C_1_P1-1-M14-J2	0.0057	0.77	0.01	2.53e+06	m3c16	2	BNST	m3C	95
HBA_220218_H1930002_CX47_BNST_3C_1_P1-1-M14-K1	0.0091	0.79	0.03	2.61e+06	m3c16	2	BNST	m3C	20
HBA_220218_H1930002_CX47_BNST_3C_1_P1-1-M14-K13	0.0050	0.75	0.01	2.14e+06	m3c16	2	BNST	m3C	95
HBA_220218_H1930002_CX47_BNST_3C_1_P1-1-M14-K14	0.0059	0.75	0.01	1.33e+06	m3c16	2	BNST	m3C	102
HBA_220218_H1930002_CX47_BNST_3C_1_P1-1-M14-K2	0.0058	0.76	0.01	2.52e+06	m3c16	2	BNST	m3C	93
HBA_220218_H1930002_CX47_BNST_3C_1_P1-1-M14-L1	0.0064	0.77	0.01	2.68e+06	m3c16	2	BNST	m3C	95
HBA_220218_H1930002_CX47_BNST_3C_1_P1-1-M14-L13	0.0048	0.74	0.01	2.15e+06	m3c16	2	BNST	m3C	100
HBA_220218_H1930002_CX47_BNST_3C_1_P1-1-M14-L14	0.0047	0.74	0.01	2.68e+06	m3c16	2	BNST	m3C	105
HBA_220218_H1930002_CX47_BNST_3C_1_P1-1-M14-L2	0.0046	0.75	0.01	2.51e+06	m3c16	2	BNST	m3C	95
HBA_220218_H1930002_CX47_BNST_3C_1_P1-1-M14-M13	0.0038	0.71	0.00	1.78e+06	m3c16	2	BNST	m3C	100
HBA_220218_H1930002_CX47_BNST_3C_1_P1-1-M14-M14	0.0052	0.76	0.01	2.46e+06	m3c16	2	BNST	m3C	95
HBA_220218_H1930002_CX47_BNST_3C_1_P1-1-M14-M2	0.0042	0.74	0.01	2.22e+06	m3c16	2	BNST	m3C	100
HBA_220218_H1930002_CX47_BNST_3C_1_P1-1-M14-N1	0.0049	0.74	0.01	1.89e+06	m3c16	2	BNST	m3C	102
HBA_220218_H1930002_CX47_BNST_3C_1_P1-1-M14-N14	0.0041	0.76	0.01	2.06e+06	m3c16	2	BNST	m3C	101
HBA_220218_H1930002_CX47_BNST_3C_1_P1-1-M14-O1	0.0052	0.76	0.01	2.67e+06	m3c16	2	BNST	m3C	104
HBA_220218_H1930002_CX47_BNST_3C_1_P1-1-M14-O13	0.0047	0.75	0.01	2.47e+06	m3c16	2	BNST	m3C	102
HBA_220218_H1930002_CX47_BNST_3C_1_P1-1-M14-O2	0.0242	0.76	0.03	1.86e+06	m3c16	2	BNST	m3C	101
HBA_220218_H1930002_CX47_BNST_3C_1_P1-1-M14-P13	0.0055	0.77	0.01	2.71e+06	m3c16	2	BNST	m3C	104
HBA_220218_H1930002_CX47_BNST_3C_1_P1-1-M14-P14	0.0051	0.75	0.01	2.76e+06	m3c16	2	BNST	m3C	101
HBA_220218_H1930002_CX47_BNST_3C_1_P1-1-M14-P2	0.0071	0.74	0.01	2.56e+06	m3c16	2	BNST	m3C	100
HBA_220218_H1930002_CX47_BNST_3C_1_P2-1-K18-A1	0.0054	0.76	0.01	2.30e+06	m3c16	2	BNST	m3C	93
HBA_220218_H1930002_CX47_BNST_3C_1_P2-1-K18-A13	0.0044	0.75	0.01	1.71e+06	m3c16	2	BNST	m3C	106
HBA_220218_H1930002_CX47_BNST_3C_1_P2-1-K18-A14	0.0054	0.77	0.01	2.01e+06	m3c16	2	BNST	m3C	95
HBA_220218_H1930002_CX47_BNST_3C_1_P2-1-K18-A2	0.0039	0.78	0.00	1.65e+06	m3c16	2	BNST	m3C	100
HBA_220218_H1930002_CX47_BNST_3C_1_P2-1-K18-B1	0.0037	0.78	0.00	1.86e+06	m3c16	2	BNST	m3C	100
HBA_220218_H1930002_CX47_BNST_3C_1_P2-1-K18-B13	0.0051	0.74	0.01	2.22e+06	m3c16	2	BNST	m3C	102
HBA_220218_H1930002_CX47_BNST_3C_1_P2-1-K18-B14	0.0049	0.75	0.01	2.39e+06	m3c16	2	BNST	m3C	95
HBA_220218_H1930002_CX47_BNST_3C_1_P2-1-K18-B2	0.0052	0.77	0.01	2.29e+06	m3c16	2	BNST	m3C	95
HBA_220218_H1930002_CX47_BNST_3C_1_P2-1-K18-C1	0.0041	0.74	0.01	1.16e+06	m3c16	2	BNST	m3C	102
HBA_220218_H1930002_CX47_BNST_3C_1_P2-1-K18-C13	0.0050	0.75	0.01	2.08e+06	m3c16	2	BNST	m3C	102
HBA_220218_H1930002_CX47_BNST_3C_1_P2-1-K18-C14	0.0052	0.76	0.01	2.14e+06	m3c16	2	BNST	m3C	101
HBA_220218_H1930002_CX47_BNST_3C_1_P2-1-K18-C2	0.0051	0.77	0.01	2.69e+06	m3c16	2	BNST	m3C	104
HBA_220218_H1930002_CX47_BNST_3C_1_P2-1-K18-D1	0.0052	0.75	0.01	2.45e+06	m3c16	2	BNST	m3C	101
HBA_220218_H1930002_CX47_BNST_3C_1_P2-1-K18-D13	0.0055	0.77	0.01	2.06e+06	m3c16	2	BNST	m3C	96
HBA_220218_H1930002_CX47_BNST_3C_1_P2-1-K18-D14	0.0058	0.77	0.01	2.28e+06	m3c16	2	BNST	m3C	63
HBA_220218_H1930002_CX47_BNST_3C_1_P2-1-K18-D2	0.0042	0.74	0.01	1.73e+06	m3c16	2	BNST	m3C	101
HBA_220218_H1930002_CX47_BNST_3C_1_P2-1-K18-E1	0.0051	0.74	0.01	1.62e+06	m3c16	2	BNST	m3C	101
HBA_220218_H1930002_CX47_BNST_3C_1_P2-1-K18-E13	0.0051	0.75	0.01	1.92e+06	m3c16	2	BNST	m3C	95
HBA_220218_H1930002_CX47_BNST_3C_1_P2-1-K18-E14	0.0050	0.76	0.01	2.28e+06	m3c16	2	BNST	m3C	95
HBA_220218_H1930002_CX47_BNST_3C_1_P2-1-K18-E2	0.0052	0.75	0.01	2.35e+06	m3c16	2	BNST	m3C	101
HBA_220218_H1930002_CX47_BNST_3C_1_P2-1-K18-F1	0.0031	0.77	0.00	4.28e+05	m3c16	2	BNST	m3C	100
HBA_220218_H1930002_CX47_BNST_3C_1_P2-1-K18-F13	0.0051	0.76	0.01	2.03e+06	m3c16	2	BNST	m3C	95
HBA_220218_H1930002_CX47_BNST_3C_1_P2-1-K18-F14	0.0050	0.75	0.01	1.45e+06	m3c16	2	BNST	m3C	95
HBA_220218_H1930002_CX47_BNST_3C_1_P2-1-K18-F2	0.0049	0.76	0.01	2.27e+06	m3c16	2	BNST	m3C	100
HBA_220218_H1930002_CX47_BNST_3C_1_P2-1-K18-G1	0.0046	0.79	0.01	2.63e+06	m3c16	2	BNST	m3C	100
HBA_220218_H1930002_CX47_BNST_3C_1_P2-1-K18-G13	0.0047	0.75	0.01	2.06e+06	m3c16	2	BNST	m3C	101
HBA_220218_H1930002_CX47_BNST_3C_1_P2-1-K18-G14	0.0049	0.75	0.01	1.90e+06	m3c16	2	BNST	m3C	101
HBA_220218_H1930002_CX47_BNST_3C_1_P2-1-K18-G2	0.0048	0.73	0.01	1.90e+06	m3c16	2	BNST	m3C	101
HBA_220218_H1930002_CX47_BNST_3C_1_P2-1-K18-H1	0.0049	0.75	0.01	2.55e+06	m3c16	2	BNST	m3C	100
HBA_220218_H1930002_CX47_BNST_3C_1_P2-1-K18-H13	0.0051	0.73	0.01	1.95e+06	m3c16	2	BNST	m3C	101
HBA_220218_H1930002_CX47_BNST_3C_1_P2-1-K18-H14	0.0053	0.77	0.01	1.35e+06	m3c16	2	BNST	m3C	95
HBA_220218_H1930002_CX47_BNST_3C_1_P2-1-K18-H2	0.0051	0.77	0.01	2.59e+06	m3c16	2	BNST	m3C	95
HBA_220218_H1930002_CX47_BNST_3C_1_P2-1-K18-I1	0.0062	0.77	0.01	1.85e+06	m3c16	2	BNST	m3C	93
HBA_220218_H1930002_CX47_BNST_3C_1_P2-1-K18-I13	0.0050	0.77	0.01	1.73e+06	m3c16	2	BNST	m3C	95
HBA_220218_H1930002_CX47_BNST_3C_1_P2-1-K18-I14	0.0041	0.74	0.01	1.78e+06	m3c16	2	BNST	m3C	100
HBA_220218_H1930002_CX47_BNST_3C_1_P2-1-K18-I2	0.0052	0.76	0.01	2.36e+06	m3c16	2	BNST	m3C	95
HBA_220218_H1930002_CX47_BNST_3C_1_P2-1-K18-J1	0.0052	0.74	0.01	2.52e+06	m3c16	2	BNST	m3C	102
HBA_220218_H1930002_CX47_BNST_3C_1_P2-1-K18-J13	0.0049	0.76	0.01	2.11e+06	m3c16	2	BNST	m3C	104
HBA_220218_H1930002_CX47_BNST_3C_1_P2-1-K18-J14	0.0047	0.75	0.01	1.95e+06	m3c16	2	BNST	m3C	100
HBA_220218_H1930002_CX47_BNST_3C_1_P2-1-K18-J2	0.0047	0.76	0.01	3.68e+06	m3c16	2	BNST	m3C	100
HBA_220218_H1930002_CX47_BNST_3C_1_P2-1-K18-K1	0.0049	0.78	0.01	2.12e+06	m3c16	2	BNST	m3C	100
HBA_220218_H1930002_CX47_BNST_3C_1_P2-1-K18-K13	0.0051	0.77	0.01	1.78e+06	m3c16	2	BNST	m3C	95
HBA_220218_H1930002_CX47_BNST_3C_1_P2-1-K18-K14	0.0077	0.79	0.03	9.86e+05	m3c16	2	BNST	m3C	69
HBA_220218_H1930002_CX47_BNST_3C_1_P2-1-K18-K2	0.0062	0.78	0.01	1.97e+06	m3c16	2	BNST	m3C	20
HBA_220218_H1930002_CX47_BNST_3C_1_P2-1-K18-L1	0.0050	0.73	0.01	2.43e+06	m3c16	2	BNST	m3C	106
HBA_220218_H1930002_CX47_BNST_3C_1_P2-1-K18-L13	0.0114	0.80	0.05	1.57e+06	m3c16	2	BNST	m3C	27
HBA_220218_H1930002_CX47_BNST_3C_1_P2-1-K18-L14	0.0048	0.76	0.01	2.14e+06	m3c16	2	BNST	m3C	101
HBA_220218_H1930002_CX47_BNST_3C_1_P2-1-K18-L2	0.0048	0.75	0.01	2.10e+06	m3c16	2	BNST	m3C	95
HBA_220218_H1930002_CX47_BNST_3C_1_P2-1-K18-M1	0.0051	0.77	0.01	2.14e+06	m3c16	2	BNST	m3C	104
HBA_220218_H1930002_CX47_BNST_3C_1_P2-1-K18-M13	0.0050	0.73	0.01	1.80e+06	m3c16	2	BNST	m3C	102
HBA_220218_H1930002_CX47_BNST_3C_1_P2-1-K18-M14	0.0057	0.77	0.01	2.01e+06	m3c16	2	BNST	m3C	95
HBA_220218_H1930002_CX47_BNST_3C_1_P2-1-K18-M2	0.0043	0.80	0.01	1.93e+06	m3c16	2	BNST	m3C	100
HBA_220218_H1930002_CX47_BNST_3C_1_P2-1-K18-N1	0.0053	0.76	0.01	2.34e+06	m3c16	2	BNST	m3C	95
HBA_220218_H1930002_CX47_BNST_3C_1_P2-1-K18-N13	0.0078	0.77	0.03	1.71e+06	m3c16	2	BNST	m3C	11
HBA_220218_H1930002_CX47_BNST_3C_1_P2-1-K18-N14	0.0050	0.78	0.01	1.92e+06	m3c16	2	BNST	m3C	95
HBA_220218_H1930002_CX47_BNST_3C_1_P2-1-K18-N2	0.0050	0.75	0.01	2.39e+06	m3c16	2	BNST	m3C	100
HBA_220218_H1930002_CX47_BNST_3C_1_P2-1-K18-O1	0.0049	0.75	0.01	2.22e+06	m3c16	2	BNST	m3C	101
HBA_220218_H1930002_CX47_BNST_3C_1_P2-1-K18-O13	0.0049	0.75	0.01	2.14e+06	m3c16	2	BNST	m3C	101
HBA_220218_H1930002_CX47_BNST_3C_1_P2-1-K18-O14	0.0064	0.79	0.02	2.11e+06	m3c16	2	BNST	m3C	96
HBA_220218_H1930002_CX47_BNST_3C_1_P2-1-K18-O2	0.0044	0.76	0.01	1.87e+06	m3c16	2	BNST	m3C	102
HBA_220218_H1930002_CX47_BNST_3C_1_P2-1-K18-P1	0.0041	0.75	0.01	1.63e+06	m3c16	2	BNST	m3C	102
HBA_220218_H1930002_CX47_BNST_3C_1_P2-1-K18-P13	0.0054	0.75	0.01	2.16e+06	m3c16	2	BNST	m3C	95
HBA_220218_H1930002_CX47_BNST_3C_1_P2-1-K18-P14	0.0062	0.77	0.01	1.84e+06	m3c16	2	BNST	m3C	93
HBA_220218_H1930002_CX47_BNST_3C_1_P2-1-K18-P2	0.0045	0.73	0.01	2.15e+06	m3c16	2	BNST	m3C	100
HBA_220218_H1930002_CX47_BNST_3C_1_P3-1-K20-A1	0.0059	0.75	0.01	1.64e+06	m3c16	2	BNST	m3C	101
HBA_220218_H1930002_CX47_BNST_3C_1_P3-1-K20-A13	0.0048	0.75	0.01	1.81e+06	m3c16	2	BNST	m3C	101
HBA_220218_H1930002_CX47_BNST_3C_1_P3-1-K20-A14	0.0051	0.76	0.01	1.89e+06	m3c16	2	BNST	m3C	101
HBA_220218_H1930002_CX47_BNST_3C_1_P3-1-K20-A2	0.0050	0.72	0.01	1.69e+06	m3c16	2	BNST	m3C	100
HBA_220218_H1930002_CX47_BNST_3C_1_P3-1-K20-B1	0.0047	0.76	0.01	2.01e+06	m3c16	2	BNST	m3C	100
HBA_220218_H1930002_CX47_BNST_3C_1_P3-1-K20-B13	0.0069	0.78	0.02	1.28e+06	m3c16	2	BNST	m3C	61
HBA_220218_H1930002_CX47_BNST_3C_1_P3-1-K20-B14	0.0050	0.73	0.01	2.19e+06	m3c16	2	BNST	m3C	100
HBA_220218_H1930002_CX47_BNST_3C_1_P3-1-K20-B2	0.0051	0.76	0.01	1.99e+06	m3c16	2	BNST	m3C	100
HBA_220218_H1930002_CX47_BNST_3C_1_P3-1-K20-C1	0.0046	0.76	0.01	1.67e+06	m3c16	2	BNST	m3C	95
HBA_220218_H1930002_CX47_BNST_3C_1_P3-1-K20-C13	0.0047	0.73	0.01	1.74e+06	m3c16	2	BNST	m3C	100
HBA_220218_H1930002_CX47_BNST_3C_1_P3-1-K20-C14	0.0051	0.75	0.01	2.14e+06	m3c16	2	BNST	m3C	101
HBA_220218_H1930002_CX47_BNST_3C_1_P3-1-K20-C2	0.0091	0.80	0.04	2.03e+06	m3c16	2	BNST	m3C	30
HBA_220218_H1930002_CX47_BNST_3C_1_P3-1-K20-D1	0.0051	0.73	0.01	2.36e+06	m3c16	2	BNST	m3C	102
HBA_220218_H1930002_CX47_BNST_3C_1_P3-1-K20-D13	0.0049	0.74	0.01	2.01e+06	m3c16	2	BNST	m3C	100
HBA_220218_H1930002_CX47_BNST_3C_1_P3-1-K20-D14	0.0050	0.75	0.01	1.98e+06	m3c16	2	BNST	m3C	101
HBA_220218_H1930002_CX47_BNST_3C_1_P3-1-K20-D2	0.0053	0.76	0.01	2.09e+06	m3c16	2	BNST	m3C	95
HBA_220218_H1930002_CX47_BNST_3C_1_P3-1-K20-E1	0.0053	0.77	0.01	2.07e+06	m3c16	2	BNST	m3C	95
HBA_220218_H1930002_CX47_BNST_3C_1_P3-1-K20-E13	0.0053	0.77	0.01	2.19e+06	m3c16	2	BNST	m3C	95
HBA_220218_H1930002_CX47_BNST_3C_1_P3-1-K20-E14	0.0050	0.76	0.01	2.04e+06	m3c16	2	BNST	m3C	95
HBA_220218_H1930002_CX47_BNST_3C_1_P3-1-K20-F1	0.0052	0.77	0.01	1.69e+06	m3c16	2	BNST	m3C	20
HBA_220218_H1930002_CX47_BNST_3C_1_P3-1-K20-F13	0.0050	0.76	0.01	2.31e+06	m3c16	2	BNST	m3C	95
HBA_220218_H1930002_CX47_BNST_3C_1_P3-1-K20-F14	0.0053	0.74	0.01	1.72e+06	m3c16	2	BNST	m3C	102
HBA_220218_H1930002_CX47_BNST_3C_1_P3-1-K20-F2	0.0058	0.78	0.01	1.91e+06	m3c16	2	BNST	m3C	63
HBA_220218_H1930002_CX47_BNST_3C_1_P3-1-K20-G1	0.0092	0.80	0.04	9.77e+05	m3c16	2	BNST	m3C	21
HBA_220218_H1930002_CX47_BNST_3C_1_P3-1-K20-G14	0.0059	0.75	0.01	1.95e+06	m3c16	2	BNST	m3C	95
HBA_220218_H1930002_CX47_BNST_3C_1_P3-1-K20-G2	0.0057	0.76	0.01	1.01e+06	m3c16	2	BNST	m3C	102
HBA_220218_H1930002_CX47_BNST_3C_1_P3-1-K20-H1	0.0049	0.73	0.01	1.23e+06	m3c16	2	BNST	m3C	100
HBA_220218_H1930002_CX47_BNST_3C_1_P3-1-K20-H14	0.0056	0.77	0.01	2.16e+06	m3c16	2	BNST	m3C	95
HBA_220218_H1930002_CX47_BNST_3C_1_P3-1-K20-H2	0.0050	0.75	0.01	1.17e+06	m3c16	2	BNST	m3C	99
HBA_220218_H1930002_CX47_BNST_3C_1_P3-1-K20-I1	0.0049	0.76	0.01	1.85e+06	m3c16	2	BNST	m3C	95
HBA_220218_H1930002_CX47_BNST_3C_1_P3-1-K20-I13	0.0050	0.76	0.01	1.94e+06	m3c16	2	BNST	m3C	95
HBA_220218_H1930002_CX47_BNST_3C_1_P3-1-K20-I14	0.0071	0.78	0.02	2.26e+06	m3c16	2	BNST	m3C	21
HBA_220218_H1930002_CX47_BNST_3C_1_P3-1-K20-I2	0.0048	0.74	0.01	2.00e+06	m3c16	2	BNST	m3C	101
HBA_220218_H1930002_CX47_BNST_3C_1_P3-1-K20-J1	0.0054	0.77	0.01	1.98e+06	m3c16	2	BNST	m3C	93
HBA_220218_H1930002_CX47_BNST_3C_1_P3-1-K20-J13	0.0052	0.77	0.01	1.76e+06	m3c16	2	BNST	m3C	95
HBA_220218_H1930002_CX47_BNST_3C_1_P3-1-K20-J14	0.0051	0.75	0.01	2.14e+06	m3c16	2	BNST	m3C	101
HBA_220218_H1930002_CX47_BNST_3C_1_P3-1-K20-J2	0.0053	0.77	0.01	1.31e+06	m3c16	2	BNST	m3C	95
HBA_220218_H1930002_CX47_BNST_3C_1_P3-1-K20-K1	0.0050	0.76	0.01	1.88e+06	m3c16	2	BNST	m3C	95
HBA_220218_H1930002_CX47_BNST_3C_1_P3-1-K20-K13	0.0060	0.77	0.02	1.61e+06	m3c16	2	BNST	m3C	96
HBA_220218_H1930002_CX47_BNST_3C_1_P3-1-K20-K14	0.0070	0.77	0.02	1.09e+06	m3c16	2	BNST	m3C	10
HBA_220218_H1930002_CX47_BNST_3C_1_P3-1-K20-K2	0.0057	0.76	0.01	1.76e+06	m3c16	2	BNST	m3C	101
HBA_220218_H1930002_CX47_BNST_3C_1_P3-1-K20-L1	0.0052	0.76	0.01	1.98e+06	m3c16	2	BNST	m3C	101
HBA_220218_H1930002_CX47_BNST_3C_1_P3-1-K20-L13	0.0051	0.76	0.01	1.71e+06	m3c16	2	BNST	m3C	101
HBA_220218_H1930002_CX47_BNST_3C_1_P3-1-K20-L14	0.0054	0.76	0.01	2.12e+06	m3c16	2	BNST	m3C	95
HBA_220218_H1930002_CX47_BNST_3C_1_P3-1-K20-L2	0.0047	0.76	0.01	8.59e+05	m3c16	2	BNST	m3C	93
HBA_220218_H1930002_CX47_BNST_3C_1_P3-1-K20-M1	0.0052	0.77	0.01	1.93e+06	m3c16	2	BNST	m3C	95
HBA_220218_H1930002_CX47_BNST_3C_1_P3-1-K20-M13	0.0058	0.77	0.01	1.73e+06	m3c16	2	BNST	m3C	95
HBA_220218_H1930002_CX47_BNST_3C_1_P3-1-K20-M14	0.0050	0.76	0.01	1.82e+06	m3c16	2	BNST	m3C	102
HBA_220218_H1930002_CX47_BNST_3C_1_P3-1-K20-M2	0.0049	0.78	0.01	1.71e+06	m3c16	2	BNST	m3C	100
HBA_220218_H1930002_CX47_BNST_3C_1_P3-1-K20-N1	0.0048	0.76	0.01	1.87e+06	m3c16	2	BNST	m3C	100
HBA_220218_H1930002_CX47_BNST_3C_1_P3-1-K20-N13	0.0052	0.76	0.01	1.99e+06	m3c16	2	BNST	m3C	101
HBA_220218_H1930002_CX47_BNST_3C_1_P3-1-K20-N14	0.0074	0.79	0.03	1.70e+06	m3c16	2	BNST	m3C	21
HBA_220218_H1930002_CX47_BNST_3C_1_P3-1-K20-N2	0.0053	0.76	0.01	1.85e+06	m3c16	2	BNST	m3C	95
HBA_220218_H1930002_CX47_BNST_3C_1_P3-1-K20-O1	0.0054	0.76	0.01	1.55e+06	m3c16	2	BNST	m3C	95
HBA_220218_H1930002_CX47_BNST_3C_1_P3-1-K20-O13	0.0045	0.77	0.01	1.79e+06	m3c16	2	BNST	m3C	100
HBA_220218_H1930002_CX47_BNST_3C_1_P3-1-K20-O14	0.0053	0.78	0.01	1.86e+06	m3c16	2	BNST	m3C	95
HBA_220218_H1930002_CX47_BNST_3C_1_P3-1-K20-O2	0.0054	0.75	0.01	1.97e+06	m3c16	2	BNST	m3C	100
HBA_220218_H1930002_CX47_BNST_3C_1_P3-1-K20-P1	0.0054	0.76	0.01	1.77e+06	m3c16	2	BNST	m3C	104
HBA_220218_H1930002_CX47_BNST_3C_1_P3-1-K20-P13	0.0051	0.78	0.01	2.26e+06	m3c16	2	BNST	m3C	100
HBA_220218_H1930002_CX47_BNST_3C_1_P3-1-K20-P14	0.0050	0.75	0.01	1.71e+06	m3c16	2	BNST	m3C	102
HBA_220218_H1930002_CX47_BNST_3C_1_P3-1-K20-P2	0.0054	0.78	0.01	1.93e+06	m3c16	2	BNST	m3C	63
HBA_220218_H1930002_CX47_BNST_3C_1_P4-1-E22-A1	0.0054	0.74	0.01	1.82e+06	m3c16	2	BNST	m3C	104
HBA_220218_H1930002_CX47_BNST_3C_1_P4-1-E22-A13	0.0119	0.79	0.06	1.06e+06	m3c16	2	BNST	m3C	21
HBA_220218_H1930002_CX47_BNST_3C_1_P4-1-E22-A14	0.0054	0.78	0.01	1.61e+06	m3c16	2	BNST	m3C	96
HBA_220218_H1930002_CX47_BNST_3C_1_P4-1-E22-A2	0.0051	0.74	0.01	1.76e+06	m3c16	2	BNST	m3C	102
HBA_220218_H1930002_CX47_BNST_3C_1_P4-1-E22-B1	0.0054	0.73	0.01	1.74e+06	m3c16	2	BNST	m3C	102
HBA_220218_H1930002_CX47_BNST_3C_1_P4-1-E22-B13	0.0052	0.76	0.01	1.95e+06	m3c16	2	BNST	m3C	101
HBA_220218_H1930002_CX47_BNST_3C_1_P4-1-E22-B14	0.0068	0.74	0.01	1.92e+06	m3c16	2	BNST	m3C	100
HBA_220218_H1930002_CX47_BNST_3C_1_P4-1-E22-B2	0.0053	0.76	0.01	2.03e+06	m3c16	2	BNST	m3C	101
HBA_220218_H1930002_CX47_BNST_3C_1_P4-1-E22-C1	0.0052	0.75	0.01	1.57e+06	m3c16	2	BNST	m3C	102
HBA_220218_H1930002_CX47_BNST_3C_1_P4-1-E22-C13	0.0049	0.77	0.01	1.47e+06	m3c16	2	BNST	m3C	96
HBA_220218_H1930002_CX47_BNST_3C_1_P4-1-E22-C14	0.0051	0.77	0.01	2.01e+06	m3c16	2	BNST	m3C	95
HBA_220218_H1930002_CX47_BNST_3C_1_P4-1-E22-C2	0.0044	0.76	0.01	1.51e+06	m3c16	2	BNST	m3C	95
HBA_220218_H1930002_CX47_BNST_3C_1_P4-1-E22-D1	0.0053	0.78	0.01	2.04e+06	m3c16	2	BNST	m3C	100
HBA_220218_H1930002_CX47_BNST_3C_1_P4-1-E22-D13	0.0048	0.78	0.01	1.90e+06	m3c16	2	BNST	m3C	100
HBA_220218_H1930002_CX47_BNST_3C_1_P4-1-E22-D14	0.0056	0.79	0.01	2.14e+06	m3c16	2	BNST	m3C	100
HBA_220218_H1930002_CX47_BNST_3C_1_P4-1-E22-D2	0.0055	0.76	0.01	1.81e+06	m3c16	2	BNST	m3C	95
HBA_220218_H1930002_CX47_BNST_3C_1_P4-1-E22-E1	0.0048	0.75	0.01	2.08e+06	m3c16	2	BNST	m3C	101
HBA_220218_H1930002_CX47_BNST_3C_1_P4-1-E22-E13	0.0051	0.77	0.01	2.03e+06	m3c16	2	BNST	m3C	20
HBA_220218_H1930002_CX47_BNST_3C_1_P4-1-E22-E14	0.0045	0.74	0.01	2.00e+06	m3c16	2	BNST	m3C	101
HBA_220218_H1930002_CX47_BNST_3C_1_P4-1-E22-E2	0.0057	0.78	0.01	2.02e+06	m3c16	2	BNST	m3C	96
HBA_220218_H1930002_CX47_BNST_3C_1_P4-1-E22-F1	0.0054	0.76	0.01	1.88e+06	m3c16	2	BNST	m3C	95
HBA_220218_H1930002_CX47_BNST_3C_1_P4-1-E22-F14	0.0047	0.76	0.01	1.99e+06	m3c16	2	BNST	m3C	101
HBA_220218_H1930002_CX47_BNST_3C_1_P4-1-E22-F2	0.0043	0.74	0.01	1.63e+06	m3c16	2	BNST	m3C	100
HBA_220218_H1930002_CX47_BNST_3C_1_P4-1-E22-G1	0.0057	0.78	0.02	1.92e+06	m3c16	2	BNST	m3C	102
HBA_220218_H1930002_CX47_BNST_3C_1_P4-1-E22-G13	0.0042	0.75	0.01	1.87e+06	m3c16	2	BNST	m3C	100
HBA_220218_H1930002_CX47_BNST_3C_1_P4-1-E22-G14	0.0048	0.77	0.01	1.94e+06	m3c16	2	BNST	m3C	104
HBA_220218_H1930002_CX47_BNST_3C_1_P4-1-E22-G2	0.0047	0.77	0.01	1.25e+06	m3c16	2	BNST	m3C	63
HBA_220218_H1930002_CX47_BNST_3C_1_P4-1-E22-H1	0.0050	0.77	0.01	1.99e+06	m3c16	2	BNST	m3C	63
HBA_220218_H1930002_CX47_BNST_3C_1_P4-1-E22-H13	0.0053	0.76	0.01	2.24e+06	m3c16	2	BNST	m3C	101
HBA_220218_H1930002_CX47_BNST_3C_1_P4-1-E22-H14	0.0053	0.76	0.01	2.25e+06	m3c16	2	BNST	m3C	95
HBA_220218_H1930002_CX47_BNST_3C_1_P4-1-E22-H2	0.0048	0.75	0.01	2.32e+06	m3c16	2	BNST	m3C	101
HBA_220218_H1930002_CX47_BNST_3C_1_P4-1-E22-I1	0.0046	0.76	0.01	2.15e+06	m3c16	2	BNST	m3C	101
HBA_220218_H1930002_CX47_BNST_3C_1_P4-1-E22-I13	0.0052	0.76	0.01	1.68e+06	m3c16	2	BNST	m3C	95
HBA_220218_H1930002_CX47_BNST_3C_1_P4-1-E22-I14	0.0050	0.75	0.01	1.91e+06	m3c16	2	BNST	m3C	101
HBA_220218_H1930002_CX47_BNST_3C_1_P4-1-E22-I2	0.0046	0.73	0.01	1.98e+06	m3c16	2	BNST	m3C	100
HBA_220218_H1930002_CX47_BNST_3C_1_P4-1-E22-J1	0.0053	0.77	0.01	2.29e+06	m3c16	2	BNST	m3C	63
HBA_220218_H1930002_CX47_BNST_3C_1_P4-1-E22-J13	0.0050	0.76	0.01	1.24e+06	m3c16	2	BNST	m3C	95
HBA_220218_H1930002_CX47_BNST_3C_1_P4-1-E22-J14	0.0052	0.77	0.01	1.92e+06	m3c16	2	BNST	m3C	95
HBA_220218_H1930002_CX47_BNST_3C_1_P4-1-E22-J2	0.0045	0.75	0.01	2.12e+06	m3c16	2	BNST	m3C	100
HBA_220218_H1930002_CX47_BNST_3C_1_P4-1-E22-K1	0.0050	0.78	0.01	1.86e+06	m3c16	2	BNST	m3C	95
HBA_220218_H1930002_CX47_BNST_3C_1_P4-1-E22-K13	0.0045	0.75	0.01	1.79e+06	m3c16	2	BNST	m3C	100
HBA_220218_H1930002_CX47_BNST_3C_1_P4-1-E22-K14	0.0054	0.75	0.01	1.24e+06	m3c16	2	BNST	m3C	101
HBA_220218_H1930002_CX47_BNST_3C_1_P4-1-E22-K2	0.0055	0.77	0.01	2.03e+06	m3c16	2	BNST	m3C	104
HBA_220218_H1930002_CX47_BNST_3C_1_P4-1-E22-L1	0.0088	0.79	0.04	1.83e+06	m3c16	2	BNST	m3C	4
HBA_220218_H1930002_CX47_BNST_3C_1_P4-1-E22-L13	0.0050	0.75	0.01	1.84e+06	m3c16	2	BNST	m3C	104
HBA_220218_H1930002_CX47_BNST_3C_1_P4-1-E22-L14	0.0068	0.79	0.03	1.70e+06	m3c16	2	BNST	m3C	8
HBA_220218_H1930002_CX47_BNST_3C_1_P4-1-E22-L2	0.0045	0.75	0.01	1.77e+06	m3c16	2	BNST	m3C	104
HBA_220218_H1930002_CX47_BNST_3C_1_P4-1-E22-M1	0.0048	0.75	0.01	1.99e+06	m3c16	2	BNST	m3C	102
HBA_220218_H1930002_CX47_BNST_3C_1_P4-1-E22-M13	0.0052	0.76	0.01	1.89e+06	m3c16	2	BNST	m3C	96
HBA_220218_H1930002_CX47_BNST_3C_1_P4-1-E22-M14	0.0046	0.75	0.01	1.80e+06	m3c16	2	BNST	m3C	101
HBA_220218_H1930002_CX47_BNST_3C_1_P4-1-E22-M2	0.0050	0.76	0.01	2.04e+06	m3c16	2	BNST	m3C	95
HBA_220218_H1930002_CX47_BNST_3C_1_P4-1-E22-N1	0.0072	0.80	0.03	1.89e+06	m3c16	2	BNST	m3C	74
HBA_220218_H1930002_CX47_BNST_3C_1_P4-1-E22-N13	0.0051	0.74	0.01	2.02e+06	m3c16	2	BNST	m3C	102
HBA_220218_H1930002_CX47_BNST_3C_1_P4-1-E22-N14	0.0047	0.77	0.01	1.95e+06	m3c16	2	BNST	m3C	104
HBA_220218_H1930002_CX47_BNST_3C_1_P4-1-E22-N2	0.0062	0.77	0.01	1.74e+06	m3c16	2	BNST	m3C	101
HBA_220218_H1930002_CX47_BNST_3C_1_P4-1-E22-O1	0.0049	0.73	0.01	1.99e+06	m3c16	2	BNST	m3C	102
HBA_220218_H1930002_CX47_BNST_3C_1_P4-1-E22-O13	0.0050	0.76	0.01	1.88e+06	m3c16	2	BNST	m3C	95
HBA_220218_H1930002_CX47_BNST_3C_1_P4-1-E22-O14	0.0043	0.76	0.01	1.61e+06	m3c16	2	BNST	m3C	104
HBA_220218_H1930002_CX47_BNST_3C_1_P4-1-E22-O2	0.0054	0.75	0.01	2.03e+06	m3c16	2	BNST	m3C	102
HBA_220218_H1930002_CX47_BNST_3C_1_P4-1-E22-P1	0.0061	0.72	0.01	1.99e+06	m3c16	2	BNST	m3C	102
HBA_220218_H1930002_CX47_BNST_3C_1_P4-1-E22-P13	0.0050	0.75	0.01	1.87e+06	m3c16	2	BNST	m3C	101
HBA_220218_H1930002_CX47_BNST_3C_1_P4-1-E22-P14	0.0046	0.76	0.01	1.86e+06	m3c16	2	BNST	m3C	101
HBA_220218_H1930002_CX47_BNST_3C_1_P4-1-E22-P2	0.0053	0.73	0.01	2.24e+06	m3c16	2	BNST	m3C	102
HBA_220218_H1930002_CX47_BNST_3C_1_P5-1-I24-A1	0.0049	0.77	0.01	2.52e+06	m3c16	2	BNST	m3C	95
HBA_220218_H1930002_CX47_BNST_3C_1_P5-1-I24-A13	0.0055	0.77	0.01	2.34e+06	m3c16	2	BNST	m3C	95
HBA_220218_H1930002_CX47_BNST_3C_1_P5-1-I24-A14	0.0048	0.75	0.01	2.49e+06	m3c16	2	BNST	m3C	101
HBA_220218_H1930002_CX47_BNST_3C_1_P5-1-I24-A2	0.0050	0.74	0.01	2.29e+06	m3c16	2	BNST	m3C	101
HBA_220218_H1930002_CX47_BNST_3C_1_P5-1-I24-B1	0.0047	0.76	0.01	1.84e+06	m3c16	2	BNST	m3C	96
HBA_220218_H1930002_CX47_BNST_3C_1_P5-1-I24-B13	0.0057	0.76	0.01	2.67e+06	m3c16	2	BNST	m3C	101
HBA_220218_H1930002_CX47_BNST_3C_1_P5-1-I24-B14	0.0055	0.77	0.01	2.41e+06	m3c16	2	BNST	m3C	95
HBA_220218_H1930002_CX47_BNST_3C_1_P5-1-I24-B2	0.0048	0.71	0.01	2.18e+06	m3c16	2	BNST	m3C	100
HBA_220218_H1930002_CX47_BNST_3C_1_P5-1-I24-C1	0.0065	0.78	0.03	1.63e+06	m3c16	2	BNST	m3C	21
HBA_220218_H1930002_CX47_BNST_3C_1_P5-1-I24-C13	0.0065	0.78	0.02	2.39e+06	m3c16	2	BNST	m3C	20
HBA_220218_H1930002_CX47_BNST_3C_1_P5-1-I24-C14	0.0057	0.77	0.01	1.95e+06	m3c16	2	BNST	m3C	71
HBA_220218_H1930002_CX47_BNST_3C_1_P5-1-I24-C2	0.0051	0.73	0.01	2.19e+06	m3c16	2	BNST	m3C	102
HBA_220218_H1930002_CX47_BNST_3C_1_P5-1-I24-D1	0.0047	0.75	0.01	2.75e+06	m3c16	2	BNST	m3C	101
HBA_220218_H1930002_CX47_BNST_3C_1_P5-1-I24-D13	0.0061	0.76	0.01	2.54e+06	m3c16	2	BNST	m3C	95
HBA_220218_H1930002_CX47_BNST_3C_1_P5-1-I24-D14	0.0056	0.76	0.01	2.71e+06	m3c16	2	BNST	m3C	95
HBA_220218_H1930002_CX47_BNST_3C_1_P5-1-I24-D2	0.0051	0.76	0.01	2.26e+06	m3c16	2	BNST	m3C	101
HBA_220218_H1930002_CX47_BNST_3C_1_P5-1-I24-E1	0.0044	0.77	0.01	2.22e+06	m3c16	2	BNST	m3C	100
HBA_220218_H1930002_CX47_BNST_3C_1_P5-1-I24-E13	0.0059	0.77	0.01	2.62e+06	m3c16	2	BNST	m3C	95
HBA_220218_H1930002_CX47_BNST_3C_1_P5-1-I24-E14	0.0062	0.78	0.01	4.86e+06	m3c16	2	BNST	m3C	95
HBA_220218_H1930002_CX47_BNST_3C_1_P5-1-I24-E2	0.0048	0.74	0.01	2.25e+06	m3c16	2	BNST	m3C	100
HBA_220218_H1930002_CX47_BNST_3C_1_P5-1-I24-F1	0.0056	0.78	0.02	1.86e+06	m3c16	2	BNST	m3C	98
HBA_220218_H1930002_CX47_BNST_3C_1_P5-1-I24-F13	0.0047	0.75	0.01	2.13e+06	m3c16	2	BNST	m3C	101
HBA_220218_H1930002_CX47_BNST_3C_1_P5-1-I24-F2	0.0049	0.76	0.01	2.20e+06	m3c16	2	BNST	m3C	101
HBA_220218_H1930002_CX47_BNST_3C_1_P5-1-I24-G1	0.0051	0.77	0.01	2.33e+06	m3c16	2	BNST	m3C	95
HBA_220218_H1930002_CX47_BNST_3C_1_P5-1-I24-G13	0.0055	0.76	0.01	2.61e+06	m3c16	2	BNST	m3C	102
HBA_220218_H1930002_CX47_BNST_3C_1_P5-1-I24-G14	0.0055	0.76	0.01	2.71e+06	m3c16	2	BNST	m3C	104
HBA_220218_H1930002_CX47_BNST_3C_1_P5-1-I24-G2	0.0051	0.76	0.01	2.12e+06	m3c16	2	BNST	m3C	101
HBA_220218_H1930002_CX47_BNST_3C_1_P5-1-I24-H1	0.0052	0.77	0.01	2.38e+06	m3c16	2	BNST	m3C	63
HBA_220218_H1930002_CX47_BNST_3C_1_P5-1-I24-H13	0.0054	0.74	0.01	2.90e+06	m3c16	2	BNST	m3C	101
HBA_220218_H1930002_CX47_BNST_3C_1_P5-1-I24-H14	0.0058	0.76	0.01	2.90e+06	m3c16	2	BNST	m3C	101
HBA_220218_H1930002_CX47_BNST_3C_1_P5-1-I24-H2	0.0049	0.76	0.01	2.14e+06	m3c16	2	BNST	m3C	93
HBA_220218_H1930002_CX47_BNST_3C_1_P5-1-I24-I1	0.0045	0.75	0.01	4.84e+06	m3c16	2	BNST	m3C	101
HBA_220218_H1930002_CX47_BNST_3C_1_P5-1-I24-I13	0.0051	0.72	0.01	2.48e+06	m3c16	2	BNST	m3C	102
HBA_220218_H1930002_CX47_BNST_3C_1_P5-1-I24-I14	0.0093	0.79	0.04	2.72e+06	m3c16	2	BNST	m3C	20
HBA_220218_H1930002_CX47_BNST_3C_1_P5-1-I24-I2	0.0053	0.75	0.01	2.10e+06	m3c16	2	BNST	m3C	101
HBA_220218_H1930002_CX47_BNST_3C_1_P5-1-I24-J1	0.0071	0.79	0.02	2.65e+06	m3c16	2	BNST	m3C	11
HBA_220218_H1930002_CX47_BNST_3C_1_P5-1-I24-J13	0.0052	0.75	0.01	2.46e+06	m3c16	2	BNST	m3C	102
HBA_220218_H1930002_CX47_BNST_3C_1_P5-1-I24-J14	0.0060	0.77	0.01	2.70e+06	m3c16	2	BNST	m3C	95
HBA_220218_H1930002_CX47_BNST_3C_1_P5-1-I24-J2	0.0057	0.75	0.01	2.70e+06	m3c16	2	BNST	m3C	102
HBA_220218_H1930002_CX47_BNST_3C_1_P5-1-I24-K1	0.0050	0.77	0.01	2.16e+06	m3c16	2	BNST	m3C	95
HBA_220218_H1930002_CX47_BNST_3C_1_P5-1-I24-K13	0.0047	0.73	0.01	2.44e+06	m3c16	2	BNST	m3C	101
HBA_220218_H1930002_CX47_BNST_3C_1_P5-1-I24-K14	0.0058	0.73	0.01	1.79e+06	m3c16	2	BNST	m3C	100
HBA_220218_H1930002_CX47_BNST_3C_1_P5-1-I24-K2	0.0059	0.77	0.01	1.29e+06	m3c16	2	BNST	m3C	95
HBA_220218_H1930002_CX47_BNST_3C_1_P5-1-I24-L1	0.0059	0.77	0.02	2.37e+06	m3c16	2	BNST	m3C	102
HBA_220218_H1930002_CX47_BNST_3C_1_P5-1-I24-L13	0.0057	0.78	0.01	2.29e+06	m3c16	2	BNST	m3C	95
HBA_220218_H1930002_CX47_BNST_3C_1_P5-1-I24-L14	0.0078	0.79	0.03	2.76e+06	m3c16	2	BNST	m3C	8
HBA_220218_H1930002_CX47_BNST_3C_1_P5-1-I24-L2	0.0045	0.75	0.01	2.33e+06	m3c16	2	BNST	m3C	95
HBA_220218_H1930002_CX47_BNST_3C_1_P5-1-I24-M1	0.0045	0.74	0.01	2.21e+06	m3c16	2	BNST	m3C	102
HBA_220218_H1930002_CX47_BNST_3C_1_P5-1-I24-M13	0.0058	0.77	0.01	2.34e+06	m3c16	2	BNST	m3C	96
HBA_220218_H1930002_CX47_BNST_3C_1_P5-1-I24-M14	0.0054	0.75	0.01	2.62e+06	m3c16	2	BNST	m3C	101
HBA_220218_H1930002_CX47_BNST_3C_1_P5-1-I24-M2	0.0051	0.74	0.01	2.27e+06	m3c16	2	BNST	m3C	102
HBA_220218_H1930002_CX47_BNST_3C_1_P5-1-I24-N13	0.0050	0.78	0.01	2.38e+06	m3c16	2	BNST	m3C	100
HBA_220218_H1930002_CX47_BNST_3C_1_P5-1-I24-N14	0.0114	0.80	0.05	2.64e+06	m3c16	2	BNST	m3C	27
HBA_220218_H1930002_CX47_BNST_3C_1_P5-1-I24-N2	0.0056	0.76	0.01	2.87e+06	m3c16	2	BNST	m3C	102
HBA_220218_H1930002_CX47_BNST_3C_1_P5-1-I24-O1	0.0039	0.75	0.01	1.40e+06	m3c16	2	BNST	m3C	95
HBA_220218_H1930002_CX47_BNST_3C_1_P5-1-I24-O13	0.0053	0.74	0.01	2.63e+06	m3c16	2	BNST	m3C	102
HBA_220218_H1930002_CX47_BNST_3C_1_P5-1-I24-O14	0.0057	0.77	0.01	2.32e+06	m3c16	2	BNST	m3C	95
HBA_220218_H1930002_CX47_BNST_3C_1_P5-1-I24-O2	0.0051	0.74	0.01	1.94e+06	m3c16	2	BNST	m3C	106
HBA_220218_H1930002_CX47_BNST_3C_1_P5-1-I24-P1	0.0039	0.76	0.01	1.32e+06	m3c16	2	BNST	m3C	102
HBA_220218_H1930002_CX47_BNST_3C_1_P5-1-I24-P13	0.0052	0.75	0.01	2.38e+06	m3c16	2	BNST	m3C	102
HBA_220218_H1930002_CX47_BNST_3C_1_P5-1-I24-P14	0.0054	0.75	0.01	2.65e+06	m3c16	2	BNST	m3C	101
HBA_220218_H1930002_CX47_BNST_3C_1_P5-1-I24-P2	0.0051	0.77	0.01	2.51e+06	m3c16	2	BNST	m3C	95
HBA_220218_H1930002_CX47_BNST_3C_1_P6-1-J3-A1	0.0043	0.75	0.01	2.10e+06	m3c16	2	BNST	m3C	95
HBA_220218_H1930002_CX47_BNST_3C_1_P6-1-J3-A13	0.0045	0.74	0.01	1.78e+06	m3c16	2	BNST	m3C	101
HBA_220218_H1930002_CX47_BNST_3C_1_P6-1-J3-A14	0.0056	0.75	0.01	2.32e+06	m3c16	2	BNST	m3C	102
HBA_220218_H1930002_CX47_BNST_3C_1_P6-1-J3-A2	0.0054	0.75	0.01	2.16e+06	m3c16	2	BNST	m3C	95
HBA_220218_H1930002_CX47_BNST_3C_1_P6-1-J3-B1	0.0047	0.73	0.01	2.36e+06	m3c16	2	BNST	m3C	102
HBA_220218_H1930002_CX47_BNST_3C_1_P6-1-J3-B13	0.0053	0.78	0.01	2.59e+06	m3c16	2	BNST	m3C	63
HBA_220218_H1930002_CX47_BNST_3C_1_P6-1-J3-B14	0.0059	0.77	0.01	2.51e+06	m3c16	2	BNST	m3C	95
HBA_220218_H1930002_CX47_BNST_3C_1_P6-1-J3-B2	0.0049	0.77	0.01	2.45e+06	m3c16	2	BNST	m3C	95
HBA_220218_H1930002_CX47_BNST_3C_1_P6-1-J3-C1	0.0050	0.76	0.01	1.67e+06	m3c16	2	BNST	m3C	95
HBA_220218_H1930002_CX47_BNST_3C_1_P6-1-J3-C13	0.0044	0.75	0.01	2.46e+06	m3c16	2	BNST	m3C	102
HBA_220218_H1930002_CX47_BNST_3C_1_P6-1-J3-C14	0.0045	0.75	0.01	2.58e+06	m3c16	2	BNST	m3C	101
HBA_220218_H1930002_CX47_BNST_3C_1_P6-1-J3-C2	0.0050	0.76	0.01	2.06e+06	m3c16	2	BNST	m3C	95
HBA_220218_H1930002_CX47_BNST_3C_1_P6-1-J3-D1	0.0085	0.80	0.04	2.59e+06	m3c16	2	BNST	m3C	74
HBA_220218_H1930002_CX47_BNST_3C_1_P6-1-J3-D13	0.0038	0.75	0.01	2.25e+06	m3c16	2	BNST	m3C	102
HBA_220218_H1930002_CX47_BNST_3C_1_P6-1-J3-D14	0.0050	0.76	0.01	2.73e+06	m3c16	2	BNST	m3C	102
HBA_220218_H1930002_CX47_BNST_3C_1_P6-1-J3-D2	0.0051	0.76	0.01	1.91e+06	m3c16	2	BNST	m3C	93
HBA_220218_H1930002_CX47_BNST_3C_1_P6-1-J3-E1	0.0049	0.77	0.01	2.54e+06	m3c16	2	BNST	m3C	20
HBA_220218_H1930002_CX47_BNST_3C_1_P6-1-J3-E13	0.0043	0.75	0.01	2.42e+06	m3c16	2	BNST	m3C	101
HBA_220218_H1930002_CX47_BNST_3C_1_P6-1-J3-E14	0.0045	0.75	0.01	2.63e+06	m3c16	2	BNST	m3C	104
HBA_220218_H1930002_CX47_BNST_3C_1_P6-1-J3-E2	0.0047	0.77	0.01	2.20e+06	m3c16	2	BNST	m3C	95
HBA_220218_H1930002_CX47_BNST_3C_1_P6-1-J3-F1	0.0051	0.75	0.01	2.55e+06	m3c16	2	BNST	m3C	101
HBA_220218_H1930002_CX47_BNST_3C_1_P6-1-J3-F13	0.0049	0.76	0.01	2.74e+06	m3c16	2	BNST	m3C	102
HBA_220218_H1930002_CX47_BNST_3C_1_P6-1-J3-F14	0.0053	0.76	0.01	2.20e+06	m3c16	2	BNST	m3C	95
HBA_220218_H1930002_CX47_BNST_3C_1_P6-1-J3-F2	0.0044	0.75	0.01	1.27e+06	m3c16	2	BNST	m3C	95
HBA_220218_H1930002_CX47_BNST_3C_1_P6-1-J3-G1	0.0045	0.76	0.01	2.46e+06	m3c16	2	BNST	m3C	101
HBA_220218_H1930002_CX47_BNST_3C_1_P6-1-J3-G13	0.0047	0.75	0.01	2.21e+06	m3c16	2	BNST	m3C	101
HBA_220218_H1930002_CX47_BNST_3C_1_P6-1-J3-G14	0.0046	0.74	0.01	2.46e+06	m3c16	2	BNST	m3C	101
HBA_220218_H1930002_CX47_BNST_3C_1_P6-1-J3-G2	0.0067	0.78	0.03	1.83e+06	m3c16	2	BNST	m3C	7
HBA_220218_H1930002_CX47_BNST_3C_1_P6-1-J3-H1	0.0046	0.73	0.01	2.44e+06	m3c16	2	BNST	m3C	102
HBA_220218_H1930002_CX47_BNST_3C_1_P6-1-J3-H13	0.0053	0.74	0.01	2.14e+06	m3c16	2	BNST	m3C	101
HBA_220218_H1930002_CX47_BNST_3C_1_P6-1-J3-H14	0.0046	0.74	0.01	2.77e+06	m3c16	2	BNST	m3C	100
HBA_220218_H1930002_CX47_BNST_3C_1_P6-1-J3-H2	0.0039	0.74	0.01	1.93e+06	m3c16	2	BNST	m3C	102
HBA_220218_H1930002_CX47_BNST_3C_1_P6-1-J3-I1	0.0036	0.75	0.01	1.66e+06	m3c16	2	BNST	m3C	95
HBA_220218_H1930002_CX47_BNST_3C_1_P6-1-J3-I13	0.0044	0.74	0.01	2.01e+06	m3c16	2	BNST	m3C	101
HBA_220218_H1930002_CX47_BNST_3C_1_P6-1-J3-I14	0.0049	0.73	0.01	2.67e+06	m3c16	2	BNST	m3C	101
HBA_220218_H1930002_CX47_BNST_3C_1_P6-1-J3-I2	0.0046	0.78	0.01	2.59e+06	m3c16	2	BNST	m3C	100
HBA_220218_H1930002_CX47_BNST_3C_1_P6-1-J3-J1	0.0047	0.71	0.01	2.63e+06	m3c16	2	BNST	m3C	100
HBA_220218_H1930002_CX47_BNST_3C_1_P6-1-J3-J13	0.0047	0.76	0.01	2.13e+06	m3c16	2	BNST	m3C	95
HBA_220218_H1930002_CX47_BNST_3C_1_P6-1-J3-J14	0.0076	0.79	0.03	2.57e+06	m3c16	2	BNST	m3C	20
HBA_220218_H1930002_CX47_BNST_3C_1_P6-1-J3-J2	0.0047	0.74	0.01	1.75e+06	m3c16	2	BNST	m3C	100
HBA_220218_H1930002_CX47_BNST_3C_1_P6-1-J3-K1	0.0054	0.77	0.01	2.02e+06	m3c16	2	BNST	m3C	104
HBA_220218_H1930002_CX47_BNST_3C_1_P6-1-J3-K13	0.0044	0.74	0.01	2.39e+06	m3c16	2	BNST	m3C	102
HBA_220218_H1930002_CX47_BNST_3C_1_P6-1-J3-K14	0.0047	0.79	0.01	9.11e+05	m3c16	2	BNST	m3C	100
HBA_220218_H1930002_CX47_BNST_3C_1_P6-1-J3-K2	0.0053	0.73	0.01	2.59e+06	m3c16	2	BNST	m3C	100
HBA_220218_H1930002_CX47_BNST_3C_1_P6-1-J3-L1	0.0059	0.78	0.01	2.53e+06	m3c16	2	BNST	m3C	95
HBA_220218_H1930002_CX47_BNST_3C_1_P6-1-J3-L13	0.0088	0.79	0.03	4.17e+06	m3c16	2	BNST	m3C	20
HBA_220218_H1930002_CX47_BNST_3C_1_P6-1-J3-L14	0.0049	0.76	0.01	2.20e+06	m3c16	2	BNST	m3C	95
HBA_220218_H1930002_CX47_BNST_3C_1_P6-1-J3-L2	0.0039	0.71	0.00	1.99e+06	m3c16	2	BNST	m3C	100
HBA_220218_H1930002_CX47_BNST_3C_1_P6-1-J3-M1	0.0042	0.75	0.01	2.24e+06	m3c16	2	BNST	m3C	100
HBA_220218_H1930002_CX47_BNST_3C_1_P6-1-J3-M14	0.0053	0.77	0.01	3.21e+06	m3c16	2	BNST	m3C	95
HBA_220218_H1930002_CX47_BNST_3C_1_P6-1-J3-M2	0.0050	0.76	0.01	2.28e+06	m3c16	2	BNST	m3C	102
HBA_220218_H1930002_CX47_BNST_3C_1_P6-1-J3-N1	0.0067	0.79	0.02	2.30e+06	m3c16	2	BNST	m3C	30
HBA_220218_H1930002_CX47_BNST_3C_1_P6-1-J3-N13	0.0053	0.77	0.01	1.28e+06	m3c16	2	BNST	m3C	93
HBA_220218_H1930002_CX47_BNST_3C_1_P6-1-J3-N14	0.0075	0.80	0.03	2.33e+06	m3c16	2	BNST	m3C	20
HBA_220218_H1930002_CX47_BNST_3C_1_P6-1-J3-N2	0.0055	0.78	0.01	2.12e+06	m3c16	2	BNST	m3C	69
HBA_220218_H1930002_CX47_BNST_3C_1_P6-1-J3-O1	0.0051	0.77	0.01	2.38e+06	m3c16	2	BNST	m3C	95
HBA_220218_H1930002_CX47_BNST_3C_1_P6-1-J3-O13	0.0044	0.73	0.01	2.15e+06	m3c16	2	BNST	m3C	100
HBA_220218_H1930002_CX47_BNST_3C_1_P6-1-J3-O14	0.0045	0.77	0.01	1.81e+06	m3c16	2	BNST	m3C	96
HBA_220218_H1930002_CX47_BNST_3C_1_P6-1-J3-O2	0.0052	0.76	0.01	2.77e+06	m3c16	2	BNST	m3C	95
HBA_220218_H1930002_CX47_BNST_3C_1_P6-1-J3-P13	0.0041	0.77	0.01	1.76e+06	m3c16	2	BNST	m3C	93
HBA_220218_H1930002_CX47_BNST_3C_1_P6-1-J3-P14	0.0047	0.70	0.01	2.59e+06	m3c16	2	BNST	m3C	106
HBA_220218_H1930002_CX47_BNST_3C_1_P6-1-J3-P2	0.0040	0.77	0.01	2.01e+06	m3c16	2	BNST	m3C	95
HBA_220218_H1930002_CX47_BNST_3C_1_P7-1-L3-A1	0.0047	0.75	0.01	2.05e+06	m3c16	2	BNST	m3C	102
HBA_220218_H1930002_CX47_BNST_3C_1_P7-1-L3-A13	0.0036	0.81	0.00	1.94e+06	m3c16	2	BNST	m3C	100
HBA_220218_H1930002_CX47_BNST_3C_1_P7-1-L3-A14	0.0036	0.75	0.01	1.92e+06	m3c16	2	BNST	m3C	101
HBA_220218_H1930002_CX47_BNST_3C_1_P7-1-L3-A2	0.0051	0.77	0.01	2.15e+06	m3c16	2	BNST	m3C	102
HBA_220218_H1930002_CX47_BNST_3C_1_P7-1-L3-B1	0.0046	0.76	0.01	1.24e+06	m3c16	2	BNST	m3C	101
HBA_220218_H1930002_CX47_BNST_3C_1_P7-1-L3-B13	0.0062	0.78	0.01	2.53e+06	m3c16	2	BNST	m3C	95
HBA_220218_H1930002_CX47_BNST_3C_1_P7-1-L3-B14	0.0049	0.76	0.01	1.74e+06	m3c16	2	BNST	m3C	101
HBA_220218_H1930002_CX47_BNST_3C_1_P7-1-L3-B2	0.0049	0.76	0.01	2.59e+06	m3c16	2	BNST	m3C	101
HBA_220218_H1930002_CX47_BNST_3C_1_P7-1-L3-C1	0.0043	0.74	0.01	1.41e+06	m3c16	2	BNST	m3C	101
HBA_220218_H1930002_CX47_BNST_3C_1_P7-1-L3-C13	0.0047	0.75	0.01	2.01e+06	m3c16	2	BNST	m3C	102
HBA_220218_H1930002_CX47_BNST_3C_1_P7-1-L3-C14	0.0047	0.77	0.01	2.51e+06	m3c16	2	BNST	m3C	95
HBA_220218_H1930002_CX47_BNST_3C_1_P7-1-L3-C2	0.0049	0.75	0.01	1.96e+06	m3c16	2	BNST	m3C	104
HBA_220218_H1930002_CX47_BNST_3C_1_P7-1-L3-D1	0.0050	0.76	0.01	2.01e+06	m3c16	2	BNST	m3C	102
HBA_220218_H1930002_CX47_BNST_3C_1_P7-1-L3-D13	0.0050	0.76	0.01	1.93e+06	m3c16	2	BNST	m3C	93
HBA_220218_H1930002_CX47_BNST_3C_1_P7-1-L3-D14	0.0049	0.76	0.01	2.44e+06	m3c16	2	BNST	m3C	95
HBA_220218_H1930002_CX47_BNST_3C_1_P7-1-L3-E1	0.0090	0.78	0.04	1.57e+06	m3c16	2	BNST	m3C	21
HBA_220218_H1930002_CX47_BNST_3C_1_P7-1-L3-E13	0.0045	0.76	0.01	2.10e+06	m3c16	2	BNST	m3C	100
HBA_220218_H1930002_CX47_BNST_3C_1_P7-1-L3-E14	0.0073	0.77	0.03	2.16e+06	m3c16	2	BNST	m3C	11
HBA_220218_H1930002_CX47_BNST_3C_1_P7-1-L3-E2	0.0054	0.77	0.01	2.72e+06	m3c16	2	BNST	m3C	95
HBA_220218_H1930002_CX47_BNST_3C_1_P7-1-L3-F1	0.0042	0.74	0.01	1.65e+06	m3c16	2	BNST	m3C	102
HBA_220218_H1930002_CX47_BNST_3C_1_P7-1-L3-F13	0.0045	0.75	0.01	1.74e+06	m3c16	2	BNST	m3C	101
HBA_220218_H1930002_CX47_BNST_3C_1_P7-1-L3-F14	0.0045	0.77	0.01	2.32e+06	m3c16	2	BNST	m3C	100
HBA_220218_H1930002_CX47_BNST_3C_1_P7-1-L3-F2	0.0050	0.75	0.01	2.58e+06	m3c16	2	BNST	m3C	102
HBA_220218_H1930002_CX47_BNST_3C_1_P7-1-L3-G1	0.0054	0.77	0.01	1.63e+06	m3c16	2	BNST	m3C	93
HBA_220218_H1930002_CX47_BNST_3C_1_P7-1-L3-G13	0.0049	0.76	0.01	2.03e+06	m3c16	2	BNST	m3C	95
HBA_220218_H1930002_CX47_BNST_3C_1_P7-1-L3-G14	0.0046	0.76	0.01	2.05e+06	m3c16	2	BNST	m3C	104
HBA_220218_H1930002_CX47_BNST_3C_1_P7-1-L3-G2	0.0048	0.74	0.01	1.88e+06	m3c16	2	BNST	m3C	101
HBA_220218_H1930002_CX47_BNST_3C_1_P7-1-L3-H1	0.0041	0.75	0.01	1.98e+06	m3c16	2	BNST	m3C	101
HBA_220218_H1930002_CX47_BNST_3C_1_P7-1-L3-H13	0.0044	0.75	0.01	2.66e+06	m3c16	2	BNST	m3C	102
HBA_220218_H1930002_CX47_BNST_3C_1_P7-1-L3-H14	0.0052	0.77	0.01	2.82e+06	m3c16	2	BNST	m3C	95
HBA_220218_H1930002_CX47_BNST_3C_1_P7-1-L3-H2	0.0047	0.77	0.01	2.72e+06	m3c16	2	BNST	m3C	20
HBA_220218_H1930002_CX47_BNST_3C_1_P7-1-L3-I1	0.0052	0.77	0.01	2.29e+06	m3c16	2	BNST	m3C	102
HBA_220218_H1930002_CX47_BNST_3C_1_P7-1-L3-I13	0.0050	0.75	0.01	2.58e+06	m3c16	2	BNST	m3C	102
HBA_220218_H1930002_CX47_BNST_3C_1_P7-1-L3-I14	0.0049	0.74	0.01	2.77e+06	m3c16	2	BNST	m3C	101
HBA_220218_H1930002_CX47_BNST_3C_1_P7-1-L3-I2	0.0052	0.76	0.01	2.64e+06	m3c16	2	BNST	m3C	102
HBA_220218_H1930002_CX47_BNST_3C_1_P7-1-L3-J1	0.0046	0.75	0.01	2.39e+06	m3c16	2	BNST	m3C	95
HBA_220218_H1930002_CX47_BNST_3C_1_P7-1-L3-J13	0.0048	0.75	0.01	2.21e+06	m3c16	2	BNST	m3C	95
HBA_220218_H1930002_CX47_BNST_3C_1_P7-1-L3-J14	0.0048	0.76	0.01	2.78e+06	m3c16	2	BNST	m3C	101
HBA_220218_H1930002_CX47_BNST_3C_1_P7-1-L3-J2	0.0047	0.77	0.01	2.74e+06	m3c16	2	BNST	m3C	104
HBA_220218_H1930002_CX47_BNST_3C_1_P7-1-L3-K13	0.0044	0.76	0.01	2.34e+06	m3c16	2	BNST	m3C	95
HBA_220218_H1930002_CX47_BNST_3C_1_P7-1-L3-K14	0.0053	0.77	0.01	1.93e+06	m3c16	2	BNST	m3C	100
HBA_220218_H1930002_CX47_BNST_3C_1_P7-1-L3-K2	0.0046	0.78	0.01	2.40e+06	m3c16	2	BNST	m3C	100
HBA_220218_H1930002_CX47_BNST_3C_1_P7-1-L3-L1	0.0048	0.77	0.01	2.01e+06	m3c16	2	BNST	m3C	93
HBA_220218_H1930002_CX47_BNST_3C_1_P7-1-L3-L13	0.0053	0.77	0.01	2.39e+06	m3c16	2	BNST	m3C	95
HBA_220218_H1930002_CX47_BNST_3C_1_P7-1-L3-L14	0.0044	0.75	0.01	2.62e+06	m3c16	2	BNST	m3C	104
HBA_220218_H1930002_CX47_BNST_3C_1_P7-1-L3-L2	0.0044	0.74	0.01	2.01e+06	m3c16	2	BNST	m3C	95
HBA_220218_H1930002_CX47_BNST_3C_1_P7-1-L3-M14	0.0049	0.75	0.01	1.61e+06	m3c16	2	BNST	m3C	102
HBA_220218_H1930002_CX47_BNST_3C_1_P7-1-L3-M2	0.0046	0.76	0.01	2.81e+06	m3c16	2	BNST	m3C	101
HBA_220218_H1930002_CX47_BNST_3C_1_P7-1-L3-N1	0.0127	0.79	0.05	1.99e+06	m3c16	2	BNST	m3C	29
HBA_220218_H1930002_CX47_BNST_3C_1_P7-1-L3-N13	0.0049	0.75	0.01	1.21e+06	m3c16	2	BNST	m3C	95
HBA_220218_H1930002_CX47_BNST_3C_1_P7-1-L3-N14	0.0065	0.79	0.02	2.14e+06	m3c16	2	BNST	m3C	95
HBA_220218_H1930002_CX47_BNST_3C_1_P7-1-L3-N2	0.0063	0.75	0.01	3.08e+06	m3c16	2	BNST	m3C	101
HBA_220218_H1930002_CX47_BNST_3C_1_P7-1-L3-O1	0.0044	0.76	0.01	2.37e+06	m3c16	2	BNST	m3C	100
HBA_220218_H1930002_CX47_BNST_3C_1_P7-1-L3-O13	0.0049	0.77	0.01	2.42e+06	m3c16	2	BNST	m3C	95
HBA_220218_H1930002_CX47_BNST_3C_1_P7-1-L3-O14	0.0048	0.75	0.01	2.49e+06	m3c16	2	BNST	m3C	102
HBA_220218_H1930002_CX47_BNST_3C_1_P7-1-L3-O2	0.0066	0.76	0.01	2.58e+06	m3c16	2	BNST	m3C	93
HBA_220218_H1930002_CX47_BNST_3C_1_P7-1-L3-P1	0.0056	0.76	0.01	2.48e+06	m3c16	2	BNST	m3C	95
HBA_220218_H1930002_CX47_BNST_3C_1_P7-1-L3-P13	0.0052	0.77	0.01	2.57e+06	m3c16	2	BNST	m3C	63
HBA_220218_H1930002_CX47_BNST_3C_1_P7-1-L3-P14	0.0049	0.75	0.01	2.46e+06	m3c16	2	BNST	m3C	104
HBA_220218_H1930002_CX47_BNST_3C_1_P7-1-L3-P2	0.0044	0.75	0.01	2.61e+06	m3c16	2	BNST	m3C	101
HBA_220218_H1930002_CX47_BNST_3C_1_P8-1-J7-A1	0.0062	0.78	0.02	2.40e+06	m3c16	2	BNST	m3C	63
HBA_220218_H1930002_CX47_BNST_3C_1_P8-1-J7-A13	0.0049	0.76	0.01	1.20e+06	m3c16	2	BNST	m3C	95
HBA_220218_H1930002_CX47_BNST_3C_1_P8-1-J7-A14	0.0042	0.76	0.01	2.30e+06	m3c16	2	BNST	m3C	102
HBA_220218_H1930002_CX47_BNST_3C_1_P8-1-J7-A2	0.0048	0.76	0.01	2.22e+06	m3c16	2	BNST	m3C	95
HBA_220218_H1930002_CX47_BNST_3C_1_P8-1-J7-B1	0.0041	0.73	0.01	1.69e+06	m3c16	2	BNST	m3C	102
HBA_220218_H1930002_CX47_BNST_3C_1_P8-1-J7-B13	0.0049	0.76	0.01	2.61e+06	m3c16	2	BNST	m3C	101
HBA_220218_H1930002_CX47_BNST_3C_1_P8-1-J7-B14	0.0049	0.77	0.01	4.31e+06	m3c16	2	BNST	m3C	63
HBA_220218_H1930002_CX47_BNST_3C_1_P8-1-J7-B2	0.0042	0.73	0.01	1.97e+06	m3c16	2	BNST	m3C	102
HBA_220218_H1930002_CX47_BNST_3C_1_P8-1-J7-C1	0.0046	0.75	0.01	1.72e+06	m3c16	2	BNST	m3C	102
HBA_220218_H1930002_CX47_BNST_3C_1_P8-1-J7-C13	0.0048	0.77	0.01	2.55e+06	m3c16	2	BNST	m3C	100
HBA_220218_H1930002_CX47_BNST_3C_1_P8-1-J7-C2	0.0051	0.76	0.01	1.81e+06	m3c16	2	BNST	m3C	95
HBA_220218_H1930002_CX47_BNST_3C_1_P8-1-J7-D1	0.0040	0.75	0.01	1.77e+06	m3c16	2	BNST	m3C	101
HBA_220218_H1930002_CX47_BNST_3C_1_P8-1-J7-D13	0.0048	0.74	0.01	2.81e+06	m3c16	2	BNST	m3C	101
HBA_220218_H1930002_CX47_BNST_3C_1_P8-1-J7-D14	0.0044	0.75	0.01	2.61e+06	m3c16	2	BNST	m3C	101
HBA_220218_H1930002_CX47_BNST_3C_1_P8-1-J7-D2	0.0041	0.75	0.01	1.31e+06	m3c16	2	BNST	m3C	102
HBA_220218_H1930002_CX47_BNST_3C_1_P8-1-J7-E1	0.0049	0.76	0.01	2.17e+06	m3c16	2	BNST	m3C	95
HBA_220218_H1930002_CX47_BNST_3C_1_P8-1-J7-E13	0.0049	0.76	0.01	2.50e+06	m3c16	2	BNST	m3C	95
HBA_220218_H1930002_CX47_BNST_3C_1_P8-1-J7-E14	0.0052	0.76	0.01	2.22e+06	m3c16	2	BNST	m3C	95
HBA_220218_H1930002_CX47_BNST_3C_1_P8-1-J7-E2	0.0047	0.74	0.01	1.67e+06	m3c16	2	BNST	m3C	102
HBA_220218_H1930002_CX47_BNST_3C_1_P8-1-J7-F1	0.0034	0.72	0.00	9.07e+05	m3c16	2	BNST	m3C	100
HBA_220218_H1930002_CX47_BNST_3C_1_P8-1-J7-F13	0.0048	0.77	0.01	2.33e+06	m3c16	2	BNST	m3C	104
HBA_220218_H1930002_CX47_BNST_3C_1_P8-1-J7-F14	0.0043	0.78	0.01	2.07e+06	m3c16	2	BNST	m3C	100
HBA_220218_H1930002_CX47_BNST_3C_1_P8-1-J7-F2	0.0045	0.75	0.01	2.11e+06	m3c16	2	BNST	m3C	100
HBA_220218_H1930002_CX47_BNST_3C_1_P8-1-J7-G1	0.0049	0.76	0.01	1.97e+06	m3c16	2	BNST	m3C	96
HBA_220218_H1930002_CX47_BNST_3C_1_P8-1-J7-G14	0.0051	0.76	0.01	2.12e+06	m3c16	2	BNST	m3C	95
HBA_220218_H1930002_CX47_BNST_3C_1_P8-1-J7-G2	0.0045	0.75	0.01	1.57e+06	m3c16	2	BNST	m3C	102
HBA_220218_H1930002_CX47_BNST_3C_1_P8-1-J7-H1	0.0043	0.75	0.01	2.03e+06	m3c16	2	BNST	m3C	101
HBA_220218_H1930002_CX47_BNST_3C_1_P8-1-J7-H13	0.0046	0.76	0.01	2.07e+06	m3c16	2	BNST	m3C	101
HBA_220218_H1930002_CX47_BNST_3C_1_P8-1-J7-H14	0.0047	0.77	0.01	2.37e+06	m3c16	2	BNST	m3C	95
HBA_220218_H1930002_CX47_BNST_3C_1_P8-1-J7-H2	0.0043	0.76	0.01	2.10e+06	m3c16	2	BNST	m3C	102
HBA_220218_H1930002_CX47_BNST_3C_1_P8-1-J7-I1	0.0047	0.74	0.01	2.47e+06	m3c16	2	BNST	m3C	102
HBA_220218_H1930002_CX47_BNST_3C_1_P8-1-J7-I13	0.0042	0.74	0.01	1.75e+06	m3c16	2	BNST	m3C	102
HBA_220218_H1930002_CX47_BNST_3C_1_P8-1-J7-I14	0.0049	0.76	0.01	2.10e+06	m3c16	2	BNST	m3C	101
HBA_220218_H1930002_CX47_BNST_3C_1_P8-1-J7-I2	0.0048	0.75	0.01	2.31e+06	m3c16	2	BNST	m3C	101
HBA_220218_H1930002_CX47_BNST_3C_1_P8-1-J7-J1	0.0045	0.77	0.01	2.43e+06	m3c16	2	BNST	m3C	104
HBA_220218_H1930002_CX47_BNST_3C_1_P8-1-J7-J13	0.0041	0.75	0.01	2.26e+06	m3c16	2	BNST	m3C	100
HBA_220218_H1930002_CX47_BNST_3C_1_P8-1-J7-J14	0.0047	0.77	0.01	2.27e+06	m3c16	2	BNST	m3C	95
HBA_220218_H1930002_CX47_BNST_3C_1_P8-1-J7-J2	0.0059	0.78	0.02	2.24e+06	m3c16	2	BNST	m3C	96
HBA_220218_H1930002_CX47_BNST_3C_1_P8-1-J7-K1	0.0050	0.72	0.01	2.07e+06	m3c16	2	BNST	m3C	102
HBA_220218_H1930002_CX47_BNST_3C_1_P8-1-J7-K13	0.0045	0.74	0.01	2.02e+06	m3c16	2	BNST	m3C	102
HBA_220218_H1930002_CX47_BNST_3C_1_P8-1-J7-K14	0.0051	0.76	0.01	9.03e+05	m3c16	2	BNST	m3C	95
HBA_220218_H1930002_CX47_BNST_3C_1_P8-1-J7-K2	0.0051	0.77	0.01	2.06e+06	m3c16	2	BNST	m3C	96
HBA_220218_H1930002_CX47_BNST_3C_1_P8-1-J7-L1	0.0044	0.73	0.01	2.03e+06	m3c16	2	BNST	m3C	100
HBA_220218_H1930002_CX47_BNST_3C_1_P8-1-J7-L13	0.0049	0.76	0.01	2.43e+06	m3c16	2	BNST	m3C	102
HBA_220218_H1930002_CX47_BNST_3C_1_P8-1-J7-L14	0.0042	0.76	0.01	1.97e+06	m3c16	2	BNST	m3C	102
HBA_220218_H1930002_CX47_BNST_3C_1_P8-1-J7-M1	0.0043	0.73	0.01	1.85e+06	m3c16	2	BNST	m3C	100
HBA_220218_H1930002_CX47_BNST_3C_1_P8-1-J7-M13	0.0045	0.75	0.01	2.22e+06	m3c16	2	BNST	m3C	101
HBA_220218_H1930002_CX47_BNST_3C_1_P8-1-J7-M2	0.0040	0.76	0.01	1.84e+06	m3c16	2	BNST	m3C	104
HBA_220218_H1930002_CX47_BNST_3C_1_P8-1-J7-N1	0.0045	0.75	0.01	2.18e+06	m3c16	2	BNST	m3C	101
HBA_220218_H1930002_CX47_BNST_3C_1_P8-1-J7-N13	0.0046	0.76	0.01	2.86e+06	m3c16	2	BNST	m3C	95
HBA_220218_H1930002_CX47_BNST_3C_1_P8-1-J7-N14	0.0043	0.75	0.01	2.06e+06	m3c16	2	BNST	m3C	104
HBA_220218_H1930002_CX47_BNST_3C_1_P8-1-J7-N2	0.0050	0.74	0.01	2.19e+06	m3c16	2	BNST	m3C	102
HBA_220218_H1930002_CX47_BNST_3C_1_P8-1-J7-O1	0.0122	0.80	0.05	1.74e+06	m3c16	2	BNST	m3C	5
HBA_220218_H1930002_CX47_BNST_3C_1_P8-1-J7-O13	0.0072	0.77	0.01	2.33e+06	m3c16	2	BNST	m3C	93
HBA_220218_H1930002_CX47_BNST_3C_1_P8-1-J7-O14	0.0045	0.74	0.01	2.16e+06	m3c16	2	BNST	m3C	101
HBA_220218_H1930002_CX47_BNST_3C_1_P8-1-J7-O2	0.0043	0.73	0.01	1.89e+06	m3c16	2	BNST	m3C	100
HBA_220218_H1930002_CX47_BNST_3C_1_P8-1-J7-P13	0.0042	0.76	0.01	1.84e+06	m3c16	2	BNST	m3C	95
HBA_220218_H1930002_CX47_BNST_3C_1_P8-1-J7-P14	0.0042	0.74	0.01	2.29e+06	m3c16	2	BNST	m3C	101
HBA_220218_H1930002_CX47_BNST_3C_1_P8-1-J7-P2	0.0548	0.78	0.07	2.14e+06	m3c16	2	BNST	m3C	104
HBA_220218_H1930002_CX47_BNST_3C_1_P1-2-M14-A15	0.0045	0.76	0.01	1.87e+06	m3c16	2	BNST	m3C	93
HBA_220218_H1930002_CX47_BNST_3C_1_P1-2-M14-A16	0.0048	0.75	0.01	1.79e+06	m3c16	2	BNST	m3C	99
HBA_220218_H1930002_CX47_BNST_3C_1_P1-2-M14-A3	0.0054	0.75	0.01	2.23e+06	m3c16	2	BNST	m3C	95
HBA_220218_H1930002_CX47_BNST_3C_1_P1-2-M14-A4	0.0049	0.76	0.01	1.88e+06	m3c16	2	BNST	m3C	100
HBA_220218_H1930002_CX47_BNST_3C_1_P1-2-M14-B15	0.0059	0.75	0.01	2.19e+06	m3c16	2	BNST	m3C	101
HBA_220218_H1930002_CX47_BNST_3C_1_P1-2-M14-B16	0.0050	0.74	0.01	1.87e+06	m3c16	2	BNST	m3C	102
HBA_220218_H1930002_CX47_BNST_3C_1_P1-2-M14-B3	0.0060	0.78	0.01	2.47e+06	m3c16	2	BNST	m3C	100
HBA_220218_H1930002_CX47_BNST_3C_1_P1-2-M14-B4	0.0052	0.74	0.01	2.23e+06	m3c16	2	BNST	m3C	102
HBA_220218_H1930002_CX47_BNST_3C_1_P1-2-M14-C15	0.0054	0.76	0.01	2.24e+06	m3c16	2	BNST	m3C	95
HBA_220218_H1930002_CX47_BNST_3C_1_P1-2-M14-C16	0.0053	0.76	0.01	2.18e+06	m3c16	2	BNST	m3C	95
HBA_220218_H1930002_CX47_BNST_3C_1_P1-2-M14-C3	0.0054	0.74	0.01	1.99e+06	m3c16	2	BNST	m3C	101
HBA_220218_H1930002_CX47_BNST_3C_1_P1-2-M14-C4	0.0066	0.78	0.02	1.88e+06	m3c16	2	BNST	m3C	21
HBA_220218_H1930002_CX47_BNST_3C_1_P1-2-M14-D15	0.0053	0.75	0.01	2.40e+06	m3c16	2	BNST	m3C	95
HBA_220218_H1930002_CX47_BNST_3C_1_P1-2-M14-D16	0.0049	0.74	0.01	2.58e+06	m3c16	2	BNST	m3C	102
HBA_220218_H1930002_CX47_BNST_3C_1_P1-2-M14-D3	0.0075	0.80	0.03	1.81e+06	m3c16	2	BNST	m3C	69
HBA_220218_H1930002_CX47_BNST_3C_1_P1-2-M14-D4	0.0048	0.74	0.01	1.41e+06	m3c16	2	BNST	m3C	101
HBA_220218_H1930002_CX47_BNST_3C_1_P1-2-M14-E15	0.0052	0.73	0.01	2.35e+06	m3c16	2	BNST	m3C	102
HBA_220218_H1930002_CX47_BNST_3C_1_P1-2-M14-E16	0.0064	0.78	0.02	2.20e+06	m3c16	2	BNST	m3C	84
HBA_220218_H1930002_CX47_BNST_3C_1_P1-2-M14-E3	0.0053	0.76	0.01	1.97e+06	m3c16	2	BNST	m3C	102
HBA_220218_H1930002_CX47_BNST_3C_1_P1-2-M14-E4	0.0051	0.75	0.01	1.83e+06	m3c16	2	BNST	m3C	104
HBA_220218_H1930002_CX47_BNST_3C_1_P1-2-M14-F15	0.0047	0.77	0.01	1.91e+06	m3c16	2	BNST	m3C	20
HBA_220218_H1930002_CX47_BNST_3C_1_P1-2-M14-F16	0.0055	0.76	0.01	2.26e+06	m3c16	2	BNST	m3C	63
HBA_220218_H1930002_CX47_BNST_3C_1_P1-2-M14-F3	0.0052	0.76	0.01	2.14e+06	m3c16	2	BNST	m3C	95
HBA_220218_H1930002_CX47_BNST_3C_1_P1-2-M14-F4	0.0051	0.73	0.01	1.32e+06	m3c16	2	BNST	m3C	101
HBA_220218_H1930002_CX47_BNST_3C_1_P1-2-M14-G15	0.0129	0.80	0.07	8.47e+05	m3c16	2	BNST	m3C	65
HBA_220218_H1930002_CX47_BNST_3C_1_P1-2-M14-G16	0.0052	0.76	0.01	1.99e+06	m3c16	2	BNST	m3C	95
HBA_220218_H1930002_CX47_BNST_3C_1_P1-2-M14-G3	0.0049	0.76	0.01	1.98e+06	m3c16	2	BNST	m3C	95
HBA_220218_H1930002_CX47_BNST_3C_1_P1-2-M14-G4	0.0049	0.75	0.01	1.88e+06	m3c16	2	BNST	m3C	101
HBA_220218_H1930002_CX47_BNST_3C_1_P1-2-M14-H15	0.0053	0.76	0.01	2.27e+06	m3c16	2	BNST	m3C	95
HBA_220218_H1930002_CX47_BNST_3C_1_P1-2-M14-H16	0.0052	0.75	0.01	1.83e+06	m3c16	2	BNST	m3C	102
HBA_220218_H1930002_CX47_BNST_3C_1_P1-2-M14-H3	0.0052	0.77	0.01	2.04e+06	m3c16	2	BNST	m3C	100
HBA_220218_H1930002_CX47_BNST_3C_1_P1-2-M14-H4	0.0049	0.76	0.01	2.92e+06	m3c16	2	BNST	m3C	104
HBA_220218_H1930002_CX47_BNST_3C_1_P1-2-M14-I15	0.0092	0.78	0.04	4.34e+06	m3c16	2	BNST	m3C	74
HBA_220218_H1930002_CX47_BNST_3C_1_P1-2-M14-I16	0.0044	0.76	0.01	1.57e+06	m3c16	2	BNST	m3C	100
HBA_220218_H1930002_CX47_BNST_3C_1_P1-2-M14-I3	0.0053	0.77	0.01	1.74e+06	m3c16	2	BNST	m3C	95
HBA_220218_H1930002_CX47_BNST_3C_1_P1-2-M14-J15	0.0051	0.75	0.01	1.87e+06	m3c16	2	BNST	m3C	95
HBA_220218_H1930002_CX47_BNST_3C_1_P1-2-M14-J16	0.0043	0.72	0.01	1.74e+06	m3c16	2	BNST	m3C	100
HBA_220218_H1930002_CX47_BNST_3C_1_P1-2-M14-J3	0.0051	0.74	0.01	1.83e+06	m3c16	2	BNST	m3C	101
HBA_220218_H1930002_CX47_BNST_3C_1_P1-2-M14-J4	0.0051	0.74	0.01	1.83e+06	m3c16	2	BNST	m3C	104
HBA_220218_H1930002_CX47_BNST_3C_1_P1-2-M14-K15	0.0053	0.77	0.01	1.89e+06	m3c16	2	BNST	m3C	95
HBA_220218_H1930002_CX47_BNST_3C_1_P1-2-M14-K16	0.0047	0.73	0.01	1.73e+06	m3c16	2	BNST	m3C	101
HBA_220218_H1930002_CX47_BNST_3C_1_P1-2-M14-K3	0.0045	0.73	0.01	1.84e+06	m3c16	2	BNST	m3C	101
HBA_220218_H1930002_CX47_BNST_3C_1_P1-2-M14-K4	0.0053	0.75	0.01	1.89e+06	m3c16	2	BNST	m3C	95
HBA_220218_H1930002_CX47_BNST_3C_1_P1-2-M14-L15	0.0048	0.73	0.01	2.39e+06	m3c16	2	BNST	m3C	105
HBA_220218_H1930002_CX47_BNST_3C_1_P1-2-M14-L16	0.0048	0.75	0.01	2.04e+06	m3c16	2	BNST	m3C	95
HBA_220218_H1930002_CX47_BNST_3C_1_P1-2-M14-L3	0.0053	0.76	0.01	1.97e+06	m3c16	2	BNST	m3C	95
HBA_220218_H1930002_CX47_BNST_3C_1_P1-2-M14-L4	0.0045	0.74	0.01	1.79e+06	m3c16	2	BNST	m3C	95
HBA_220218_H1930002_CX47_BNST_3C_1_P1-2-M14-M15	0.0046	0.73	0.01	1.36e+06	m3c16	2	BNST	m3C	100
HBA_220218_H1930002_CX47_BNST_3C_1_P1-2-M14-M16	0.0040	0.74	0.01	1.80e+06	m3c16	2	BNST	m3C	101
HBA_220218_H1930002_CX47_BNST_3C_1_P1-2-M14-M3	0.0064	0.79	0.02	1.83e+06	m3c16	2	BNST	m3C	95
HBA_220218_H1930002_CX47_BNST_3C_1_P1-2-M14-M4	0.0048	0.73	0.01	1.61e+06	m3c16	2	BNST	m3C	102
HBA_220218_H1930002_CX47_BNST_3C_1_P1-2-M14-N15	0.0049	0.75	0.01	2.15e+06	m3c16	2	BNST	m3C	101
HBA_220218_H1930002_CX47_BNST_3C_1_P1-2-M14-N16	0.0048	0.75	0.01	2.16e+06	m3c16	2	BNST	m3C	102
HBA_220218_H1930002_CX47_BNST_3C_1_P1-2-M14-N3	0.0046	0.76	0.01	1.93e+06	m3c16	2	BNST	m3C	95
HBA_220218_H1930002_CX47_BNST_3C_1_P1-2-M14-N4	0.0042	0.72	0.01	1.68e+06	m3c16	2	BNST	m3C	102
HBA_220218_H1930002_CX47_BNST_3C_1_P1-2-M14-O15	0.0047	0.73	0.01	1.98e+06	m3c16	2	BNST	m3C	101
HBA_220218_H1930002_CX47_BNST_3C_1_P1-2-M14-O16	0.0049	0.74	0.01	1.98e+06	m3c16	2	BNST	m3C	100
HBA_220218_H1930002_CX47_BNST_3C_1_P1-2-M14-O3	0.0046	0.75	0.01	2.23e+06	m3c16	2	BNST	m3C	101
HBA_220218_H1930002_CX47_BNST_3C_1_P1-2-M14-O4	0.0050	0.73	0.01	1.88e+06	m3c16	2	BNST	m3C	102
HBA_220218_H1930002_CX47_BNST_3C_1_P1-2-M14-P15	0.0046	0.77	0.01	1.90e+06	m3c16	2	BNST	m3C	100
HBA_220218_H1930002_CX47_BNST_3C_1_P1-2-M14-P16	0.0047	0.77	0.01	2.30e+06	m3c16	2	BNST	m3C	100
HBA_220218_H1930002_CX47_BNST_3C_1_P1-2-M14-P4	0.0056	0.77	0.01	1.88e+06	m3c16	2	BNST	m3C	95
HBA_220218_H1930002_CX47_BNST_3C_1_P1-3-M14-A17	0.0061	0.75	0.01	2.58e+06	m3c16	2	BNST	m3C	101
HBA_220218_H1930002_CX47_BNST_3C_1_P1-3-M14-A18	0.0050	0.75	0.01	2.44e+06	m3c16	2	BNST	m3C	101
HBA_220218_H1930002_CX47_BNST_3C_1_P1-3-M14-A5	0.0052	0.77	0.01	2.85e+06	m3c16	2	BNST	m3C	104
HBA_220218_H1930002_CX47_BNST_3C_1_P1-3-M14-A6	0.0056	0.77	0.01	2.54e+06	m3c16	2	BNST	m3C	95
HBA_220218_H1930002_CX47_BNST_3C_1_P1-3-M14-B17	0.0058	0.77	0.01	2.80e+06	m3c16	2	BNST	m3C	94
HBA_220218_H1930002_CX47_BNST_3C_1_P1-3-M14-B18	0.0049	0.75	0.01	2.70e+06	m3c16	2	BNST	m3C	101
HBA_220218_H1930002_CX47_BNST_3C_1_P1-3-M14-B5	0.0062	0.78	0.02	1.91e+06	m3c16	2	BNST	m3C	63
HBA_220218_H1930002_CX47_BNST_3C_1_P1-3-M14-B6	0.0057	0.76	0.01	2.94e+06	m3c16	2	BNST	m3C	95
HBA_220218_H1930002_CX47_BNST_3C_1_P1-3-M14-C17	0.0047	0.74	0.01	2.83e+06	m3c16	2	BNST	m3C	102
HBA_220218_H1930002_CX47_BNST_3C_1_P1-3-M14-C18	0.0050	0.76	0.01	2.37e+06	m3c16	2	BNST	m3C	95
HBA_220218_H1930002_CX47_BNST_3C_1_P1-3-M14-C5	0.0054	0.73	0.01	2.40e+06	m3c16	2	BNST	m3C	102
HBA_220218_H1930002_CX47_BNST_3C_1_P1-3-M14-C6	0.0051	0.75	0.01	2.64e+06	m3c16	2	BNST	m3C	95
HBA_220218_H1930002_CX47_BNST_3C_1_P1-3-M14-D17	0.0049	0.75	0.01	2.66e+06	m3c16	2	BNST	m3C	95
HBA_220218_H1930002_CX47_BNST_3C_1_P1-3-M14-D18	0.0049	0.75	0.01	2.63e+06	m3c16	2	BNST	m3C	100
HBA_220218_H1930002_CX47_BNST_3C_1_P1-3-M14-D6	0.0054	0.77	0.01	2.62e+06	m3c16	2	BNST	m3C	104
HBA_220218_H1930002_CX47_BNST_3C_1_P1-3-M14-E17	0.0049	0.77	0.01	2.78e+06	m3c16	2	BNST	m3C	100
HBA_220218_H1930002_CX47_BNST_3C_1_P1-3-M14-E18	0.0054	0.76	0.01	2.66e+06	m3c16	2	BNST	m3C	104
HBA_220218_H1930002_CX47_BNST_3C_1_P1-3-M14-E5	0.0041	0.76	0.01	1.69e+06	m3c16	2	BNST	m3C	100
HBA_220218_H1930002_CX47_BNST_3C_1_P1-3-M14-F17	0.0056	0.76	0.01	2.70e+06	m3c16	2	BNST	m3C	101
HBA_220218_H1930002_CX47_BNST_3C_1_P1-3-M14-F18	0.0053	0.76	0.01	2.55e+06	m3c16	2	BNST	m3C	102
HBA_220218_H1930002_CX47_BNST_3C_1_P1-3-M14-F5	0.0051	0.74	0.01	2.29e+06	m3c16	2	BNST	m3C	95
HBA_220218_H1930002_CX47_BNST_3C_1_P1-3-M14-F6	0.0051	0.76	0.01	2.55e+06	m3c16	2	BNST	m3C	95
HBA_220218_H1930002_CX47_BNST_3C_1_P1-3-M14-G17	0.0050	0.73	0.01	2.56e+06	m3c16	2	BNST	m3C	100
HBA_220218_H1930002_CX47_BNST_3C_1_P1-3-M14-G18	0.0058	0.73	0.01	2.55e+06	m3c16	2	BNST	m3C	102
HBA_220218_H1930002_CX47_BNST_3C_1_P1-3-M14-G5	0.0052	0.76	0.01	2.20e+06	m3c16	2	BNST	m3C	95
HBA_220218_H1930002_CX47_BNST_3C_1_P1-3-M14-G6	0.0052	0.74	0.01	1.50e+06	m3c16	2	BNST	m3C	101
HBA_220218_H1930002_CX47_BNST_3C_1_P1-3-M14-H17	0.0053	0.75	0.01	2.74e+06	m3c16	2	BNST	m3C	101
HBA_220218_H1930002_CX47_BNST_3C_1_P1-3-M14-H18	0.0055	0.76	0.01	2.62e+06	m3c16	2	BNST	m3C	95
HBA_220218_H1930002_CX47_BNST_3C_1_P1-3-M14-H5	0.0065	0.78	0.02	2.19e+06	m3c16	2	BNST	m3C	95
HBA_220218_H1930002_CX47_BNST_3C_1_P1-3-M14-H6	0.0049	0.74	0.01	2.51e+06	m3c16	2	BNST	m3C	101
HBA_220218_H1930002_CX47_BNST_3C_1_P1-3-M14-I17	0.0052	0.73	0.01	2.54e+06	m3c16	2	BNST	m3C	102
HBA_220218_H1930002_CX47_BNST_3C_1_P1-3-M14-I18	0.0054	0.74	0.01	2.44e+06	m3c16	2	BNST	m3C	102
HBA_220218_H1930002_CX47_BNST_3C_1_P1-3-M14-I5	0.0053	0.75	0.01	2.08e+06	m3c16	2	BNST	m3C	95
HBA_220218_H1930002_CX47_BNST_3C_1_P1-3-M14-I6	0.0058	0.76	0.01	2.50e+06	m3c16	2	BNST	m3C	95
HBA_220218_H1930002_CX47_BNST_3C_1_P1-3-M14-J18	0.0051	0.75	0.01	1.56e+06	m3c16	2	BNST	m3C	102
HBA_220218_H1930002_CX47_BNST_3C_1_P1-3-M14-J5	0.0057	0.77	0.01	2.23e+06	m3c16	2	BNST	m3C	63
HBA_220218_H1930002_CX47_BNST_3C_1_P1-3-M14-J6	0.0048	0.77	0.01	2.60e+06	m3c16	2	BNST	m3C	95
HBA_220218_H1930002_CX47_BNST_3C_1_P1-3-M14-K17	0.0050	0.77	0.01	1.24e+06	m3c16	2	BNST	m3C	95
HBA_220218_H1930002_CX47_BNST_3C_1_P1-3-M14-K18	0.0051	0.76	0.01	2.32e+06	m3c16	2	BNST	m3C	95
HBA_220218_H1930002_CX47_BNST_3C_1_P1-3-M14-K5	0.0069	0.75	0.01	2.21e+06	m3c16	2	BNST	m3C	102
HBA_220218_H1930002_CX47_BNST_3C_1_P1-3-M14-K6	0.0054	0.75	0.01	1.30e+06	m3c16	2	BNST	m3C	95
HBA_220218_H1930002_CX47_BNST_3C_1_P1-3-M14-L17	0.0054	0.76	0.01	2.70e+06	m3c16	2	BNST	m3C	95
HBA_220218_H1930002_CX47_BNST_3C_1_P1-3-M14-L18	0.0052	0.75	0.01	1.96e+06	m3c16	2	BNST	m3C	95
HBA_220218_H1930002_CX47_BNST_3C_1_P1-3-M14-L5	0.0048	0.74	0.01	2.36e+06	m3c16	2	BNST	m3C	100
HBA_220218_H1930002_CX47_BNST_3C_1_P1-3-M14-L6	0.0052	0.76	0.01	2.26e+06	m3c16	2	BNST	m3C	95
HBA_220218_H1930002_CX47_BNST_3C_1_P1-3-M14-M17	0.0043	0.72	0.01	1.81e+06	m3c16	2	BNST	m3C	100
HBA_220218_H1930002_CX47_BNST_3C_1_P1-3-M14-M18	0.0043	0.75	0.01	1.93e+06	m3c16	2	BNST	m3C	102
HBA_220218_H1930002_CX47_BNST_3C_1_P1-3-M14-M5	0.0046	0.74	0.01	1.55e+06	m3c16	2	BNST	m3C	97
HBA_220218_H1930002_CX47_BNST_3C_1_P1-3-M14-M6	0.0043	0.74	0.01	2.22e+06	m3c16	2	BNST	m3C	100
HBA_220218_H1930002_CX47_BNST_3C_1_P1-3-M14-N17	0.0054	0.76	0.01	2.51e+06	m3c16	2	BNST	m3C	102
HBA_220218_H1930002_CX47_BNST_3C_1_P1-3-M14-N18	0.0047	0.73	0.01	1.70e+06	m3c16	2	BNST	m3C	100
HBA_220218_H1930002_CX47_BNST_3C_1_P1-3-M14-N5	0.0053	0.76	0.01	2.32e+06	m3c16	2	BNST	m3C	95
HBA_220218_H1930002_CX47_BNST_3C_1_P1-3-M14-N6	0.0048	0.82	0.01	1.57e+06	m3c16	2	BNST	m3C	100
HBA_220218_H1930002_CX47_BNST_3C_1_P1-3-M14-O17	0.0055	0.74	0.01	2.14e+06	m3c16	2	BNST	m3C	102
HBA_220218_H1930002_CX47_BNST_3C_1_P1-3-M14-O18	0.0052	0.76	0.01	2.10e+06	m3c16	2	BNST	m3C	95
HBA_220218_H1930002_CX47_BNST_3C_1_P1-3-M14-O5	0.0078	0.80	0.03	2.41e+06	m3c16	2	BNST	m3C	84
HBA_220218_H1930002_CX47_BNST_3C_1_P1-3-M14-O6	0.0054	0.76	0.01	2.50e+06	m3c16	2	BNST	m3C	95
HBA_220218_H1930002_CX47_BNST_3C_1_P1-3-M14-P17	0.0047	0.75	0.01	2.29e+06	m3c16	2	BNST	m3C	101
HBA_220218_H1930002_CX47_BNST_3C_1_P1-3-M14-P18	0.0044	0.74	0.01	2.21e+06	m3c16	2	BNST	m3C	102
HBA_220218_H1930002_CX47_BNST_3C_1_P1-3-M14-P5	0.0047	0.76	0.01	2.15e+06	m3c16	2	BNST	m3C	95
HBA_220218_H1930002_CX47_BNST_3C_1_P1-3-M14-P6	0.0061	0.77	0.02	2.24e+06	m3c16	2	BNST	m3C	63
HBA_220218_H1930002_CX47_BNST_3C_1_P1-4-M14-A19	0.0048	0.74	0.01	1.44e+06	m3c16	2	BNST	m3C	101
HBA_220218_H1930002_CX47_BNST_3C_1_P1-4-M14-A20	0.0049	0.73	0.01	2.40e+06	m3c16	2	BNST	m3C	102
HBA_220218_H1930002_CX47_BNST_3C_1_P1-4-M14-A7	0.0049	0.74	0.01	2.16e+06	m3c16	2	BNST	m3C	99
HBA_220218_H1930002_CX47_BNST_3C_1_P1-4-M14-A8	0.0056	0.77	0.01	2.02e+06	m3c16	2	BNST	m3C	95
HBA_220218_H1930002_CX47_BNST_3C_1_P1-4-M14-B19	0.0062	0.78	0.02	2.17e+06	m3c16	2	BNST	m3C	96
HBA_220218_H1930002_CX47_BNST_3C_1_P1-4-M14-B20	0.0054	0.77	0.01	2.22e+06	m3c16	2	BNST	m3C	95
HBA_220218_H1930002_CX47_BNST_3C_1_P1-4-M14-B7	0.0052	0.75	0.01	2.23e+06	m3c16	2	BNST	m3C	100
HBA_220218_H1930002_CX47_BNST_3C_1_P1-4-M14-B8	0.0057	0.75	0.01	2.40e+06	m3c16	2	BNST	m3C	102
HBA_220218_H1930002_CX47_BNST_3C_1_P1-4-M14-C19	0.0048	0.76	0.01	2.21e+06	m3c16	2	BNST	m3C	104
HBA_220218_H1930002_CX47_BNST_3C_1_P1-4-M14-C20	0.0064	0.78	0.02	2.08e+06	m3c16	2	BNST	m3C	8
HBA_220218_H1930002_CX47_BNST_3C_1_P1-4-M14-C7	0.0052	0.75	0.01	2.35e+06	m3c16	2	BNST	m3C	101
HBA_220218_H1930002_CX47_BNST_3C_1_P1-4-M14-C8	0.0056	0.76	0.01	2.16e+06	m3c16	2	BNST	m3C	95
HBA_220218_H1930002_CX47_BNST_3C_1_P1-4-M14-D19	0.0061	0.76	0.01	2.22e+06	m3c16	2	BNST	m3C	95
HBA_220218_H1930002_CX47_BNST_3C_1_P1-4-M14-D20	0.0049	0.74	0.01	2.29e+06	m3c16	2	BNST	m3C	101
HBA_220218_H1930002_CX47_BNST_3C_1_P1-4-M14-D7	0.0068	0.76	0.01	2.31e+06	m3c16	2	BNST	m3C	93
HBA_220218_H1930002_CX47_BNST_3C_1_P1-4-M14-D8	0.0051	0.75	0.01	2.27e+06	m3c16	2	BNST	m3C	102
HBA_220218_H1930002_CX47_BNST_3C_1_P1-4-M14-E19	0.0117	0.79	0.06	2.33e+06	m3c16	2	BNST	m3C	71
HBA_220218_H1930002_CX47_BNST_3C_1_P1-4-M14-E20	0.0051	0.74	0.01	2.31e+06	m3c16	2	BNST	m3C	102
HBA_220218_H1930002_CX47_BNST_3C_1_P1-4-M14-E7	0.0052	0.77	0.01	2.28e+06	m3c16	2	BNST	m3C	95
HBA_220218_H1930002_CX47_BNST_3C_1_P1-4-M14-E8	0.0074	0.79	0.03	2.22e+06	m3c16	2	BNST	m3C	26
HBA_220218_H1930002_CX47_BNST_3C_1_P1-4-M14-F19	0.0051	0.72	0.01	2.10e+06	m3c16	2	BNST	m3C	102
HBA_220218_H1930002_CX47_BNST_3C_1_P1-4-M14-F20	0.0041	0.74	0.01	1.22e+06	m3c16	2	BNST	m3C	95
HBA_220218_H1930002_CX47_BNST_3C_1_P1-4-M14-F7	0.0051	0.74	0.01	2.09e+06	m3c16	2	BNST	m3C	101
HBA_220218_H1930002_CX47_BNST_3C_1_P1-4-M14-F8	0.0052	0.75	0.01	2.32e+06	m3c16	2	BNST	m3C	95
HBA_220218_H1930002_CX47_BNST_3C_1_P1-4-M14-G19	0.0056	0.77	0.01	2.35e+06	m3c16	2	BNST	m3C	95
HBA_220218_H1930002_CX47_BNST_3C_1_P1-4-M14-G20	0.0048	0.77	0.01	2.08e+06	m3c16	2	BNST	m3C	100
HBA_220218_H1930002_CX47_BNST_3C_1_P1-4-M14-G7	0.0062	0.75	0.01	2.26e+06	m3c16	2	BNST	m3C	102
HBA_220218_H1930002_CX47_BNST_3C_1_P1-4-M14-G8	0.0062	0.78	0.02	2.37e+06	m3c16	2	BNST	m3C	69
HBA_220218_H1930002_CX47_BNST_3C_1_P1-4-M14-H19	0.0051	0.77	0.01	2.46e+06	m3c16	2	BNST	m3C	100
HBA_220218_H1930002_CX47_BNST_3C_1_P1-4-M14-H20	0.0058	0.77	0.01	2.97e+06	m3c16	2	BNST	m3C	20
HBA_220218_H1930002_CX47_BNST_3C_1_P1-4-M14-H7	0.0048	0.75	0.01	2.65e+06	m3c16	2	BNST	m3C	95
HBA_220218_H1930002_CX47_BNST_3C_1_P1-4-M14-H8	0.0053	0.76	0.01	1.64e+06	m3c16	2	BNST	m3C	93
HBA_220218_H1930002_CX47_BNST_3C_1_P1-4-M14-I19	0.0052	0.74	0.01	2.02e+06	m3c16	2	BNST	m3C	102
HBA_220218_H1930002_CX47_BNST_3C_1_P1-4-M14-I20	0.0060	0.75	0.01	1.41e+06	m3c16	2	BNST	m3C	93
HBA_220218_H1930002_CX47_BNST_3C_1_P1-4-M14-I7	0.0052	0.74	0.01	2.32e+06	m3c16	2	BNST	m3C	100
HBA_220218_H1930002_CX47_BNST_3C_1_P1-4-M14-I8	0.0071	0.78	0.03	1.89e+06	m3c16	2	BNST	m3C	8
HBA_220218_H1930002_CX47_BNST_3C_1_P1-4-M14-J19	0.0053	0.74	0.01	2.19e+06	m3c16	2	BNST	m3C	95
HBA_220218_H1930002_CX47_BNST_3C_1_P1-4-M14-J20	0.0051	0.76	0.01	2.73e+06	m3c16	2	BNST	m3C	95
HBA_220218_H1930002_CX47_BNST_3C_1_P1-4-M14-J7	0.0050	0.76	0.01	1.80e+06	m3c16	2	BNST	m3C	104
HBA_220218_H1930002_CX47_BNST_3C_1_P1-4-M14-K19	0.0053	0.76	0.01	2.27e+06	m3c16	2	BNST	m3C	95
HBA_220218_H1930002_CX47_BNST_3C_1_P1-4-M14-K20	0.0096	0.79	0.03	1.52e+06	m3c16	2	BNST	m3C	69
HBA_220218_H1930002_CX47_BNST_3C_1_P1-4-M14-K7	0.0052	0.76	0.01	1.94e+06	m3c16	2	BNST	m3C	95
HBA_220218_H1930002_CX47_BNST_3C_1_P1-4-M14-K8	0.0056	0.76	0.01	2.26e+06	m3c16	2	BNST	m3C	95
HBA_220218_H1930002_CX47_BNST_3C_1_P1-4-M14-L19	0.0068	0.78	0.03	2.16e+06	m3c16	2	BNST	m3C	30
HBA_220218_H1930002_CX47_BNST_3C_1_P1-4-M14-L20	0.0049	0.74	0.01	2.37e+06	m3c16	2	BNST	m3C	100
HBA_220218_H1930002_CX47_BNST_3C_1_P1-4-M14-L7	0.0049	0.72	0.01	1.64e+06	m3c16	2	BNST	m3C	100
HBA_220218_H1930002_CX47_BNST_3C_1_P1-4-M14-L8	0.0054	0.76	0.01	2.85e+06	m3c16	2	BNST	m3C	95
HBA_220218_H1930002_CX47_BNST_3C_1_P1-4-M14-M19	0.0044	0.71	0.01	1.39e+06	m3c16	2	BNST	m3C	106
HBA_220218_H1930002_CX47_BNST_3C_1_P1-4-M14-M20	0.0061	0.77	0.02	1.07e+06	m3c16	2	BNST	m3C	8
HBA_220218_H1930002_CX47_BNST_3C_1_P1-4-M14-M7	0.0054	0.75	0.01	1.02e+06	m3c16	2	BNST	m3C	20
HBA_220218_H1930002_CX47_BNST_3C_1_P1-4-M14-M8	0.0060	0.77	0.01	2.02e+06	m3c16	2	BNST	m3C	20
HBA_220218_H1930002_CX47_BNST_3C_1_P1-4-M14-N19	0.0083	0.79	0.04	2.15e+06	m3c16	2	BNST	m3C	20
HBA_220218_H1930002_CX47_BNST_3C_1_P1-4-M14-N20	0.0044	0.75	0.01	2.39e+06	m3c16	2	BNST	m3C	104
HBA_220218_H1930002_CX47_BNST_3C_1_P1-4-M14-N7	0.0063	0.76	0.01	2.21e+06	m3c16	2	BNST	m3C	95
HBA_220218_H1930002_CX47_BNST_3C_1_P1-4-M14-N8	0.0062	0.76	0.01	2.84e+06	m3c16	2	BNST	m3C	101
HBA_220218_H1930002_CX47_BNST_3C_1_P1-4-M14-O20	0.0048	0.76	0.01	2.17e+06	m3c16	2	BNST	m3C	101
HBA_220218_H1930002_CX47_BNST_3C_1_P1-4-M14-O7	0.0073	0.78	0.02	2.21e+06	m3c16	2	BNST	m3C	8
HBA_220218_H1930002_CX47_BNST_3C_1_P1-4-M14-O8	0.0053	0.74	0.01	2.14e+06	m3c16	2	BNST	m3C	102
HBA_220218_H1930002_CX47_BNST_3C_1_P1-4-M14-P19	0.0052	0.76	0.01	2.34e+06	m3c16	2	BNST	m3C	95
HBA_220218_H1930002_CX47_BNST_3C_1_P1-4-M14-P20	0.0071	0.78	0.03	2.14e+06	m3c16	2	BNST	m3C	8
HBA_220218_H1930002_CX47_BNST_3C_1_P1-4-M14-P7	0.0053	0.75	0.01	2.11e+06	m3c16	2	BNST	m3C	95
HBA_220218_H1930002_CX47_BNST_3C_1_P1-4-M14-P8	0.0056	0.77	0.01	1.89e+06	m3c16	2	BNST	m3C	95
HBA_220218_H1930002_CX47_BNST_3C_1_P1-5-M14-A10	0.0035	0.75	0.01	1.45e+06	m3c16	2	BNST	m3C	95
HBA_220218_H1930002_CX47_BNST_3C_1_P1-5-M14-A21	0.0046	0.73	0.01	2.29e+06	m3c16	2	BNST	m3C	100
HBA_220218_H1930002_CX47_BNST_3C_1_P1-5-M14-A22	0.0067	0.76	0.03	1.42e+06	m3c16	2	BNST	m3C	10
HBA_220218_H1930002_CX47_BNST_3C_1_P1-5-M14-A9	0.0053	0.76	0.01	2.68e+06	m3c16	2	BNST	m3C	102
HBA_220218_H1930002_CX47_BNST_3C_1_P1-5-M14-B10	0.0057	0.76	0.01	2.65e+06	m3c16	2	BNST	m3C	95
HBA_220218_H1930002_CX47_BNST_3C_1_P1-5-M14-B21	0.0039	0.77	0.01	1.60e+06	m3c16	2	BNST	m3C	63
HBA_220218_H1930002_CX47_BNST_3C_1_P1-5-M14-B22	0.0120	0.79	0.05	1.36e+06	m3c16	2	BNST	m3C	69
HBA_220218_H1930002_CX47_BNST_3C_1_P1-5-M14-B9	0.0053	0.77	0.01	1.81e+06	m3c16	2	BNST	m3C	93
HBA_220218_H1930002_CX47_BNST_3C_1_P1-5-M14-C10	0.0056	0.76	0.01	2.39e+06	m3c16	2	BNST	m3C	96
HBA_220218_H1930002_CX47_BNST_3C_1_P1-5-M14-C21	0.0048	0.76	0.01	2.46e+06	m3c16	2	BNST	m3C	95
HBA_220218_H1930002_CX47_BNST_3C_1_P1-5-M14-C22	0.0047	0.75	0.01	1.65e+06	m3c16	2	BNST	m3C	104
HBA_220218_H1930002_CX47_BNST_3C_1_P1-5-M14-D10	0.0055	0.76	0.01	2.37e+06	m3c16	2	BNST	m3C	20
HBA_220218_H1930002_CX47_BNST_3C_1_P1-5-M14-D21	0.0048	0.75	0.01	2.48e+06	m3c16	2	BNST	m3C	101
HBA_220218_H1930002_CX47_BNST_3C_1_P1-5-M14-D22	0.0050	0.76	0.01	2.65e+06	m3c16	2	BNST	m3C	95
HBA_220218_H1930002_CX47_BNST_3C_1_P1-5-M14-D9	0.0053	0.75	0.01	2.63e+06	m3c16	2	BNST	m3C	101
HBA_220218_H1930002_CX47_BNST_3C_1_P1-5-M14-E10	0.0050	0.75	0.01	2.70e+06	m3c16	2	BNST	m3C	101
HBA_220218_H1930002_CX47_BNST_3C_1_P1-5-M14-E21	0.0206	0.75	0.03	2.59e+06	m3c16	2	BNST	m3C	100
HBA_220218_H1930002_CX47_BNST_3C_1_P1-5-M14-E22	0.0050	0.75	0.01	2.70e+06	m3c16	2	BNST	m3C	102
HBA_220218_H1930002_CX47_BNST_3C_1_P1-5-M14-E9	0.0047	0.75	0.01	2.03e+06	m3c16	2	BNST	m3C	93
HBA_220218_H1930002_CX47_BNST_3C_1_P1-5-M14-F10	0.0062	0.77	0.02	2.59e+06	m3c16	2	BNST	m3C	96
HBA_220218_H1930002_CX47_BNST_3C_1_P1-5-M14-F21	0.0042	0.76	0.01	2.28e+06	m3c16	2	BNST	m3C	95
HBA_220218_H1930002_CX47_BNST_3C_1_P1-5-M14-F22	0.0051	0.76	0.01	2.72e+06	m3c16	2	BNST	m3C	95
HBA_220218_H1930002_CX47_BNST_3C_1_P1-5-M14-F9	0.0069	0.78	0.02	2.62e+06	m3c16	2	BNST	m3C	8
HBA_220218_H1930002_CX47_BNST_3C_1_P1-5-M14-G10	0.0058	0.76	0.01	2.12e+06	m3c16	2	BNST	m3C	95
HBA_220218_H1930002_CX47_BNST_3C_1_P1-5-M14-G21	0.0048	0.76	0.01	2.67e+06	m3c16	2	BNST	m3C	101
HBA_220218_H1930002_CX47_BNST_3C_1_P1-5-M14-G22	0.0051	0.77	0.01	2.11e+06	m3c16	2	BNST	m3C	20
HBA_220218_H1930002_CX47_BNST_3C_1_P1-5-M14-G9	0.0056	0.72	0.01	2.54e+06	m3c16	2	BNST	m3C	100
HBA_220218_H1930002_CX47_BNST_3C_1_P1-5-M14-H10	0.0051	0.75	0.01	2.40e+06	m3c16	2	BNST	m3C	95
HBA_220218_H1930002_CX47_BNST_3C_1_P1-5-M14-H21	0.0105	0.80	0.05	2.31e+06	m3c16	2	BNST	m3C	27
HBA_220218_H1930002_CX47_BNST_3C_1_P1-5-M14-H22	0.0056	0.76	0.01	3.61e+06	m3c16	2	BNST	m3C	95
HBA_220218_H1930002_CX47_BNST_3C_1_P1-5-M14-H9	0.0048	0.74	0.01	1.45e+06	m3c16	2	BNST	m3C	95
HBA_220218_H1930002_CX47_BNST_3C_1_P1-5-M14-I10	0.0053	0.75	0.01	2.03e+06	m3c16	2	BNST	m3C	95
HBA_220218_H1930002_CX47_BNST_3C_1_P1-5-M14-I22	0.0049	0.77	0.01	2.36e+06	m3c16	2	BNST	m3C	100
HBA_220218_H1930002_CX47_BNST_3C_1_P1-5-M14-I9	0.0047	0.76	0.01	4.80e+06	m3c16	2	BNST	m3C	100
HBA_220218_H1930002_CX47_BNST_3C_1_P1-5-M14-J10	0.0049	0.76	0.01	2.33e+06	m3c16	2	BNST	m3C	95
HBA_220218_H1930002_CX47_BNST_3C_1_P1-5-M14-J22	0.0066	0.77	0.02	2.04e+06	m3c16	2	BNST	m3C	96
HBA_220218_H1930002_CX47_BNST_3C_1_P1-5-M14-J9	0.0047	0.75	0.01	2.25e+06	m3c16	2	BNST	m3C	101
HBA_220218_H1930002_CX47_BNST_3C_1_P1-5-M14-K10	0.0057	0.77	0.01	2.20e+06	m3c16	2	BNST	m3C	96
HBA_220218_H1930002_CX47_BNST_3C_1_P1-5-M14-K21	0.0060	0.75	0.01	2.64e+06	m3c16	2	BNST	m3C	101
HBA_220218_H1930002_CX47_BNST_3C_1_P1-5-M14-K22	0.0068	0.76	0.01	2.51e+06	m3c16	2	BNST	m3C	101
HBA_220218_H1930002_CX47_BNST_3C_1_P1-5-M14-K9	0.0054	0.74	0.02	1.27e+06	m3c16	2	BNST	m3C	96
HBA_220218_H1930002_CX47_BNST_3C_1_P1-5-M14-L10	0.0038	0.78	0.00	1.58e+06	m3c16	2	BNST	m3C	100
HBA_220218_H1930002_CX47_BNST_3C_1_P1-5-M14-L21	0.0055	0.77	0.01	2.70e+06	m3c16	2	BNST	m3C	100
HBA_220218_H1930002_CX47_BNST_3C_1_P1-5-M14-L22	0.0072	0.78	0.02	2.63e+06	m3c16	2	BNST	m3C	96
HBA_220218_H1930002_CX47_BNST_3C_1_P1-5-M14-L9	0.0051	0.75	0.01	2.22e+06	m3c16	2	BNST	m3C	101
HBA_220218_H1930002_CX47_BNST_3C_1_P1-5-M14-M10	0.0054	0.75	0.01	2.29e+06	m3c16	2	BNST	m3C	102
HBA_220218_H1930002_CX47_BNST_3C_1_P1-5-M14-M21	0.0061	0.75	0.01	1.88e+06	m3c16	2	BNST	m3C	95
HBA_220218_H1930002_CX47_BNST_3C_1_P1-5-M14-M22	0.0055	0.76	0.01	2.31e+06	m3c16	2	BNST	m3C	95
HBA_220218_H1930002_CX47_BNST_3C_1_P1-5-M14-M9	0.0050	0.75	0.01	2.21e+06	m3c16	2	BNST	m3C	101
HBA_220218_H1930002_CX47_BNST_3C_1_P1-5-M14-N10	0.0054	0.77	0.01	2.45e+06	m3c16	2	BNST	m3C	95
HBA_220218_H1930002_CX47_BNST_3C_1_P1-5-M14-N21	0.0173	0.77	0.03	1.90e+06	m3c16	2	BNST	m3C	101
HBA_220218_H1930002_CX47_BNST_3C_1_P1-5-M14-N22	0.0057	0.75	0.01	2.56e+06	m3c16	2	BNST	m3C	102
HBA_220218_H1930002_CX47_BNST_3C_1_P1-5-M14-N9	0.0055	0.77	0.01	2.27e+06	m3c16	2	BNST	m3C	95
HBA_220218_H1930002_CX47_BNST_3C_1_P1-5-M14-O10	0.0057	0.76	0.01	2.54e+06	m3c16	2	BNST	m3C	95
HBA_220218_H1930002_CX47_BNST_3C_1_P1-5-M14-O21	0.0049	0.74	0.01	2.12e+06	m3c16	2	BNST	m3C	101
HBA_220218_H1930002_CX47_BNST_3C_1_P1-5-M14-O22	0.0051	0.73	0.01	2.32e+06	m3c16	2	BNST	m3C	101
HBA_220218_H1930002_CX47_BNST_3C_1_P1-5-M14-O9	0.0054	0.75	0.01	2.41e+06	m3c16	2	BNST	m3C	102
HBA_220218_H1930002_CX47_BNST_3C_1_P1-5-M14-P10	0.0095	0.74	0.01	2.14e+06	m3c16	2	BNST	m3C	100
HBA_220218_H1930002_CX47_BNST_3C_1_P1-5-M14-P21	0.0056	0.75	0.01	2.34e+06	m3c16	2	BNST	m3C	95
HBA_220218_H1930002_CX47_BNST_3C_1_P1-5-M14-P22	0.0050	0.77	0.01	2.30e+06	m3c16	2	BNST	m3C	95
HBA_220218_H1930002_CX47_BNST_3C_1_P1-5-M14-P9	0.0048	0.77	0.01	2.25e+06	m3c16	2	BNST	m3C	95
HBA_220218_H1930002_CX47_BNST_3C_1_P1-6-M14-A11	0.0058	0.75	0.01	3.36e+06	m3c16	2	BNST	m3C	104
HBA_220218_H1930002_CX47_BNST_3C_1_P1-6-M14-A12	0.0069	0.75	0.01	2.59e+06	m3c16	2	BNST	m3C	101
HBA_220218_H1930002_CX47_BNST_3C_1_P1-6-M14-A23	0.0050	0.77	0.01	2.31e+06	m3c16	2	BNST	m3C	95
HBA_220218_H1930002_CX47_BNST_3C_1_P1-6-M14-A24	0.0047	0.74	0.01	2.46e+06	m3c16	2	BNST	m3C	104
HBA_220218_H1930002_CX47_BNST_3C_1_P1-6-M14-B11	0.0042	0.79	0.01	2.33e+06	m3c16	2	BNST	m3C	100
HBA_220218_H1930002_CX47_BNST_3C_1_P1-6-M14-B12	0.0050	0.75	0.01	2.79e+06	m3c16	2	BNST	m3C	100
HBA_220218_H1930002_CX47_BNST_3C_1_P1-6-M14-B23	0.0044	0.77	0.01	2.20e+06	m3c16	2	BNST	m3C	104
HBA_220218_H1930002_CX47_BNST_3C_1_P1-6-M14-B24	0.0056	0.77	0.02	2.15e+06	m3c16	2	BNST	m3C	96
HBA_220218_H1930002_CX47_BNST_3C_1_P1-6-M14-C11	0.0049	0.74	0.01	2.47e+06	m3c16	2	BNST	m3C	101
HBA_220218_H1930002_CX47_BNST_3C_1_P1-6-M14-C12	0.0062	0.76	0.02	1.54e+06	m3c16	2	BNST	m3C	96
HBA_220218_H1930002_CX47_BNST_3C_1_P1-6-M14-C23	0.0047	0.74	0.01	2.66e+06	m3c16	2	BNST	m3C	102
HBA_220218_H1930002_CX47_BNST_3C_1_P1-6-M14-C24	0.0042	0.73	0.01	2.22e+06	m3c16	2	BNST	m3C	100
HBA_220218_H1930002_CX47_BNST_3C_1_P1-6-M14-D11	0.0056	0.77	0.01	1.81e+06	m3c16	2	BNST	m3C	93
HBA_220218_H1930002_CX47_BNST_3C_1_P1-6-M14-D12	0.0047	0.77	0.01	2.06e+06	m3c16	2	BNST	m3C	95
HBA_220218_H1930002_CX47_BNST_3C_1_P1-6-M14-D23	0.0047	0.71	0.01	3.27e+06	m3c16	2	BNST	m3C	100
HBA_220218_H1930002_CX47_BNST_3C_1_P1-6-M14-D24	0.0048	0.75	0.01	2.85e+06	m3c16	2	BNST	m3C	101
HBA_220218_H1930002_CX47_BNST_3C_1_P1-6-M14-E11	0.0047	0.73	0.01	1.56e+06	m3c16	2	BNST	m3C	101
HBA_220218_H1930002_CX47_BNST_3C_1_P1-6-M14-E12	0.0052	0.76	0.01	2.73e+06	m3c16	2	BNST	m3C	95
HBA_220218_H1930002_CX47_BNST_3C_1_P1-6-M14-E23	0.0051	0.75	0.01	2.33e+06	m3c16	2	BNST	m3C	101
HBA_220218_H1930002_CX47_BNST_3C_1_P1-6-M14-E24	0.0045	0.74	0.01	2.02e+06	m3c16	2	BNST	m3C	100
HBA_220218_H1930002_CX47_BNST_3C_1_P1-6-M14-F11	0.0053	0.75	0.01	2.51e+06	m3c16	2	BNST	m3C	95
HBA_220218_H1930002_CX47_BNST_3C_1_P1-6-M14-F12	0.0050	0.75	0.01	3.01e+06	m3c16	2	BNST	m3C	101
HBA_220218_H1930002_CX47_BNST_3C_1_P1-6-M14-F23	0.0055	0.76	0.01	2.53e+06	m3c16	2	BNST	m3C	102
HBA_220218_H1930002_CX47_BNST_3C_1_P1-6-M14-F24	0.0046	0.75	0.01	2.49e+06	m3c16	2	BNST	m3C	101
HBA_220218_H1930002_CX47_BNST_3C_1_P1-6-M14-G11	0.0052	0.74	0.01	3.00e+06	m3c16	2	BNST	m3C	102
HBA_220218_H1930002_CX47_BNST_3C_1_P1-6-M14-G12	0.0050	0.78	0.01	2.69e+06	m3c16	2	BNST	m3C	100
HBA_220218_H1930002_CX47_BNST_3C_1_P1-6-M14-G24	0.0048	0.74	0.01	2.81e+06	m3c16	2	BNST	m3C	102
HBA_220218_H1930002_CX47_BNST_3C_1_P1-6-M14-H11	0.0051	0.74	0.01	2.53e+06	m3c16	2	BNST	m3C	102
HBA_220218_H1930002_CX47_BNST_3C_1_P1-6-M14-H12	0.0070	0.79	0.03	2.79e+06	m3c16	2	BNST	m3C	20
HBA_220218_H1930002_CX47_BNST_3C_1_P1-6-M14-H23	0.0067	0.77	0.01	1.49e+06	m3c16	2	BNST	m3C	95
HBA_220218_H1930002_CX47_BNST_3C_1_P1-6-M14-H24	0.0052	0.76	0.01	2.68e+06	m3c16	2	BNST	m3C	95
HBA_220218_H1930002_CX47_BNST_3C_1_P1-6-M14-I11	0.0048	0.73	0.01	2.04e+06	m3c16	2	BNST	m3C	101
HBA_220218_H1930002_CX47_BNST_3C_1_P1-6-M14-I12	0.0045	0.74	0.01	2.24e+06	m3c16	2	BNST	m3C	104
HBA_220218_H1930002_CX47_BNST_3C_1_P1-6-M14-I23	0.0047	0.75	0.01	2.65e+06	m3c16	2	BNST	m3C	100
HBA_220218_H1930002_CX47_BNST_3C_1_P1-6-M14-I24	0.0053	0.77	0.01	2.42e+06	m3c16	2	BNST	m3C	95
HBA_220218_H1930002_CX47_BNST_3C_1_P1-6-M14-J11	0.0049	0.76	0.01	2.60e+06	m3c16	2	BNST	m3C	100
HBA_220218_H1930002_CX47_BNST_3C_1_P1-6-M14-J12	0.0049	0.73	0.01	2.52e+06	m3c16	2	BNST	m3C	102
HBA_220218_H1930002_CX47_BNST_3C_1_P1-6-M14-J23	0.0048	0.73	0.01	2.44e+06	m3c16	2	BNST	m3C	100
HBA_220218_H1930002_CX47_BNST_3C_1_P1-6-M14-J24	0.0047	0.72	0.01	2.55e+06	m3c16	2	BNST	m3C	100
HBA_220218_H1930002_CX47_BNST_3C_1_P1-6-M14-K11	0.0061	0.78	0.02	1.92e+06	m3c16	2	BNST	m3C	21
HBA_220218_H1930002_CX47_BNST_3C_1_P1-6-M14-K12	0.0053	0.76	0.01	1.65e+06	m3c16	2	BNST	m3C	93
HBA_220218_H1930002_CX47_BNST_3C_1_P1-6-M14-K24	0.0066	0.73	0.01	2.71e+06	m3c16	2	BNST	m3C	102
HBA_220218_H1930002_CX47_BNST_3C_1_P1-6-M14-L11	0.0049	0.75	0.01	2.46e+06	m3c16	2	BNST	m3C	100
HBA_220218_H1930002_CX47_BNST_3C_1_P1-6-M14-L12	0.0049	0.66	0.01	2.74e+06	m3c16	2	BNST	m3C	100
HBA_220218_H1930002_CX47_BNST_3C_1_P1-6-M14-L23	0.0086	0.75	0.01	2.96e+06	m3c16	2	BNST	m3C	101
HBA_220218_H1930002_CX47_BNST_3C_1_P1-6-M14-L24	0.0053	0.75	0.01	2.76e+06	m3c16	2	BNST	m3C	101
HBA_220218_H1930002_CX47_BNST_3C_1_P1-6-M14-M11	0.0049	0.76	0.01	2.07e+06	m3c16	2	BNST	m3C	95
HBA_220218_H1930002_CX47_BNST_3C_1_P1-6-M14-M12	0.0045	0.73	0.01	1.33e+06	m3c16	2	BNST	m3C	101
HBA_220218_H1930002_CX47_BNST_3C_1_P1-6-M14-M23	0.0043	0.70	0.01	1.45e+06	m3c16	2	BNST	m3C	100
HBA_220218_H1930002_CX47_BNST_3C_1_P1-6-M14-M24	0.0052	0.75	0.01	2.54e+06	m3c16	2	BNST	m3C	101
HBA_220218_H1930002_CX47_BNST_3C_1_P1-6-M14-N11	0.0054	0.74	0.01	2.38e+06	m3c16	2	BNST	m3C	102
HBA_220218_H1930002_CX47_BNST_3C_1_P1-6-M14-N12	0.0051	0.72	0.01	2.61e+06	m3c16	2	BNST	m3C	100
HBA_220218_H1930002_CX47_BNST_3C_1_P1-6-M14-N23	0.0050	0.74	0.01	2.72e+06	m3c16	2	BNST	m3C	101
HBA_220218_H1930002_CX47_BNST_3C_1_P1-6-M14-N24	0.0047	0.75	0.01	2.35e+06	m3c16	2	BNST	m3C	102
HBA_220218_H1930002_CX47_BNST_3C_1_P1-6-M14-O11	0.0185	0.77	0.02	2.33e+06	m3c16	2	BNST	m3C	101
HBA_220218_H1930002_CX47_BNST_3C_1_P1-6-M14-O12	0.0051	0.75	0.01	2.16e+06	m3c16	2	BNST	m3C	102
HBA_220218_H1930002_CX47_BNST_3C_1_P1-6-M14-O23	0.0064	0.77	0.02	2.53e+06	m3c16	2	BNST	m3C	95
HBA_220218_H1930002_CX47_BNST_3C_1_P1-6-M14-O24	0.0050	0.76	0.01	2.48e+06	m3c16	2	BNST	m3C	101
HBA_220218_H1930002_CX47_BNST_3C_1_P1-6-M14-P11	0.0051	0.71	0.01	2.50e+06	m3c16	2	BNST	m3C	100
HBA_220218_H1930002_CX47_BNST_3C_1_P1-6-M14-P12	0.0054	0.75	0.01	2.43e+06	m3c16	2	BNST	m3C	101
HBA_220218_H1930002_CX47_BNST_3C_1_P1-6-M14-P23	0.0053	0.76	0.01	1.68e+06	m3c16	2	BNST	m3C	93
HBA_220218_H1930002_CX47_BNST_3C_1_P1-6-M14-P24	0.0046	0.75	0.01	1.41e+06	m3c16	2	BNST	m3C	102
HBA_220218_H1930002_CX47_BNST_3C_1_P2-5-K18-A10	0.0053	0.78	0.01	2.00e+06	m3c16	2	BNST	m3C	95
HBA_220218_H1930002_CX47_BNST_3C_1_P2-5-K18-A21	0.0056	0.78	0.01	1.70e+06	m3c16	2	BNST	m3C	95
HBA_220218_H1930002_CX47_BNST_3C_1_P2-5-K18-A22	0.0043	0.76	0.01	1.24e+06	m3c16	2	BNST	m3C	101
HBA_220218_H1930002_CX47_BNST_3C_1_P2-5-K18-A9	0.0046	0.76	0.01	1.86e+06	m3c16	2	BNST	m3C	95
HBA_220218_H1930002_CX47_BNST_3C_1_P2-5-K18-B10	0.0067	0.79	0.02	2.21e+06	m3c16	2	BNST	m3C	7
HBA_220218_H1930002_CX47_BNST_3C_1_P2-5-K18-B21	0.0054	0.77	0.01	1.72e+06	m3c16	2	BNST	m3C	96
HBA_220218_H1930002_CX47_BNST_3C_1_P2-5-K18-B22	0.0053	0.76	0.01	1.74e+06	m3c16	2	BNST	m3C	101
HBA_220218_H1930002_CX47_BNST_3C_1_P2-5-K18-B9	0.0054	0.77	0.01	2.07e+06	m3c16	2	BNST	m3C	95
HBA_220218_H1930002_CX47_BNST_3C_1_P2-5-K18-C10	0.0054	0.77	0.01	2.02e+06	m3c16	2	BNST	m3C	95
HBA_220218_H1930002_CX47_BNST_3C_1_P2-5-K18-C21	0.0051	0.78	0.01	2.08e+06	m3c16	2	BNST	m3C	104
HBA_220218_H1930002_CX47_BNST_3C_1_P2-5-K18-C22	0.0054	0.77	0.01	1.75e+06	m3c16	2	BNST	m3C	93
HBA_220218_H1930002_CX47_BNST_3C_1_P2-5-K18-C9	0.0048	0.74	0.01	1.46e+06	m3c16	2	BNST	m3C	100
HBA_220218_H1930002_CX47_BNST_3C_1_P2-5-K18-D10	0.0050	0.77	0.01	2.08e+06	m3c16	2	BNST	m3C	95
HBA_220218_H1930002_CX47_BNST_3C_1_P2-5-K18-D21	0.0054	0.76	0.01	2.01e+06	m3c16	2	BNST	m3C	95
HBA_220218_H1930002_CX47_BNST_3C_1_P2-5-K18-D22	0.0052	0.77	0.01	2.10e+06	m3c16	2	BNST	m3C	95
HBA_220218_H1930002_CX47_BNST_3C_1_P2-5-K18-D9	0.0052	0.79	0.01	2.29e+06	m3c16	2	BNST	m3C	100
HBA_220218_H1930002_CX47_BNST_3C_1_P2-5-K18-E10	0.0052	0.78	0.01	2.10e+06	m3c16	2	BNST	m3C	100
HBA_220218_H1930002_CX47_BNST_3C_1_P2-5-K18-E21	0.0050	0.75	0.01	1.97e+06	m3c16	2	BNST	m3C	101
HBA_220218_H1930002_CX47_BNST_3C_1_P2-5-K18-E22	0.0050	0.78	0.01	1.77e+06	m3c16	2	BNST	m3C	100
HBA_220218_H1930002_CX47_BNST_3C_1_P2-5-K18-E9	0.0059	0.77	0.02	2.96e+06	m3c16	2	BNST	m3C	97
HBA_220218_H1930002_CX47_BNST_3C_1_P2-5-K18-F10	0.0069	0.79	0.02	1.89e+06	m3c16	2	BNST	m3C	69
HBA_220218_H1930002_CX47_BNST_3C_1_P2-5-K18-F21	0.0051	0.77	0.01	1.98e+06	m3c16	2	BNST	m3C	63
HBA_220218_H1930002_CX47_BNST_3C_1_P2-5-K18-F22	0.0043	0.75	0.01	1.84e+06	m3c16	2	BNST	m3C	100
HBA_220218_H1930002_CX47_BNST_3C_1_P2-5-K18-F9	0.0070	0.78	0.03	1.96e+06	m3c16	2	BNST	m3C	10
HBA_220218_H1930002_CX47_BNST_3C_1_P2-5-K18-G10	0.0051	0.76	0.01	1.77e+06	m3c16	2	BNST	m3C	102
HBA_220218_H1930002_CX47_BNST_3C_1_P2-5-K18-G21	0.0057	0.78	0.02	2.03e+06	m3c16	2	BNST	m3C	96
HBA_220218_H1930002_CX47_BNST_3C_1_P2-5-K18-G22	0.0051	0.73	0.01	1.93e+06	m3c16	2	BNST	m3C	106
HBA_220218_H1930002_CX47_BNST_3C_1_P2-5-K18-G9	0.0050	0.75	0.01	2.09e+06	m3c16	2	BNST	m3C	101
HBA_220218_H1930002_CX47_BNST_3C_1_P2-5-K18-H10	0.0050	0.74	0.01	1.99e+06	m3c16	2	BNST	m3C	102
HBA_220218_H1930002_CX47_BNST_3C_1_P2-5-K18-H21	0.0057	0.76	0.01	1.91e+06	m3c16	2	BNST	m3C	102
HBA_220218_H1930002_CX47_BNST_3C_1_P2-5-K18-H22	0.0053	0.77	0.01	1.65e+06	m3c16	2	BNST	m3C	63
HBA_220218_H1930002_CX47_BNST_3C_1_P2-5-K18-H9	0.0088	0.79	0.04	1.82e+06	m3c16	2	BNST	m3C	8
HBA_220218_H1930002_CX47_BNST_3C_1_P2-5-K18-I10	0.0046	0.72	0.01	1.36e+06	m3c16	2	BNST	m3C	104
HBA_220218_H1930002_CX47_BNST_3C_1_P2-5-K18-I21	0.0055	0.77	0.01	1.62e+06	m3c16	2	BNST	m3C	95
HBA_220218_H1930002_CX47_BNST_3C_1_P2-5-K18-I22	0.0049	0.77	0.01	1.69e+06	m3c16	2	BNST	m3C	104
HBA_220218_H1930002_CX47_BNST_3C_1_P2-5-K18-I9	0.0049	0.75	0.01	1.57e+06	m3c16	2	BNST	m3C	102
HBA_220218_H1930002_CX47_BNST_3C_1_P2-5-K18-J10	0.0053	0.75	0.01	2.04e+06	m3c16	2	BNST	m3C	101
HBA_220218_H1930002_CX47_BNST_3C_1_P2-5-K18-J21	0.0047	0.73	0.01	1.76e+06	m3c16	2	BNST	m3C	100
HBA_220218_H1930002_CX47_BNST_3C_1_P2-5-K18-J22	0.0046	0.75	0.01	1.18e+06	m3c16	2	BNST	m3C	101
HBA_220218_H1930002_CX47_BNST_3C_1_P2-5-K18-J9	0.0053	0.77	0.01	1.68e+06	m3c16	2	BNST	m3C	102
HBA_220218_H1930002_CX47_BNST_3C_1_P2-5-K18-K10	0.0053	0.76	0.01	2.04e+06	m3c16	2	BNST	m3C	102
HBA_220218_H1930002_CX47_BNST_3C_1_P2-5-K18-K21	0.0051	0.74	0.01	1.52e+06	m3c16	2	BNST	m3C	102
HBA_220218_H1930002_CX47_BNST_3C_1_P2-5-K18-K22	0.0059	0.75	0.01	1.91e+06	m3c16	2	BNST	m3C	102
HBA_220218_H1930002_CX47_BNST_3C_1_P2-5-K18-K9	0.0045	0.76	0.01	1.49e+06	m3c16	2	BNST	m3C	100
HBA_220218_H1930002_CX47_BNST_3C_1_P2-5-K18-L10	0.0063	0.78	0.02	1.80e+06	m3c16	2	BNST	m3C	30
HBA_220218_H1930002_CX47_BNST_3C_1_P2-5-K18-L21	0.0046	0.74	0.01	2.53e+06	m3c16	2	BNST	m3C	106
HBA_220218_H1930002_CX47_BNST_3C_1_P2-5-K18-L22	0.0054	0.76	0.01	1.31e+06	m3c16	2	BNST	m3C	93
HBA_220218_H1930002_CX47_BNST_3C_1_P2-5-K18-L9	0.0051	0.75	0.01	2.00e+06	m3c16	2	BNST	m3C	102
HBA_220218_H1930002_CX47_BNST_3C_1_P2-5-K18-M10	0.0050	0.74	0.01	1.85e+06	m3c16	2	BNST	m3C	102
HBA_220218_H1930002_CX47_BNST_3C_1_P2-5-K18-M21	0.0046	0.76	0.01	1.78e+06	m3c16	2	BNST	m3C	101
HBA_220218_H1930002_CX47_BNST_3C_1_P2-5-K18-M22	0.0059	0.78	0.01	1.68e+06	m3c16	2	BNST	m3C	95
HBA_220218_H1930002_CX47_BNST_3C_1_P2-5-K18-M9	0.0064	0.78	0.01	2.06e+06	m3c16	2	BNST	m3C	95
HBA_220218_H1930002_CX47_BNST_3C_1_P2-5-K18-N10	0.0045	0.77	0.01	1.66e+06	m3c16	2	BNST	m3C	95
HBA_220218_H1930002_CX47_BNST_3C_1_P2-5-K18-N21	0.0046	0.77	0.01	1.88e+06	m3c16	2	BNST	m3C	100
HBA_220218_H1930002_CX47_BNST_3C_1_P2-5-K18-N22	0.0048	0.74	0.01	1.74e+06	m3c16	2	BNST	m3C	101
HBA_220218_H1930002_CX47_BNST_3C_1_P2-5-K18-N9	0.0047	0.75	0.01	2.30e+06	m3c16	2	BNST	m3C	100
HBA_220218_H1930002_CX47_BNST_3C_1_P2-5-K18-O10	0.0050	0.76	0.01	1.92e+06	m3c16	2	BNST	m3C	95
HBA_220218_H1930002_CX47_BNST_3C_1_P2-5-K18-O21	0.0047	0.75	0.01	1.88e+06	m3c16	2	BNST	m3C	99
HBA_220218_H1930002_CX47_BNST_3C_1_P2-5-K18-O22	0.0047	0.73	0.01	2.04e+06	m3c16	2	BNST	m3C	102
HBA_220218_H1930002_CX47_BNST_3C_1_P2-5-K18-O9	0.0068	0.78	0.01	1.89e+06	m3c16	2	BNST	m3C	20
HBA_220218_H1930002_CX47_BNST_3C_1_P2-5-K18-P10	0.0058	0.76	0.01	2.08e+06	m3c16	2	BNST	m3C	95
HBA_220218_H1930002_CX47_BNST_3C_1_P2-5-K18-P21	0.0055	0.78	0.01	1.65e+06	m3c16	2	BNST	m3C	95
HBA_220218_H1930002_CX47_BNST_3C_1_P2-5-K18-P9	0.0056	0.76	0.01	1.95e+06	m3c16	2	BNST	m3C	102
HBA_220218_H1930002_CX47_BNST_3C_1_P2-4-K18-A19	0.0046	0.71	0.01	1.92e+06	m3c16	2	BNST	m3C	100
HBA_220218_H1930002_CX47_BNST_3C_1_P2-4-K18-A20	0.0048	0.76	0.01	2.01e+06	m3c16	2	BNST	m3C	95
HBA_220218_H1930002_CX47_BNST_3C_1_P2-4-K18-A7	0.0049	0.76	0.01	2.07e+06	m3c16	2	BNST	m3C	95
HBA_220218_H1930002_CX47_BNST_3C_1_P2-4-K18-A8	0.0047	0.76	0.01	2.19e+06	m3c16	2	BNST	m3C	101
HBA_220218_H1930002_CX47_BNST_3C_1_P2-4-K18-B19	0.0052	0.76	0.01	2.02e+06	m3c16	2	BNST	m3C	101
HBA_220218_H1930002_CX47_BNST_3C_1_P2-4-K18-B20	0.0053	0.77	0.01	1.97e+06	m3c16	2	BNST	m3C	95
HBA_220218_H1930002_CX47_BNST_3C_1_P2-4-K18-B7	0.0284	0.75	0.04	1.89e+06	m3c16	2	BNST	m3C	101
HBA_220218_H1930002_CX47_BNST_3C_1_P2-4-K18-B8	0.0049	0.74	0.01	2.65e+06	m3c16	2	BNST	m3C	101
HBA_220218_H1930002_CX47_BNST_3C_1_P2-4-K18-C19	0.0049	0.74	0.01	1.90e+06	m3c16	2	BNST	m3C	100
HBA_220218_H1930002_CX47_BNST_3C_1_P2-4-K18-C20	0.0043	0.77	0.01	1.92e+06	m3c16	2	BNST	m3C	104
HBA_220218_H1930002_CX47_BNST_3C_1_P2-4-K18-C7	0.0051	0.76	0.01	3.36e+06	m3c16	2	BNST	m3C	95
HBA_220218_H1930002_CX47_BNST_3C_1_P2-4-K18-C8	0.0049	0.75	0.01	1.92e+06	m3c16	2	BNST	m3C	101
HBA_220218_H1930002_CX47_BNST_3C_1_P2-4-K18-D19	0.0055	0.71	0.01	2.17e+06	m3c16	2	BNST	m3C	100
HBA_220218_H1930002_CX47_BNST_3C_1_P2-4-K18-D20	0.0046	0.71	0.01	2.28e+06	m3c16	2	BNST	m3C	100
HBA_220218_H1930002_CX47_BNST_3C_1_P2-4-K18-D7	0.0057	0.77	0.01	1.47e+06	m3c16	2	BNST	m3C	98
HBA_220218_H1930002_CX47_BNST_3C_1_P2-4-K18-D8	0.0047	0.73	0.01	2.28e+06	m3c16	2	BNST	m3C	101
HBA_220218_H1930002_CX47_BNST_3C_1_P2-4-K18-E19	0.0048	0.77	0.01	1.92e+06	m3c16	2	BNST	m3C	100
HBA_220218_H1930002_CX47_BNST_3C_1_P2-4-K18-E20	0.0067	0.78	0.01	1.93e+06	m3c16	2	BNST	m3C	93
HBA_220218_H1930002_CX47_BNST_3C_1_P2-4-K18-E7	0.0047	0.74	0.01	2.12e+06	m3c16	2	BNST	m3C	100
HBA_220218_H1930002_CX47_BNST_3C_1_P2-4-K18-E8	0.0059	0.77	0.01	1.57e+06	m3c16	2	BNST	m3C	93
HBA_220218_H1930002_CX47_BNST_3C_1_P2-4-K18-F19	0.0067	0.77	0.01	1.12e+06	m3c16	2	BNST	m3C	93
HBA_220218_H1930002_CX47_BNST_3C_1_P2-4-K18-F20	0.0051	0.73	0.01	2.00e+06	m3c16	2	BNST	m3C	102
HBA_220218_H1930002_CX47_BNST_3C_1_P2-4-K18-F7	0.0048	0.74	0.01	2.17e+06	m3c16	2	BNST	m3C	101
HBA_220218_H1930002_CX47_BNST_3C_1_P2-4-K18-F8	0.0050	0.74	0.01	1.96e+06	m3c16	2	BNST	m3C	100
HBA_220218_H1930002_CX47_BNST_3C_1_P2-4-K18-G19	0.0041	0.78	0.01	1.65e+06	m3c16	2	BNST	m3C	100
HBA_220218_H1930002_CX47_BNST_3C_1_P2-4-K18-G20	0.0052	0.76	0.01	2.03e+06	m3c16	2	BNST	m3C	95
HBA_220218_H1930002_CX47_BNST_3C_1_P2-4-K18-G7	0.0055	0.78	0.01	2.38e+06	m3c16	2	BNST	m3C	95
HBA_220218_H1930002_CX47_BNST_3C_1_P2-4-K18-G8	0.0085	0.79	0.04	2.24e+06	m3c16	2	BNST	m3C	74
HBA_220218_H1930002_CX47_BNST_3C_1_P2-4-K18-H19	0.0099	0.80	0.05	1.92e+06	m3c16	2	BNST	m3C	26
HBA_220218_H1930002_CX47_BNST_3C_1_P2-4-K18-H20	0.0049	0.78	0.01	2.06e+06	m3c16	2	BNST	m3C	100
HBA_220218_H1930002_CX47_BNST_3C_1_P2-4-K18-H7	0.0051	0.77	0.01	2.23e+06	m3c16	2	BNST	m3C	100
HBA_220218_H1930002_CX47_BNST_3C_1_P2-4-K18-H8	0.0040	0.77	0.01	1.76e+06	m3c16	2	BNST	m3C	95
HBA_220218_H1930002_CX47_BNST_3C_1_P2-4-K18-I19	0.0053	0.75	0.01	2.11e+06	m3c16	2	BNST	m3C	101
HBA_220218_H1930002_CX47_BNST_3C_1_P2-4-K18-I20	0.0053	0.77	0.01	1.12e+06	m3c16	2	BNST	m3C	101
HBA_220218_H1930002_CX47_BNST_3C_1_P2-4-K18-I7	0.0056	0.77	0.01	2.45e+06	m3c16	2	BNST	m3C	95
HBA_220218_H1930002_CX47_BNST_3C_1_P2-4-K18-I8	0.0057	0.77	0.01	2.07e+06	m3c16	2	BNST	m3C	95
HBA_220218_H1930002_CX47_BNST_3C_1_P2-4-K18-J19	0.0058	0.75	0.01	1.84e+06	m3c16	2	BNST	m3C	101
HBA_220218_H1930002_CX47_BNST_3C_1_P2-4-K18-J20	0.0053	0.75	0.01	1.99e+06	m3c16	2	BNST	m3C	100
HBA_220218_H1930002_CX47_BNST_3C_1_P2-4-K18-J7	0.0051	0.76	0.01	2.11e+06	m3c16	2	BNST	m3C	101
HBA_220218_H1930002_CX47_BNST_3C_1_P2-4-K18-J8	0.0051	0.75	0.01	1.98e+06	m3c16	2	BNST	m3C	102
HBA_220218_H1930002_CX47_BNST_3C_1_P2-4-K18-K19	0.0047	0.72	0.01	1.71e+06	m3c16	2	BNST	m3C	100
HBA_220218_H1930002_CX47_BNST_3C_1_P2-4-K18-K20	0.0043	0.81	0.01	1.70e+06	m3c16	2	BNST	m3C	100
HBA_220218_H1930002_CX47_BNST_3C_1_P2-4-K18-K7	0.0051	0.74	0.01	1.25e+06	m3c16	2	BNST	m3C	102
HBA_220218_H1930002_CX47_BNST_3C_1_P2-4-K18-K8	0.0053	0.75	0.01	1.86e+06	m3c16	2	BNST	m3C	102
HBA_220218_H1930002_CX47_BNST_3C_1_P2-4-K18-L19	0.0048	0.77	0.01	2.06e+06	m3c16	2	BNST	m3C	95
HBA_220218_H1930002_CX47_BNST_3C_1_P2-4-K18-L7	0.0056	0.76	0.01	2.30e+06	m3c16	2	BNST	m3C	102
HBA_220218_H1930002_CX47_BNST_3C_1_P2-4-K18-L8	0.0047	0.71	0.01	2.12e+06	m3c16	2	BNST	m3C	101
HBA_220218_H1930002_CX47_BNST_3C_1_P2-4-K18-M19	0.0051	0.75	0.01	1.76e+06	m3c16	2	BNST	m3C	102
HBA_220218_H1930002_CX47_BNST_3C_1_P2-4-K18-M20	0.0054	0.77	0.01	2.12e+06	m3c16	2	BNST	m3C	101
HBA_220218_H1930002_CX47_BNST_3C_1_P2-4-K18-M7	0.0048	0.72	0.01	1.07e+06	m3c16	2	BNST	m3C	95
HBA_220218_H1930002_CX47_BNST_3C_1_P2-4-K18-M8	0.0050	0.74	0.01	2.12e+06	m3c16	2	BNST	m3C	102
HBA_220218_H1930002_CX47_BNST_3C_1_P2-4-K18-N19	0.0053	0.77	0.01	1.99e+06	m3c16	2	BNST	m3C	63
HBA_220218_H1930002_CX47_BNST_3C_1_P2-4-K18-N20	0.0048	0.76	0.01	1.89e+06	m3c16	2	BNST	m3C	104
HBA_220218_H1930002_CX47_BNST_3C_1_P2-4-K18-N7	0.0053	0.76	0.01	2.18e+06	m3c16	2	BNST	m3C	95
HBA_220218_H1930002_CX47_BNST_3C_1_P2-4-K18-N8	0.0057	0.78	0.02	2.03e+06	m3c16	2	BNST	m3C	96
HBA_220218_H1930002_CX47_BNST_3C_1_P2-4-K18-O20	0.0053	0.78	0.01	1.92e+06	m3c16	2	BNST	m3C	95
HBA_220218_H1930002_CX47_BNST_3C_1_P2-4-K18-O7	0.0053	0.76	0.01	2.26e+06	m3c16	2	BNST	m3C	101
HBA_220218_H1930002_CX47_BNST_3C_1_P2-4-K18-O8	0.0048	0.74	0.01	2.36e+06	m3c16	2	BNST	m3C	99
HBA_220218_H1930002_CX47_BNST_3C_1_P2-4-K18-P19	0.0051	0.74	0.01	1.92e+06	m3c16	2	BNST	m3C	101
HBA_220218_H1930002_CX47_BNST_3C_1_P2-4-K18-P20	0.0048	0.76	0.01	1.81e+06	m3c16	2	BNST	m3C	104
HBA_220218_H1930002_CX47_BNST_3C_1_P2-4-K18-P7	0.0049	0.75	0.01	2.15e+06	m3c16	2	BNST	m3C	101
HBA_220218_H1930002_CX47_BNST_3C_1_P2-4-K18-P8	0.0059	0.76	0.01	2.48e+06	m3c16	2	BNST	m3C	95
HBA_220218_H1930002_CX47_BNST_3C_1_P2-6-K18-A11	0.0050	0.77	0.01	2.06e+06	m3c16	2	BNST	m3C	102
HBA_220218_H1930002_CX47_BNST_3C_1_P2-6-K18-A12	0.0041	0.77	0.01	1.59e+06	m3c16	2	BNST	m3C	93
HBA_220218_H1930002_CX47_BNST_3C_1_P2-6-K18-A23	0.0045	0.76	0.01	1.36e+06	m3c16	2	BNST	m3C	101
HBA_220218_H1930002_CX47_BNST_3C_1_P2-6-K18-A24	0.0053	0.77	0.01	1.29e+06	m3c16	2	BNST	m3C	95
HBA_220218_H1930002_CX47_BNST_3C_1_P2-6-K18-B11	0.0044	0.72	0.01	1.65e+06	m3c16	2	BNST	m3C	100
HBA_220218_H1930002_CX47_BNST_3C_1_P2-6-K18-B12	0.0053	0.76	0.01	2.23e+06	m3c16	2	BNST	m3C	102
HBA_220218_H1930002_CX47_BNST_3C_1_P2-6-K18-B23	0.0049	0.77	0.01	1.27e+06	m3c16	2	BNST	m3C	95
HBA_220218_H1930002_CX47_BNST_3C_1_P2-6-K18-B24	0.0058	0.76	0.01	1.63e+06	m3c16	2	BNST	m3C	102
HBA_220218_H1930002_CX47_BNST_3C_1_P2-6-K18-C11	0.0049	0.75	0.01	2.17e+06	m3c16	2	BNST	m3C	101
HBA_220218_H1930002_CX47_BNST_3C_1_P2-6-K18-C12	0.0054	0.77	0.01	1.92e+06	m3c16	2	BNST	m3C	95
HBA_220218_H1930002_CX47_BNST_3C_1_P2-6-K18-C23	0.0050	0.76	0.01	1.68e+06	m3c16	2	BNST	m3C	101
HBA_220218_H1930002_CX47_BNST_3C_1_P2-6-K18-C24	0.0040	0.76	0.01	1.24e+06	m3c16	2	BNST	m3C	95
HBA_220218_H1930002_CX47_BNST_3C_1_P2-6-K18-D11	0.0056	0.78	0.01	1.98e+06	m3c16	2	BNST	m3C	95
HBA_220218_H1930002_CX47_BNST_3C_1_P2-6-K18-D12	0.0082	0.78	0.03	2.10e+06	m3c16	2	BNST	m3C	74
HBA_220218_H1930002_CX47_BNST_3C_1_P2-6-K18-D23	0.0052	0.75	0.01	2.01e+06	m3c16	2	BNST	m3C	101
HBA_220218_H1930002_CX47_BNST_3C_1_P2-6-K18-D24	0.0046	0.73	0.01	1.30e+06	m3c16	2	BNST	m3C	102
HBA_220218_H1930002_CX47_BNST_3C_1_P2-6-K18-E11	0.0054	0.76	0.01	9.66e+05	m3c16	2	BNST	m3C	93
HBA_220218_H1930002_CX47_BNST_3C_1_P2-6-K18-E12	0.0086	0.79	0.03	2.01e+06	m3c16	2	BNST	m3C	74
HBA_220218_H1930002_CX47_BNST_3C_1_P2-6-K18-E23	0.0049	0.77	0.01	1.48e+06	m3c16	2	BNST	m3C	93
HBA_220218_H1930002_CX47_BNST_3C_1_P2-6-K18-E24	0.0049	0.77	0.01	1.68e+06	m3c16	2	BNST	m3C	95
HBA_220218_H1930002_CX47_BNST_3C_1_P2-6-K18-F11	0.0048	0.76	0.01	1.65e+06	m3c16	2	BNST	m3C	95
HBA_220218_H1930002_CX47_BNST_3C_1_P2-6-K18-F12	0.0047	0.72	0.01	1.99e+06	m3c16	2	BNST	m3C	100
HBA_220218_H1930002_CX47_BNST_3C_1_P2-6-K18-F23	0.0049	0.74	0.01	2.01e+06	m3c16	2	BNST	m3C	102
HBA_220218_H1930002_CX47_BNST_3C_1_P2-6-K18-F24	0.0036	0.72	0.00	1.25e+06	m3c16	2	BNST	m3C	100
HBA_220218_H1930002_CX47_BNST_3C_1_P2-6-K18-G11	0.0052	0.77	0.01	2.06e+06	m3c16	2	BNST	m3C	102
HBA_220218_H1930002_CX47_BNST_3C_1_P2-6-K18-G12	0.0054	0.75	0.01	1.66e+06	m3c16	2	BNST	m3C	105
HBA_220218_H1930002_CX47_BNST_3C_1_P2-6-K18-G23	0.0048	0.75	0.01	1.51e+06	m3c16	2	BNST	m3C	101
HBA_220218_H1930002_CX47_BNST_3C_1_P2-6-K18-G24	0.0040	0.72	0.01	1.55e+06	m3c16	2	BNST	m3C	102
HBA_220218_H1930002_CX47_BNST_3C_1_P2-6-K18-H11	0.0044	0.75	0.01	1.41e+06	m3c16	2	BNST	m3C	100
HBA_220218_H1930002_CX47_BNST_3C_1_P2-6-K18-H12	0.0050	0.74	0.01	1.45e+06	m3c16	2	BNST	m3C	99
HBA_220218_H1930002_CX47_BNST_3C_1_P2-6-K18-H23	0.0051	0.76	0.01	2.31e+06	m3c16	2	BNST	m3C	101
HBA_220218_H1930002_CX47_BNST_3C_1_P2-6-K18-H24	0.0039	0.79	0.00	1.60e+06	m3c16	2	BNST	m3C	100
HBA_220218_H1930002_CX47_BNST_3C_1_P2-6-K18-I11	0.0052	0.77	0.01	1.74e+06	m3c16	2	BNST	m3C	95
HBA_220218_H1930002_CX47_BNST_3C_1_P2-6-K18-I12	0.0048	0.75	0.01	1.81e+06	m3c16	2	BNST	m3C	101
HBA_220218_H1930002_CX47_BNST_3C_1_P2-6-K18-I23	0.0051	0.74	0.01	1.68e+06	m3c16	2	BNST	m3C	100
HBA_220218_H1930002_CX47_BNST_3C_1_P2-6-K18-I24	0.0055	0.78	0.01	1.42e+06	m3c16	2	BNST	m3C	97
HBA_220218_H1930002_CX47_BNST_3C_1_P2-6-K18-J11	0.0055	0.76	0.01	2.33e+06	m3c16	2	BNST	m3C	101
HBA_220218_H1930002_CX47_BNST_3C_1_P2-6-K18-J12	0.0047	0.75	0.01	2.02e+06	m3c16	2	BNST	m3C	100
HBA_220218_H1930002_CX47_BNST_3C_1_P2-6-K18-J23	0.0049	0.76	0.01	2.01e+06	m3c16	2	BNST	m3C	101
HBA_220218_H1930002_CX47_BNST_3C_1_P2-6-K18-J24	0.0052	0.76	0.01	1.48e+06	m3c16	2	BNST	m3C	101
HBA_220218_H1930002_CX47_BNST_3C_1_P2-6-K18-K11	0.0055	0.77	0.01	2.13e+06	m3c16	2	BNST	m3C	104
HBA_220218_H1930002_CX47_BNST_3C_1_P2-6-K18-K12	0.0041	0.76	0.01	1.38e+06	m3c16	2	BNST	m3C	101
HBA_220218_H1930002_CX47_BNST_3C_1_P2-6-K18-K23	0.0045	0.77	0.01	1.52e+06	m3c16	2	BNST	m3C	100
HBA_220218_H1930002_CX47_BNST_3C_1_P2-6-K18-K24	0.0051	0.73	0.01	1.59e+06	m3c16	2	BNST	m3C	102
HBA_220218_H1930002_CX47_BNST_3C_1_P2-6-K18-L11	0.0050	0.74	0.01	1.96e+06	m3c16	2	BNST	m3C	101
HBA_220218_H1930002_CX47_BNST_3C_1_P2-6-K18-L12	0.0049	0.74	0.01	2.00e+06	m3c16	2	BNST	m3C	102
HBA_220218_H1930002_CX47_BNST_3C_1_P2-6-K18-L23	0.0061	0.76	0.01	1.96e+06	m3c16	2	BNST	m3C	102
HBA_220218_H1930002_CX47_BNST_3C_1_P2-6-K18-L24	0.0057	0.77	0.01	1.94e+06	m3c16	2	BNST	m3C	101
HBA_220218_H1930002_CX47_BNST_3C_1_P2-6-K18-M11	0.0053	0.75	0.01	1.97e+06	m3c16	2	BNST	m3C	101
HBA_220218_H1930002_CX47_BNST_3C_1_P2-6-K18-M12	0.0051	0.76	0.01	1.21e+06	m3c16	2	BNST	m3C	95
HBA_220218_H1930002_CX47_BNST_3C_1_P2-6-K18-M23	0.0046	0.73	0.01	9.04e+05	m3c16	2	BNST	m3C	102
HBA_220218_H1930002_CX47_BNST_3C_1_P2-6-K18-M24	0.0048	0.73	0.01	1.44e+06	m3c16	2	BNST	m3C	102
HBA_220218_H1930002_CX47_BNST_3C_1_P2-6-K18-N11	0.0060	0.77	0.02	2.21e+06	m3c16	2	BNST	m3C	95
HBA_220218_H1930002_CX47_BNST_3C_1_P2-6-K18-N12	0.0056	0.77	0.01	1.81e+06	m3c16	2	BNST	m3C	95
HBA_220218_H1930002_CX47_BNST_3C_1_P2-6-K18-N23	0.0058	0.77	0.01	1.70e+06	m3c16	2	BNST	m3C	93
HBA_220218_H1930002_CX47_BNST_3C_1_P2-6-K18-N24	0.0047	0.77	0.01	1.16e+06	m3c16	2	BNST	m3C	93
HBA_220218_H1930002_CX47_BNST_3C_1_P2-6-K18-O11	0.0048	0.75	0.01	1.91e+06	m3c16	2	BNST	m3C	101
HBA_220218_H1930002_CX47_BNST_3C_1_P2-6-K18-O12	0.0052	0.76	0.01	1.57e+06	m3c16	2	BNST	m3C	95
HBA_220218_H1930002_CX47_BNST_3C_1_P2-6-K18-O23	0.0049	0.79	0.01	1.92e+06	m3c16	2	BNST	m3C	100
HBA_220218_H1930002_CX47_BNST_3C_1_P2-6-K18-O24	0.0119	0.76	0.02	2.11e+06	m3c16	2	BNST	m3C	101
HBA_220218_H1930002_CX47_BNST_3C_1_P2-6-K18-P11	0.0066	0.77	0.02	1.88e+06	m3c16	2	BNST	m3C	96
HBA_220218_H1930002_CX47_BNST_3C_1_P2-6-K18-P12	0.0054	0.78	0.01	1.80e+06	m3c16	2	BNST	m3C	95
HBA_220218_H1930002_CX47_BNST_3C_1_P2-6-K18-P23	0.0050	0.78	0.01	1.23e+06	m3c16	2	BNST	m3C	100
HBA_220218_H1930002_CX47_BNST_3C_1_P2-6-K18-P24	0.0046	0.75	0.01	1.04e+06	m3c16	2	BNST	m3C	101
HBA_220218_H1930002_CX47_BNST_3C_1_P2-3-K18-A17	0.0040	0.75	0.01	1.67e+06	m3c16	2	BNST	m3C	101
HBA_220218_H1930002_CX47_BNST_3C_1_P2-3-K18-A18	0.0051	0.76	0.01	1.26e+06	m3c16	2	BNST	m3C	95
HBA_220218_H1930002_CX47_BNST_3C_1_P2-3-K18-A5	0.0044	0.75	0.01	1.25e+06	m3c16	2	BNST	m3C	102
HBA_220218_H1930002_CX47_BNST_3C_1_P2-3-K18-A6	0.0052	0.76	0.01	2.05e+06	m3c16	2	BNST	m3C	95
HBA_220218_H1930002_CX47_BNST_3C_1_P2-3-K18-B17	0.0060	0.77	0.01	1.60e+06	m3c16	2	BNST	m3C	96
HBA_220218_H1930002_CX47_BNST_3C_1_P2-3-K18-B18	0.0061	0.76	0.01	2.26e+06	m3c16	2	BNST	m3C	95
HBA_220218_H1930002_CX47_BNST_3C_1_P2-3-K18-B5	0.0054	0.77	0.01	1.20e+06	m3c16	2	BNST	m3C	93
HBA_220218_H1930002_CX47_BNST_3C_1_P2-3-K18-C17	0.0048	0.73	0.01	2.09e+06	m3c16	2	BNST	m3C	102
HBA_220218_H1930002_CX47_BNST_3C_1_P2-3-K18-C18	0.0050	0.74	0.01	2.03e+06	m3c16	2	BNST	m3C	101
HBA_220218_H1930002_CX47_BNST_3C_1_P2-3-K18-C5	0.0081	0.77	0.01	2.18e+06	m3c16	2	BNST	m3C	95
HBA_220218_H1930002_CX47_BNST_3C_1_P2-3-K18-C6	0.0046	0.76	0.01	2.21e+06	m3c16	2	BNST	m3C	95
HBA_220218_H1930002_CX47_BNST_3C_1_P2-3-K18-D17	0.0054	0.76	0.01	2.31e+06	m3c16	2	BNST	m3C	95
HBA_220218_H1930002_CX47_BNST_3C_1_P2-3-K18-D18	0.0054	0.77	0.01	1.91e+06	m3c16	2	BNST	m3C	93
HBA_220218_H1930002_CX47_BNST_3C_1_P2-3-K18-D5	0.0057	0.76	0.01	2.00e+06	m3c16	2	BNST	m3C	95
HBA_220218_H1930002_CX47_BNST_3C_1_P2-3-K18-D6	0.0047	0.75	0.01	2.51e+06	m3c16	2	BNST	m3C	99
HBA_220218_H1930002_CX47_BNST_3C_1_P2-3-K18-E17	0.0053	0.77	0.01	1.99e+06	m3c16	2	BNST	m3C	63
HBA_220218_H1930002_CX47_BNST_3C_1_P2-3-K18-E18	0.0054	0.74	0.01	2.01e+06	m3c16	2	BNST	m3C	102
HBA_220218_H1930002_CX47_BNST_3C_1_P2-3-K18-E5	0.0055	0.77	0.01	1.99e+06	m3c16	2	BNST	m3C	95
HBA_220218_H1930002_CX47_BNST_3C_1_P2-3-K18-E6	0.0047	0.76	0.01	2.08e+06	m3c16	2	BNST	m3C	95
HBA_220218_H1930002_CX47_BNST_3C_1_P2-3-K18-F17	0.0055	0.75	0.01	2.00e+06	m3c16	2	BNST	m3C	102
HBA_220218_H1930002_CX47_BNST_3C_1_P2-3-K18-F18	0.0054	0.77	0.01	1.81e+06	m3c16	2	BNST	m3C	95
HBA_220218_H1930002_CX47_BNST_3C_1_P2-3-K18-F5	0.0058	0.79	0.02	1.33e+06	m3c16	2	BNST	m3C	61
HBA_220218_H1930002_CX47_BNST_3C_1_P2-3-K18-F6	0.0046	0.79	0.01	2.21e+06	m3c16	2	BNST	m3C	100
HBA_220218_H1930002_CX47_BNST_3C_1_P2-3-K18-G17	0.0051	0.75	0.01	2.15e+06	m3c16	2	BNST	m3C	101
HBA_220218_H1930002_CX47_BNST_3C_1_P2-3-K18-G18	0.0050	0.74	0.01	2.00e+06	m3c16	2	BNST	m3C	100
HBA_220218_H1930002_CX47_BNST_3C_1_P2-3-K18-G5	0.0044	0.74	0.01	1.98e+06	m3c16	2	BNST	m3C	95
HBA_220218_H1930002_CX47_BNST_3C_1_P2-3-K18-G6	0.0041	0.76	0.01	1.83e+06	m3c16	2	BNST	m3C	101
HBA_220218_H1930002_CX47_BNST_3C_1_P2-3-K18-H18	0.0050	0.76	0.01	2.25e+06	m3c16	2	BNST	m3C	95
HBA_220218_H1930002_CX47_BNST_3C_1_P2-3-K18-H5	0.0046	0.78	0.01	1.37e+06	m3c16	2	BNST	m3C	100
HBA_220218_H1930002_CX47_BNST_3C_1_P2-3-K18-H6	0.0050	0.72	0.01	2.21e+06	m3c16	2	BNST	m3C	100
HBA_220218_H1930002_CX47_BNST_3C_1_P2-3-K18-I17	0.0044	0.82	0.01	1.56e+06	m3c16	2	BNST	m3C	100
HBA_220218_H1930002_CX47_BNST_3C_1_P2-3-K18-I18	0.0113	0.80	0.05	2.02e+06	m3c16	2	BNST	m3C	27
HBA_220218_H1930002_CX47_BNST_3C_1_P2-3-K18-I5	0.0055	0.78	0.01	1.83e+06	m3c16	2	BNST	m3C	95
HBA_220218_H1930002_CX47_BNST_3C_1_P2-3-K18-I6	0.0047	0.74	0.01	2.01e+06	m3c16	2	BNST	m3C	101
HBA_220218_H1930002_CX47_BNST_3C_1_P2-3-K18-J17	0.0054	0.76	0.01	1.50e+06	m3c16	2	BNST	m3C	96
HBA_220218_H1930002_CX47_BNST_3C_1_P2-3-K18-J18	0.0053	0.77	0.01	1.45e+06	m3c16	2	BNST	m3C	95
HBA_220218_H1930002_CX47_BNST_3C_1_P2-3-K18-J5	0.0062	0.78	0.02	1.72e+06	m3c16	2	BNST	m3C	8
HBA_220218_H1930002_CX47_BNST_3C_1_P2-3-K18-K17	0.0063	0.78	0.02	1.78e+06	m3c16	2	BNST	m3C	96
HBA_220218_H1930002_CX47_BNST_3C_1_P2-3-K18-K18	0.0048	0.77	0.01	1.97e+06	m3c16	2	BNST	m3C	100
HBA_220218_H1930002_CX47_BNST_3C_1_P2-3-K18-K5	0.0074	0.79	0.03	2.17e+06	m3c16	2	BNST	m3C	21
HBA_220218_H1930002_CX47_BNST_3C_1_P2-3-K18-K6	0.0047	0.78	0.01	2.19e+06	m3c16	2	BNST	m3C	100
HBA_220218_H1930002_CX47_BNST_3C_1_P2-3-K18-L17	0.0050	0.74	0.01	1.18e+06	m3c16	2	BNST	m3C	101
HBA_220218_H1930002_CX47_BNST_3C_1_P2-3-K18-L18	0.0047	0.77	0.01	1.91e+06	m3c16	2	BNST	m3C	100
HBA_220218_H1930002_CX47_BNST_3C_1_P2-3-K18-L5	0.0055	0.76	0.01	2.40e+06	m3c16	2	BNST	m3C	102
HBA_220218_H1930002_CX47_BNST_3C_1_P2-3-K18-L6	0.0068	0.78	0.02	2.25e+06	m3c16	2	BNST	m3C	8
HBA_220218_H1930002_CX47_BNST_3C_1_P2-3-K18-M17	0.0047	0.72	0.01	1.41e+06	m3c16	2	BNST	m3C	102
HBA_220218_H1930002_CX47_BNST_3C_1_P2-3-K18-M18	0.0050	0.74	0.01	1.93e+06	m3c16	2	BNST	m3C	101
HBA_220218_H1930002_CX47_BNST_3C_1_P2-3-K18-M5	0.0044	0.73	0.01	1.10e+06	m3c16	2	BNST	m3C	95
HBA_220218_H1930002_CX47_BNST_3C_1_P2-3-K18-M6	0.0068	0.80	0.02	2.05e+06	m3c16	2	BNST	m3C	20
HBA_220218_H1930002_CX47_BNST_3C_1_P2-3-K18-N17	0.0053	0.77	0.01	1.67e+06	m3c16	2	BNST	m3C	95
HBA_220218_H1930002_CX47_BNST_3C_1_P2-3-K18-N18	0.0056	0.76	0.01	2.01e+06	m3c16	2	BNST	m3C	95
HBA_220218_H1930002_CX47_BNST_3C_1_P2-3-K18-N5	0.0052	0.75	0.01	2.23e+06	m3c16	2	BNST	m3C	101
HBA_220218_H1930002_CX47_BNST_3C_1_P2-3-K18-N6	0.0050	0.75	0.01	1.87e+06	m3c16	2	BNST	m3C	101
HBA_220218_H1930002_CX47_BNST_3C_1_P2-3-K18-O17	0.0050	0.72	0.01	2.29e+06	m3c16	2	BNST	m3C	100
HBA_220218_H1930002_CX47_BNST_3C_1_P2-3-K18-O18	0.0052	0.74	0.01	2.21e+06	m3c16	2	BNST	m3C	102
HBA_220218_H1930002_CX47_BNST_3C_1_P2-3-K18-O5	0.0052	0.76	0.01	2.36e+06	m3c16	2	BNST	m3C	95
HBA_220218_H1930002_CX47_BNST_3C_1_P2-3-K18-O6	0.0045	0.75	0.01	2.21e+06	m3c16	2	BNST	m3C	100
HBA_220218_H1930002_CX47_BNST_3C_1_P2-3-K18-P17	0.0051	0.75	0.01	2.15e+06	m3c16	2	BNST	m3C	102
HBA_220218_H1930002_CX47_BNST_3C_1_P2-3-K18-P18	0.0047	0.73	0.01	1.51e+06	m3c16	2	BNST	m3C	100
HBA_220218_H1930002_CX47_BNST_3C_1_P2-3-K18-P5	0.0055	0.76	0.01	2.20e+06	m3c16	2	BNST	m3C	95
HBA_220218_H1930002_CX47_BNST_3C_1_P2-3-K18-P6	0.0052	0.77	0.01	2.35e+06	m3c16	2	BNST	m3C	95
HBA_220218_H1930002_CX47_BNST_3C_1_P2-2-K18-A15	0.0056	0.78	0.02	1.93e+06	m3c16	2	BNST	m3C	96
HBA_220218_H1930002_CX47_BNST_3C_1_P2-2-K18-A3	0.0043	0.76	0.01	2.02e+06	m3c16	2	BNST	m3C	101
HBA_220218_H1930002_CX47_BNST_3C_1_P2-2-K18-A4	0.0050	0.78	0.01	1.97e+06	m3c16	2	BNST	m3C	97
HBA_220218_H1930002_CX47_BNST_3C_1_P2-2-K18-B15	0.0052	0.76	0.01	1.95e+06	m3c16	2	BNST	m3C	102
HBA_220218_H1930002_CX47_BNST_3C_1_P2-2-K18-B16	0.0047	0.72	0.01	9.85e+05	m3c16	2	BNST	m3C	101
HBA_220218_H1930002_CX47_BNST_3C_1_P2-2-K18-B3	0.0052	0.75	0.01	2.63e+06	m3c16	2	BNST	m3C	100
HBA_220218_H1930002_CX47_BNST_3C_1_P2-2-K18-B4	0.0036	0.77	0.01	1.01e+06	m3c16	2	BNST	m3C	95
HBA_220218_H1930002_CX47_BNST_3C_1_P2-2-K18-C15	0.0052	0.77	0.01	1.64e+06	m3c16	2	BNST	m3C	93
HBA_220218_H1930002_CX47_BNST_3C_1_P2-2-K18-C16	0.0050	0.75	0.01	2.09e+06	m3c16	2	BNST	m3C	95
HBA_220218_H1930002_CX47_BNST_3C_1_P2-2-K18-C3	0.0043	0.75	0.01	1.77e+06	m3c16	2	BNST	m3C	104
HBA_220218_H1930002_CX47_BNST_3C_1_P2-2-K18-D15	0.0062	0.77	0.01	2.02e+06	m3c16	2	BNST	m3C	95
HBA_220218_H1930002_CX47_BNST_3C_1_P2-2-K18-D16	0.0050	0.77	0.01	1.88e+06	m3c16	2	BNST	m3C	95
HBA_220218_H1930002_CX47_BNST_3C_1_P2-2-K18-D3	0.0054	0.75	0.01	1.98e+06	m3c16	2	BNST	m3C	95
HBA_220218_H1930002_CX47_BNST_3C_1_P2-2-K18-D4	0.0074	0.79	0.03	2.23e+06	m3c16	2	BNST	m3C	8
HBA_220218_H1930002_CX47_BNST_3C_1_P2-2-K18-E15	0.0101	0.78	0.04	1.23e+06	m3c16	2	BNST	m3C	21
HBA_220218_H1930002_CX47_BNST_3C_1_P2-2-K18-E16	0.0051	0.75	0.01	1.85e+06	m3c16	2	BNST	m3C	102
HBA_220218_H1930002_CX47_BNST_3C_1_P2-2-K18-E3	0.0053	0.75	0.01	2.60e+06	m3c16	2	BNST	m3C	102
HBA_220218_H1930002_CX47_BNST_3C_1_P2-2-K18-E4	0.0048	0.77	0.01	1.98e+06	m3c16	2	BNST	m3C	101
HBA_220218_H1930002_CX47_BNST_3C_1_P2-2-K18-F15	0.0052	0.76	0.01	2.18e+06	m3c16	2	BNST	m3C	102
HBA_220218_H1930002_CX47_BNST_3C_1_P2-2-K18-F16	0.0047	0.73	0.01	1.96e+06	m3c16	2	BNST	m3C	100
HBA_220218_H1930002_CX47_BNST_3C_1_P2-2-K18-F3	0.0048	0.75	0.01	8.37e+05	m3c16	2	BNST	m3C	102
HBA_220218_H1930002_CX47_BNST_3C_1_P2-2-K18-F4	0.0043	0.76	0.01	1.73e+06	m3c16	2	BNST	m3C	20
HBA_220218_H1930002_CX47_BNST_3C_1_P2-2-K18-G15	0.0047	0.75	0.01	2.03e+06	m3c16	2	BNST	m3C	101
HBA_220218_H1930002_CX47_BNST_3C_1_P2-2-K18-G16	0.0048	0.76	0.01	1.90e+06	m3c16	2	BNST	m3C	101
HBA_220218_H1930002_CX47_BNST_3C_1_P2-2-K18-G3	0.0043	0.72	0.01	2.10e+06	m3c16	2	BNST	m3C	100
HBA_220218_H1930002_CX47_BNST_3C_1_P2-2-K18-G4	0.0048	0.76	0.01	2.33e+06	m3c16	2	BNST	m3C	95
HBA_220218_H1930002_CX47_BNST_3C_1_P2-2-K18-H15	0.0049	0.78	0.01	1.82e+06	m3c16	2	BNST	m3C	100
HBA_220218_H1930002_CX47_BNST_3C_1_P2-2-K18-H16	0.0048	0.75	0.01	1.26e+06	m3c16	2	BNST	m3C	101
HBA_220218_H1930002_CX47_BNST_3C_1_P2-2-K18-H3	0.0054	0.73	0.01	2.15e+06	m3c16	2	BNST	m3C	102
HBA_220218_H1930002_CX47_BNST_3C_1_P2-2-K18-H4	0.0048	0.75	0.01	2.20e+06	m3c16	2	BNST	m3C	102
HBA_220218_H1930002_CX47_BNST_3C_1_P2-2-K18-I15	0.0048	0.75	0.01	1.83e+06	m3c16	2	BNST	m3C	101
HBA_220218_H1930002_CX47_BNST_3C_1_P2-2-K18-I16	0.0039	0.72	0.01	1.49e+06	m3c16	2	BNST	m3C	100
HBA_220218_H1930002_CX47_BNST_3C_1_P2-2-K18-I3	0.0053	0.77	0.01	3.23e+06	m3c16	2	BNST	m3C	95
HBA_220218_H1930002_CX47_BNST_3C_1_P2-2-K18-I4	0.0059	0.77	0.01	2.30e+06	m3c16	2	BNST	m3C	96
HBA_220218_H1930002_CX47_BNST_3C_1_P2-2-K18-J15	0.0049	0.75	0.01	1.93e+06	m3c16	2	BNST	m3C	101
HBA_220218_H1930002_CX47_BNST_3C_1_P2-2-K18-J16	0.0086	0.80	0.04	1.08e+06	m3c16	2	BNST	m3C	69
HBA_220218_H1930002_CX47_BNST_3C_1_P2-2-K18-J3	0.0054	0.77	0.01	2.54e+06	m3c16	2	BNST	m3C	95
HBA_220218_H1930002_CX47_BNST_3C_1_P2-2-K18-J4	0.0048	0.76	0.01	2.46e+06	m3c16	2	BNST	m3C	95
HBA_220218_H1930002_CX47_BNST_3C_1_P2-2-K18-K15	0.0053	0.75	0.01	1.89e+06	m3c16	2	BNST	m3C	102
HBA_220218_H1930002_CX47_BNST_3C_1_P2-2-K18-K16	0.0053	0.79	0.01	1.80e+06	m3c16	2	BNST	m3C	95
HBA_220218_H1930002_CX47_BNST_3C_1_P2-2-K18-K3	0.0048	0.73	0.01	2.06e+06	m3c16	2	BNST	m3C	101
HBA_220218_H1930002_CX47_BNST_3C_1_P2-2-K18-K4	0.0048	0.74	0.01	2.27e+06	m3c16	2	BNST	m3C	101
HBA_220218_H1930002_CX47_BNST_3C_1_P2-2-K18-L15	0.0058	0.76	0.01	1.74e+06	m3c16	2	BNST	m3C	93
HBA_220218_H1930002_CX47_BNST_3C_1_P2-2-K18-L16	0.0048	0.76	0.01	2.17e+06	m3c16	2	BNST	m3C	95
HBA_220218_H1930002_CX47_BNST_3C_1_P2-2-K18-L3	0.0049	0.74	0.01	2.25e+06	m3c16	2	BNST	m3C	104
HBA_220218_H1930002_CX47_BNST_3C_1_P2-2-K18-L4	0.0051	0.75	0.01	2.24e+06	m3c16	2	BNST	m3C	102
HBA_220218_H1930002_CX47_BNST_3C_1_P2-2-K18-M15	0.0049	0.77	0.01	1.23e+06	m3c16	2	BNST	m3C	95
HBA_220218_H1930002_CX47_BNST_3C_1_P2-2-K18-M16	0.0050	0.76	0.01	1.98e+06	m3c16	2	BNST	m3C	101
HBA_220218_H1930002_CX47_BNST_3C_1_P2-2-K18-M3	0.0061	0.77	0.01	2.52e+06	m3c16	2	BNST	m3C	95
HBA_220218_H1930002_CX47_BNST_3C_1_P2-2-K18-M4	0.0049	0.76	0.01	2.32e+06	m3c16	2	BNST	m3C	95
HBA_220218_H1930002_CX47_BNST_3C_1_P2-2-K18-N15	0.0047	0.73	0.01	2.06e+06	m3c16	2	BNST	m3C	100
HBA_220218_H1930002_CX47_BNST_3C_1_P2-2-K18-N16	0.0053	0.77	0.01	2.37e+06	m3c16	2	BNST	m3C	95
HBA_220218_H1930002_CX47_BNST_3C_1_P2-2-K18-N3	0.0046	0.76	0.01	1.70e+06	m3c16	2	BNST	m3C	102
HBA_220218_H1930002_CX47_BNST_3C_1_P2-2-K18-N4	0.0049	0.73	0.01	2.31e+06	m3c16	2	BNST	m3C	102
HBA_220218_H1930002_CX47_BNST_3C_1_P2-2-K18-O15	0.0047	0.75	0.01	1.81e+06	m3c16	2	BNST	m3C	100
HBA_220218_H1930002_CX47_BNST_3C_1_P2-2-K18-O16	0.0039	0.71	0.01	1.38e+06	m3c16	2	BNST	m3C	106
HBA_220218_H1930002_CX47_BNST_3C_1_P2-2-K18-O3	0.0048	0.75	0.01	2.27e+06	m3c16	2	BNST	m3C	95
HBA_220218_H1930002_CX47_BNST_3C_1_P2-2-K18-O4	0.0050	0.76	0.01	2.16e+06	m3c16	2	BNST	m3C	101
HBA_220218_H1930002_CX47_BNST_3C_1_P2-2-K18-P15	0.0049	0.74	0.01	2.19e+06	m3c16	2	BNST	m3C	102
HBA_220218_H1930002_CX47_BNST_3C_1_P2-2-K18-P16	0.0050	0.76	0.01	1.27e+06	m3c16	2	BNST	m3C	95
HBA_220218_H1930002_CX47_BNST_3C_1_P2-2-K18-P3	0.0063	0.75	0.01	2.53e+06	m3c16	2	BNST	m3C	102
HBA_220218_H1930002_CX47_BNST_3C_1_P2-2-K18-P4	0.0049	0.78	0.01	2.56e+06	m3c16	2	BNST	m3C	100
HBA_220218_H1930002_CX47_BNST_3C_1_P3-2-K20-A15	0.0047	0.76	0.01	2.13e+06	m3c16	2	BNST	m3C	101
HBA_220218_H1930002_CX47_BNST_3C_1_P3-2-K20-A16	0.0052	0.77	0.01	1.82e+06	m3c16	2	BNST	m3C	95
HBA_220218_H1930002_CX47_BNST_3C_1_P3-2-K20-A3	0.0048	0.74	0.01	1.68e+06	m3c16	2	BNST	m3C	104
HBA_220218_H1930002_CX47_BNST_3C_1_P3-2-K20-A4	0.0060	0.78	0.01	1.97e+06	m3c16	2	BNST	m3C	95
HBA_220218_H1930002_CX47_BNST_3C_1_P3-2-K20-B15	0.0051	0.72	0.01	2.15e+06	m3c16	2	BNST	m3C	106
HBA_220218_H1930002_CX47_BNST_3C_1_P3-2-K20-B16	0.0048	0.73	0.01	1.85e+06	m3c16	2	BNST	m3C	101
HBA_220218_H1930002_CX47_BNST_3C_1_P3-2-K20-B3	0.0062	0.76	0.01	1.32e+06	m3c16	2	BNST	m3C	95
HBA_220218_H1930002_CX47_BNST_3C_1_P3-2-K20-B4	0.0053	0.76	0.01	2.63e+06	m3c16	2	BNST	m3C	101
HBA_220218_H1930002_CX47_BNST_3C_1_P3-2-K20-C15	0.0048	0.74	0.01	2.25e+06	m3c16	2	BNST	m3C	104
HBA_220218_H1930002_CX47_BNST_3C_1_P3-2-K20-C16	0.0047	0.74	0.01	1.79e+06	m3c16	2	BNST	m3C	101
HBA_220218_H1930002_CX47_BNST_3C_1_P3-2-K20-C3	0.0051	0.76	0.01	1.68e+06	m3c16	2	BNST	m3C	95
HBA_220218_H1930002_CX47_BNST_3C_1_P3-2-K20-C4	0.0049	0.72	0.01	2.02e+06	m3c16	2	BNST	m3C	100
HBA_220218_H1930002_CX47_BNST_3C_1_P3-2-K20-D15	0.0058	0.75	0.01	2.19e+06	m3c16	2	BNST	m3C	102
HBA_220218_H1930002_CX47_BNST_3C_1_P3-2-K20-D16	0.0057	0.77	0.01	1.99e+06	m3c16	2	BNST	m3C	95
HBA_220218_H1930002_CX47_BNST_3C_1_P3-2-K20-D3	0.0051	0.74	0.01	1.76e+06	m3c16	2	BNST	m3C	102
HBA_220218_H1930002_CX47_BNST_3C_1_P3-2-K20-D4	0.0050	0.75	0.01	1.93e+06	m3c16	2	BNST	m3C	101
HBA_220218_H1930002_CX47_BNST_3C_1_P3-2-K20-E15	0.0050	0.74	0.01	2.23e+06	m3c16	2	BNST	m3C	100
HBA_220218_H1930002_CX47_BNST_3C_1_P3-2-K20-E16	0.0050	0.75	0.01	2.00e+06	m3c16	2	BNST	m3C	102
HBA_220218_H1930002_CX47_BNST_3C_1_P3-2-K20-E3	0.0067	0.79	0.03	1.80e+06	m3c16	2	BNST	m3C	8
HBA_220218_H1930002_CX47_BNST_3C_1_P3-2-K20-E4	0.0053	0.74	0.01	1.84e+06	m3c16	2	BNST	m3C	102
HBA_220218_H1930002_CX47_BNST_3C_1_P3-2-K20-F15	0.0052	0.77	0.01	2.10e+06	m3c16	2	BNST	m3C	95
HBA_220218_H1930002_CX47_BNST_3C_1_P3-2-K20-F16	0.0052	0.75	0.01	2.10e+06	m3c16	2	BNST	m3C	101
HBA_220218_H1930002_CX47_BNST_3C_1_P3-2-K20-F3	0.0054	0.77	0.01	2.13e+06	m3c16	2	BNST	m3C	95
HBA_220218_H1930002_CX47_BNST_3C_1_P3-2-K20-F4	0.0059	0.78	0.02	1.74e+06	m3c16	2	BNST	m3C	21
HBA_220218_H1930002_CX47_BNST_3C_1_P3-2-K20-G15	0.0053	0.77	0.01	1.87e+06	m3c16	2	BNST	m3C	95
HBA_220218_H1930002_CX47_BNST_3C_1_P3-2-K20-G16	0.0051	0.76	0.01	1.91e+06	m3c16	2	BNST	m3C	101
HBA_220218_H1930002_CX47_BNST_3C_1_P3-2-K20-G4	0.0051	0.74	0.01	1.87e+06	m3c16	2	BNST	m3C	95
HBA_220218_H1930002_CX47_BNST_3C_1_P3-2-K20-H15	0.0052	0.76	0.01	1.65e+06	m3c16	2	BNST	m3C	95
HBA_220218_H1930002_CX47_BNST_3C_1_P3-2-K20-H16	0.0058	0.77	0.02	1.70e+06	m3c16	2	BNST	m3C	8
HBA_220218_H1930002_CX47_BNST_3C_1_P3-2-K20-H3	0.0050	0.74	0.01	1.81e+06	m3c16	2	BNST	m3C	104
HBA_220218_H1930002_CX47_BNST_3C_1_P3-2-K20-H4	0.0047	0.76	0.01	1.72e+06	m3c16	2	BNST	m3C	95
HBA_220218_H1930002_CX47_BNST_3C_1_P3-2-K20-I15	0.0050	0.74	0.01	1.92e+06	m3c16	2	BNST	m3C	102
HBA_220218_H1930002_CX47_BNST_3C_1_P3-2-K20-I16	0.0040	0.72	0.01	1.42e+06	m3c16	2	BNST	m3C	102
HBA_220218_H1930002_CX47_BNST_3C_1_P3-2-K20-I3	0.0054	0.76	0.01	1.73e+06	m3c16	2	BNST	m3C	95
HBA_220218_H1930002_CX47_BNST_3C_1_P3-2-K20-I4	0.0051	0.75	0.01	1.81e+06	m3c16	2	BNST	m3C	102
HBA_220218_H1930002_CX47_BNST_3C_1_P3-2-K20-J15	0.0050	0.77	0.01	1.16e+06	m3c16	2	BNST	m3C	100
HBA_220218_H1930002_CX47_BNST_3C_1_P3-2-K20-J16	0.0048	0.75	0.01	1.76e+06	m3c16	2	BNST	m3C	101
HBA_220218_H1930002_CX47_BNST_3C_1_P3-2-K20-J3	0.0050	0.75	0.01	1.98e+06	m3c16	2	BNST	m3C	95
HBA_220218_H1930002_CX47_BNST_3C_1_P3-2-K20-K15	0.0054	0.76	0.01	1.23e+06	m3c16	2	BNST	m3C	95
HBA_220218_H1930002_CX47_BNST_3C_1_P3-2-K20-K16	0.0060	0.78	0.02	2.01e+06	m3c16	2	BNST	m3C	96
HBA_220218_H1930002_CX47_BNST_3C_1_P3-2-K20-K3	0.0050	0.76	0.01	1.66e+06	m3c16	2	BNST	m3C	95
HBA_220218_H1930002_CX47_BNST_3C_1_P3-2-K20-K4	0.0058	0.77	0.01	1.68e+06	m3c16	2	BNST	m3C	97
HBA_220218_H1930002_CX47_BNST_3C_1_P3-2-K20-L15	0.0045	0.76	0.01	1.49e+06	m3c16	2	BNST	m3C	95
HBA_220218_H1930002_CX47_BNST_3C_1_P3-2-K20-L16	0.0048	0.75	0.01	1.87e+06	m3c16	2	BNST	m3C	102
HBA_220218_H1930002_CX47_BNST_3C_1_P3-2-K20-L3	0.0052	0.78	0.01	1.10e+06	m3c16	2	BNST	m3C	100
HBA_220218_H1930002_CX47_BNST_3C_1_P3-2-K20-L4	0.0055	0.74	0.01	1.85e+06	m3c16	2	BNST	m3C	102
HBA_220218_H1930002_CX47_BNST_3C_1_P3-2-K20-M15	0.0047	0.76	0.01	1.12e+06	m3c16	2	BNST	m3C	95
HBA_220218_H1930002_CX47_BNST_3C_1_P3-2-K20-M16	0.0051	0.76	0.01	1.90e+06	m3c16	2	BNST	m3C	101
HBA_220218_H1930002_CX47_BNST_3C_1_P3-2-K20-M3	0.0047	0.75	0.01	1.61e+06	m3c16	2	BNST	m3C	101
HBA_220218_H1930002_CX47_BNST_3C_1_P3-2-K20-M4	0.0052	0.76	0.01	1.15e+06	m3c16	2	BNST	m3C	93
HBA_220218_H1930002_CX47_BNST_3C_1_P3-2-K20-N15	0.0058	0.78	0.01	1.31e+06	m3c16	2	BNST	m3C	96
HBA_220218_H1930002_CX47_BNST_3C_1_P3-2-K20-N16	0.0051	0.74	0.01	2.11e+06	m3c16	2	BNST	m3C	100
HBA_220218_H1930002_CX47_BNST_3C_1_P3-2-K20-N3	0.0045	0.74	0.01	1.54e+06	m3c16	2	BNST	m3C	101
HBA_220218_H1930002_CX47_BNST_3C_1_P3-2-K20-N4	0.0054	0.76	0.01	1.92e+06	m3c16	2	BNST	m3C	95
HBA_220218_H1930002_CX47_BNST_3C_1_P3-2-K20-O15	0.0059	0.73	0.01	1.76e+06	m3c16	2	BNST	m3C	102
HBA_220218_H1930002_CX47_BNST_3C_1_P3-2-K20-O16	0.0051	0.76	0.01	1.83e+06	m3c16	2	BNST	m3C	95
HBA_220218_H1930002_CX47_BNST_3C_1_P3-2-K20-O3	0.0053	0.77	0.01	1.81e+06	m3c16	2	BNST	m3C	20
HBA_220218_H1930002_CX47_BNST_3C_1_P3-2-K20-O4	0.0048	0.74	0.01	1.71e+06	m3c16	2	BNST	m3C	100
HBA_220218_H1930002_CX47_BNST_3C_1_P3-2-K20-P15	0.0059	0.75	0.01	2.07e+06	m3c16	2	BNST	m3C	95
HBA_220218_H1930002_CX47_BNST_3C_1_P3-2-K20-P16	0.0049	0.74	0.01	2.96e+06	m3c16	2	BNST	m3C	100
HBA_220218_H1930002_CX47_BNST_3C_1_P3-2-K20-P3	0.0070	0.75	0.01	2.12e+06	m3c16	2	BNST	m3C	100
HBA_220218_H1930002_CX47_BNST_3C_1_P3-2-K20-P4	0.0048	0.76	0.01	2.02e+06	m3c16	2	BNST	m3C	101
HBA_220218_H1930002_CX47_BNST_3C_1_P3-4-K20-A19	0.0051	0.77	0.01	1.80e+06	m3c16	2	BNST	m3C	93
HBA_220218_H1930002_CX47_BNST_3C_1_P3-4-K20-A20	0.0048	0.73	0.01	2.00e+06	m3c16	2	BNST	m3C	102
HBA_220218_H1930002_CX47_BNST_3C_1_P3-4-K20-A7	0.0049	0.76	0.01	2.01e+06	m3c16	2	BNST	m3C	95
HBA_220218_H1930002_CX47_BNST_3C_1_P3-4-K20-A8	0.0060	0.77	0.01	1.70e+06	m3c16	2	BNST	m3C	95
HBA_220218_H1930002_CX47_BNST_3C_1_P3-4-K20-B19	0.0054	0.76	0.01	2.19e+06	m3c16	2	BNST	m3C	102
HBA_220218_H1930002_CX47_BNST_3C_1_P3-4-K20-B20	0.0056	0.77	0.01	2.25e+06	m3c16	2	BNST	m3C	95
HBA_220218_H1930002_CX47_BNST_3C_1_P3-4-K20-B7	0.0050	0.74	0.01	1.17e+06	m3c16	2	BNST	m3C	93
HBA_220218_H1930002_CX47_BNST_3C_1_P3-4-K20-B8	0.0054	0.78	0.01	2.05e+06	m3c16	2	BNST	m3C	95
HBA_220218_H1930002_CX47_BNST_3C_1_P3-4-K20-C19	0.0056	0.76	0.01	1.71e+06	m3c16	2	BNST	m3C	95
HBA_220218_H1930002_CX47_BNST_3C_1_P3-4-K20-C20	0.0051	0.76	0.01	1.96e+06	m3c16	2	BNST	m3C	101
HBA_220218_H1930002_CX47_BNST_3C_1_P3-4-K20-C7	0.0051	0.76	0.01	2.08e+06	m3c16	2	BNST	m3C	101
HBA_220218_H1930002_CX47_BNST_3C_1_P3-4-K20-C8	0.0048	0.77	0.01	2.08e+06	m3c16	2	BNST	m3C	100
HBA_220218_H1930002_CX47_BNST_3C_1_P3-4-K20-D19	0.0069	0.78	0.02	3.02e+06	m3c16	2	BNST	m3C	95
HBA_220218_H1930002_CX47_BNST_3C_1_P3-4-K20-D20	0.0051	0.76	0.01	2.15e+06	m3c16	2	BNST	m3C	102
HBA_220218_H1930002_CX47_BNST_3C_1_P3-4-K20-D7	0.0057	0.77	0.01	2.16e+06	m3c16	2	BNST	m3C	95
HBA_220218_H1930002_CX47_BNST_3C_1_P3-4-K20-D8	0.0056	0.76	0.01	2.13e+06	m3c16	2	BNST	m3C	102
HBA_220218_H1930002_CX47_BNST_3C_1_P3-4-K20-E19	0.0048	0.76	0.01	2.16e+06	m3c16	2	BNST	m3C	101
HBA_220218_H1930002_CX47_BNST_3C_1_P3-4-K20-E20	0.0051	0.76	0.01	2.07e+06	m3c16	2	BNST	m3C	101
HBA_220218_H1930002_CX47_BNST_3C_1_P3-4-K20-E7	0.0052	0.74	0.01	2.15e+06	m3c16	2	BNST	m3C	102
HBA_220218_H1930002_CX47_BNST_3C_1_P3-4-K20-E8	0.0050	0.75	0.01	1.86e+06	m3c16	2	BNST	m3C	101
HBA_220218_H1930002_CX47_BNST_3C_1_P3-4-K20-F19	0.0051	0.75	0.01	2.08e+06	m3c16	2	BNST	m3C	101
HBA_220218_H1930002_CX47_BNST_3C_1_P3-4-K20-F20	0.0056	0.77	0.01	2.00e+06	m3c16	2	BNST	m3C	95
HBA_220218_H1930002_CX47_BNST_3C_1_P3-4-K20-F7	0.0050	0.76	0.01	2.72e+06	m3c16	2	BNST	m3C	104
HBA_220218_H1930002_CX47_BNST_3C_1_P3-4-K20-F8	0.0050	0.74	0.01	2.08e+06	m3c16	2	BNST	m3C	102
HBA_220218_H1930002_CX47_BNST_3C_1_P3-4-K20-G19	0.0051	0.76	0.01	1.78e+06	m3c16	2	BNST	m3C	93
HBA_220218_H1930002_CX47_BNST_3C_1_P3-4-K20-G20	0.0050	0.77	0.01	2.05e+06	m3c16	2	BNST	m3C	95
HBA_220218_H1930002_CX47_BNST_3C_1_P3-4-K20-G7	0.0056	0.77	0.01	2.01e+06	m3c16	2	BNST	m3C	63
HBA_220218_H1930002_CX47_BNST_3C_1_P3-4-K20-G8	0.0051	0.77	0.01	2.18e+06	m3c16	2	BNST	m3C	104
HBA_220218_H1930002_CX47_BNST_3C_1_P3-4-K20-H19	0.0055	0.76	0.01	2.38e+06	m3c16	2	BNST	m3C	95
HBA_220218_H1930002_CX47_BNST_3C_1_P3-4-K20-H7	0.0050	0.74	0.01	2.04e+06	m3c16	2	BNST	m3C	100
HBA_220218_H1930002_CX47_BNST_3C_1_P3-4-K20-H8	0.0050	0.77	0.01	1.58e+06	m3c16	2	BNST	m3C	95
HBA_220218_H1930002_CX47_BNST_3C_1_P3-4-K20-I19	0.0072	0.79	0.02	2.12e+06	m3c16	2	BNST	m3C	21
HBA_220218_H1930002_CX47_BNST_3C_1_P3-4-K20-I7	0.0052	0.76	0.01	2.08e+06	m3c16	2	BNST	m3C	101
HBA_220218_H1930002_CX47_BNST_3C_1_P3-4-K20-I8	0.0044	0.74	0.01	1.73e+06	m3c16	2	BNST	m3C	104
HBA_220218_H1930002_CX47_BNST_3C_1_P3-4-K20-J19	0.0052	0.73	0.01	2.18e+06	m3c16	2	BNST	m3C	102
HBA_220218_H1930002_CX47_BNST_3C_1_P3-4-K20-J20	0.0058	0.78	0.01	2.18e+06	m3c16	2	BNST	m3C	95
HBA_220218_H1930002_CX47_BNST_3C_1_P3-4-K20-J7	0.0042	0.74	0.01	1.65e+06	m3c16	2	BNST	m3C	101
HBA_220218_H1930002_CX47_BNST_3C_1_P3-4-K20-K19	0.0054	0.76	0.01	1.89e+06	m3c16	2	BNST	m3C	95
HBA_220218_H1930002_CX47_BNST_3C_1_P3-4-K20-K20	0.0052	0.76	0.01	2.07e+06	m3c16	2	BNST	m3C	102
HBA_220218_H1930002_CX47_BNST_3C_1_P3-4-K20-K7	0.0050	0.76	0.01	1.92e+06	m3c16	2	BNST	m3C	100
HBA_220218_H1930002_CX47_BNST_3C_1_P3-4-K20-K8	0.0092	0.78	0.03	1.31e+06	m3c16	2	BNST	m3C	28
HBA_220218_H1930002_CX47_BNST_3C_1_P3-4-K20-L19	0.0062	0.78	0.02	1.80e+06	m3c16	2	BNST	m3C	69
HBA_220218_H1930002_CX47_BNST_3C_1_P3-4-K20-L20	0.0073	0.79	0.03	1.92e+06	m3c16	2	BNST	m3C	13
HBA_220218_H1930002_CX47_BNST_3C_1_P3-4-K20-L7	0.0055	0.75	0.01	9.58e+05	m3c16	2	BNST	m3C	102
HBA_220218_H1930002_CX47_BNST_3C_1_P3-4-K20-L8	0.0051	0.77	0.01	1.92e+06	m3c16	2	BNST	m3C	95
HBA_220218_H1930002_CX47_BNST_3C_1_P3-4-K20-M19	0.0074	0.79	0.03	1.88e+06	m3c16	2	BNST	m3C	8
HBA_220218_H1930002_CX47_BNST_3C_1_P3-4-K20-M20	0.0047	0.74	0.01	2.20e+06	m3c16	2	BNST	m3C	102
HBA_220218_H1930002_CX47_BNST_3C_1_P3-4-K20-M7	0.0048	0.72	0.01	8.80e+05	m3c16	2	BNST	m3C	95
HBA_220218_H1930002_CX47_BNST_3C_1_P3-4-K20-N19	0.0054	0.75	0.01	2.83e+06	m3c16	2	BNST	m3C	102
HBA_220218_H1930002_CX47_BNST_3C_1_P3-4-K20-N20	0.0053	0.76	0.01	2.23e+06	m3c16	2	BNST	m3C	95
HBA_220218_H1930002_CX47_BNST_3C_1_P3-4-K20-N7	0.0053	0.73	0.01	1.97e+06	m3c16	2	BNST	m3C	102
HBA_220218_H1930002_CX47_BNST_3C_1_P3-4-K20-N8	0.0054	0.77	0.01	2.01e+06	m3c16	2	BNST	m3C	95
HBA_220218_H1930002_CX47_BNST_3C_1_P3-4-K20-O19	0.0051	0.76	0.01	2.44e+06	m3c16	2	BNST	m3C	93
HBA_220218_H1930002_CX47_BNST_3C_1_P3-4-K20-O20	0.0051	0.78	0.01	2.05e+06	m3c16	2	BNST	m3C	95
HBA_220218_H1930002_CX47_BNST_3C_1_P3-4-K20-O8	0.0068	0.79	0.02	1.99e+06	m3c16	2	BNST	m3C	96
HBA_220218_H1930002_CX47_BNST_3C_1_P3-4-K20-P19	0.0063	0.77	0.01	1.28e+06	m3c16	2	BNST	m3C	95
HBA_220218_H1930002_CX47_BNST_3C_1_P3-4-K20-P20	0.0057	0.76	0.01	2.15e+06	m3c16	2	BNST	m3C	95
HBA_220218_H1930002_CX47_BNST_3C_1_P3-4-K20-P7	0.0055	0.77	0.01	1.27e+06	m3c16	2	BNST	m3C	93
HBA_220218_H1930002_CX47_BNST_3C_1_P3-4-K20-P8	0.0053	0.76	0.01	2.12e+06	m3c16	2	BNST	m3C	104
HBA_220218_H1930002_CX47_BNST_3C_1_P3-5-K20-A10	0.0060	0.77	0.01	1.46e+06	m3c16	2	BNST	m3C	95
HBA_220218_H1930002_CX47_BNST_3C_1_P3-5-K20-A21	0.0045	0.76	0.01	1.99e+06	m3c16	2	BNST	m3C	95
HBA_220218_H1930002_CX47_BNST_3C_1_P3-5-K20-A22	0.0048	0.76	0.01	1.44e+06	m3c16	2	BNST	m3C	95
HBA_220218_H1930002_CX47_BNST_3C_1_P3-5-K20-A9	0.0052	0.78	0.01	1.51e+06	m3c16	2	BNST	m3C	93
HBA_220218_H1930002_CX47_BNST_3C_1_P3-5-K20-B10	0.0050	0.75	0.01	1.45e+06	m3c16	2	BNST	m3C	102
HBA_220218_H1930002_CX47_BNST_3C_1_P3-5-K20-B21	0.0059	0.77	0.01	1.80e+06	m3c16	2	BNST	m3C	96
HBA_220218_H1930002_CX47_BNST_3C_1_P3-5-K20-B22	0.0059	0.77	0.02	1.03e+06	m3c16	2	BNST	m3C	93
HBA_220218_H1930002_CX47_BNST_3C_1_P3-5-K20-B9	0.0050	0.73	0.01	1.64e+06	m3c16	2	BNST	m3C	100
HBA_220218_H1930002_CX47_BNST_3C_1_P3-5-K20-C10	0.0053	0.75	0.01	1.73e+06	m3c16	2	BNST	m3C	102
HBA_220218_H1930002_CX47_BNST_3C_1_P3-5-K20-C21	0.0052	0.76	0.01	1.80e+06	m3c16	2	BNST	m3C	102
HBA_220218_H1930002_CX47_BNST_3C_1_P3-5-K20-C22	0.0046	0.74	0.01	1.75e+06	m3c16	2	BNST	m3C	100
HBA_220218_H1930002_CX47_BNST_3C_1_P3-5-K20-C9	0.0048	0.74	0.01	1.68e+06	m3c16	2	BNST	m3C	100
HBA_220218_H1930002_CX47_BNST_3C_1_P3-5-K20-D10	0.0051	0.76	0.01	1.75e+06	m3c16	2	BNST	m3C	101
HBA_220218_H1930002_CX47_BNST_3C_1_P3-5-K20-D21	0.0057	0.76	0.01	1.90e+06	m3c16	2	BNST	m3C	95
HBA_220218_H1930002_CX47_BNST_3C_1_P3-5-K20-D22	0.0141	0.81	0.06	1.72e+06	m3c16	2	BNST	m3C	69
HBA_220218_H1930002_CX47_BNST_3C_1_P3-5-K20-D9	0.0053	0.73	0.01	1.76e+06	m3c16	2	BNST	m3C	102
HBA_220218_H1930002_CX47_BNST_3C_1_P3-5-K20-E10	0.0055	0.75	0.01	1.75e+06	m3c16	2	BNST	m3C	101
HBA_220218_H1930002_CX47_BNST_3C_1_P3-5-K20-E21	0.0052	0.76	0.01	2.22e+06	m3c16	2	BNST	m3C	100
HBA_220218_H1930002_CX47_BNST_3C_1_P3-5-K20-E22	0.0058	0.77	0.01	2.05e+06	m3c16	2	BNST	m3C	102
HBA_220218_H1930002_CX47_BNST_3C_1_P3-5-K20-E9	0.0051	0.75	0.01	1.53e+06	m3c16	2	BNST	m3C	102
HBA_220218_H1930002_CX47_BNST_3C_1_P3-5-K20-F10	0.0053	0.75	0.01	1.79e+06	m3c16	2	BNST	m3C	102
HBA_220218_H1930002_CX47_BNST_3C_1_P3-5-K20-F21	0.0052	0.75	0.01	1.80e+06	m3c16	2	BNST	m3C	95
HBA_220218_H1930002_CX47_BNST_3C_1_P3-5-K20-F22	0.0079	0.80	0.03	1.64e+06	m3c16	2	BNST	m3C	26
HBA_220218_H1930002_CX47_BNST_3C_1_P3-5-K20-F9	0.0051	0.76	0.01	1.92e+06	m3c16	2	BNST	m3C	101
HBA_220218_H1930002_CX47_BNST_3C_1_P3-5-K20-G10	0.0053	0.75	0.01	1.52e+06	m3c16	2	BNST	m3C	102
HBA_220218_H1930002_CX47_BNST_3C_1_P3-5-K20-G21	0.0049	0.76	0.01	1.86e+06	m3c16	2	BNST	m3C	102
HBA_220218_H1930002_CX47_BNST_3C_1_P3-5-K20-G22	0.0054	0.74	0.01	1.87e+06	m3c16	2	BNST	m3C	102
HBA_220218_H1930002_CX47_BNST_3C_1_P3-5-K20-G9	0.0044	0.79	0.01	1.65e+06	m3c16	2	BNST	m3C	100
HBA_220218_H1930002_CX47_BNST_3C_1_P3-5-K20-H10	0.0051	0.75	0.01	1.10e+06	m3c16	2	BNST	m3C	101
HBA_220218_H1930002_CX47_BNST_3C_1_P3-5-K20-H21	0.0055	0.77	0.01	1.88e+06	m3c16	2	BNST	m3C	95
HBA_220218_H1930002_CX47_BNST_3C_1_P3-5-K20-H22	0.0055	0.77	0.01	2.42e+06	m3c16	2	BNST	m3C	95
HBA_220218_H1930002_CX47_BNST_3C_1_P3-5-K20-H9	0.0049	0.74	0.01	1.40e+06	m3c16	2	BNST	m3C	95
HBA_220218_H1930002_CX47_BNST_3C_1_P3-5-K20-I10	0.0051	0.76	0.01	1.34e+06	m3c16	2	BNST	m3C	20
HBA_220218_H1930002_CX47_BNST_3C_1_P3-5-K20-I21	0.0054	0.77	0.01	1.91e+06	m3c16	2	BNST	m3C	95
HBA_220218_H1930002_CX47_BNST_3C_1_P3-5-K20-I22	0.0133	0.82	0.06	8.62e+05	m3c16	2	BNST	m3C	69
HBA_220218_H1930002_CX47_BNST_3C_1_P3-5-K20-I9	0.0044	0.77	0.01	1.45e+06	m3c16	2	BNST	m3C	100
HBA_220218_H1930002_CX47_BNST_3C_1_P3-5-K20-J10	0.0047	0.75	0.01	1.88e+06	m3c16	2	BNST	m3C	100
HBA_220218_H1930002_CX47_BNST_3C_1_P3-5-K20-J21	0.0060	0.77	0.01	2.04e+06	m3c16	2	BNST	m3C	95
HBA_220218_H1930002_CX47_BNST_3C_1_P3-5-K20-J22	0.0052	0.74	0.01	1.71e+06	m3c16	2	BNST	m3C	102
HBA_220218_H1930002_CX47_BNST_3C_1_P3-5-K20-J9	0.0077	0.79	0.03	1.35e+06	m3c16	2	BNST	m3C	26
HBA_220218_H1930002_CX47_BNST_3C_1_P3-5-K20-K10	0.0052	0.77	0.01	1.65e+06	m3c16	2	BNST	m3C	95
HBA_220218_H1930002_CX47_BNST_3C_1_P3-5-K20-K21	0.0052	0.74	0.01	1.96e+06	m3c16	2	BNST	m3C	101
HBA_220218_H1930002_CX47_BNST_3C_1_P3-5-K20-K22	0.0056	0.75	0.01	1.53e+06	m3c16	2	BNST	m3C	102
HBA_220218_H1930002_CX47_BNST_3C_1_P3-5-K20-K9	0.0046	0.74	0.01	9.79e+05	m3c16	2	BNST	m3C	101
HBA_220218_H1930002_CX47_BNST_3C_1_P3-5-K20-L10	0.0050	0.77	0.01	1.48e+06	m3c16	2	BNST	m3C	95
HBA_220218_H1930002_CX47_BNST_3C_1_P3-5-K20-L21	0.0053	0.74	0.01	1.83e+06	m3c16	2	BNST	m3C	102
HBA_220218_H1930002_CX47_BNST_3C_1_P3-5-K20-L22	0.0054	0.74	0.01	1.64e+06	m3c16	2	BNST	m3C	102
HBA_220218_H1930002_CX47_BNST_3C_1_P3-5-K20-L9	0.0050	0.76	0.01	1.61e+06	m3c16	2	BNST	m3C	95
HBA_220218_H1930002_CX47_BNST_3C_1_P3-5-K20-M10	0.0078	0.79	0.03	1.47e+06	m3c16	2	BNST	m3C	7
HBA_220218_H1930002_CX47_BNST_3C_1_P3-5-K20-M21	0.0063	0.78	0.01	2.28e+06	m3c16	2	BNST	m3C	20
HBA_220218_H1930002_CX47_BNST_3C_1_P3-5-K20-M22	0.0052	0.73	0.01	1.64e+06	m3c16	2	BNST	m3C	102
HBA_220218_H1930002_CX47_BNST_3C_1_P3-5-K20-N10	0.0060	0.78	0.01	1.70e+06	m3c16	2	BNST	m3C	63
HBA_220218_H1930002_CX47_BNST_3C_1_P3-5-K20-N21	0.0049	0.76	0.01	1.52e+06	m3c16	2	BNST	m3C	95
HBA_220218_H1930002_CX47_BNST_3C_1_P3-5-K20-N22	0.0055	0.76	0.01	1.51e+06	m3c16	2	BNST	m3C	101
HBA_220218_H1930002_CX47_BNST_3C_1_P3-5-K20-N9	0.0055	0.76	0.01	1.74e+06	m3c16	2	BNST	m3C	95
HBA_220218_H1930002_CX47_BNST_3C_1_P3-5-K20-O10	0.0050	0.76	0.01	1.48e+06	m3c16	2	BNST	m3C	101
HBA_220218_H1930002_CX47_BNST_3C_1_P3-5-K20-O21	0.0050	0.75	0.01	1.98e+06	m3c16	2	BNST	m3C	100
HBA_220218_H1930002_CX47_BNST_3C_1_P3-5-K20-O22	0.0054	0.77	0.01	1.41e+06	m3c16	2	BNST	m3C	95
HBA_220218_H1930002_CX47_BNST_3C_1_P3-5-K20-O9	0.0056	0.77	0.01	1.42e+06	m3c16	2	BNST	m3C	63
HBA_220218_H1930002_CX47_BNST_3C_1_P3-5-K20-P10	0.0050	0.76	0.01	1.58e+06	m3c16	2	BNST	m3C	101
HBA_220218_H1930002_CX47_BNST_3C_1_P3-5-K20-P21	0.0072	0.78	0.02	1.76e+06	m3c16	2	BNST	m3C	8
HBA_220218_H1930002_CX47_BNST_3C_1_P3-5-K20-P22	0.0060	0.78	0.01	2.11e+06	m3c16	2	BNST	m3C	95
HBA_220218_H1930002_CX47_BNST_3C_1_P3-5-K20-P9	0.0055	0.74	0.01	1.94e+06	m3c16	2	BNST	m3C	106
HBA_220218_H1930002_CX47_BNST_3C_1_P3-6-K20-A11	0.0049	0.74	0.01	1.20e+06	m3c16	2	BNST	m3C	101
HBA_220218_H1930002_CX47_BNST_3C_1_P3-6-K20-A12	0.0058	0.77	0.01	1.99e+06	m3c16	2	BNST	m3C	95
HBA_220218_H1930002_CX47_BNST_3C_1_P3-6-K20-A23	0.0047	0.77	0.01	1.88e+06	m3c16	2	BNST	m3C	95
HBA_220218_H1930002_CX47_BNST_3C_1_P3-6-K20-A24	0.0049	0.76	0.01	1.60e+06	m3c16	2	BNST	m3C	102
HBA_220218_H1930002_CX47_BNST_3C_1_P3-6-K20-B11	0.0053	0.77	0.01	1.92e+06	m3c16	2	BNST	m3C	95
HBA_220218_H1930002_CX47_BNST_3C_1_P3-6-K20-B12	0.0053	0.76	0.01	2.07e+06	m3c16	2	BNST	m3C	95
HBA_220218_H1930002_CX47_BNST_3C_1_P3-6-K20-B23	0.0050	0.76	0.01	1.73e+06	m3c16	2	BNST	m3C	101
HBA_220218_H1930002_CX47_BNST_3C_1_P3-6-K20-B24	0.0049	0.75	0.01	1.47e+06	m3c16	2	BNST	m3C	102
HBA_220218_H1930002_CX47_BNST_3C_1_P3-6-K20-C11	0.0052	0.76	0.01	1.82e+06	m3c16	2	BNST	m3C	101
HBA_220218_H1930002_CX47_BNST_3C_1_P3-6-K20-C12	0.0045	0.75	0.01	9.81e+05	m3c16	2	BNST	m3C	95
HBA_220218_H1930002_CX47_BNST_3C_1_P3-6-K20-C23	0.0053	0.76	0.01	1.86e+06	m3c16	2	BNST	m3C	102
HBA_220218_H1930002_CX47_BNST_3C_1_P3-6-K20-C24	0.0048	0.74	0.01	1.83e+06	m3c16	2	BNST	m3C	102
HBA_220218_H1930002_CX47_BNST_3C_1_P3-6-K20-D11	0.0051	0.78	0.01	1.86e+06	m3c16	2	BNST	m3C	95
HBA_220218_H1930002_CX47_BNST_3C_1_P3-6-K20-D12	0.0056	0.74	0.01	1.96e+06	m3c16	2	BNST	m3C	102
HBA_220218_H1930002_CX47_BNST_3C_1_P3-6-K20-D23	0.0050	0.75	0.01	1.93e+06	m3c16	2	BNST	m3C	101
HBA_220218_H1930002_CX47_BNST_3C_1_P3-6-K20-D24	0.0043	0.75	0.01	1.46e+06	m3c16	2	BNST	m3C	95
HBA_220218_H1930002_CX47_BNST_3C_1_P3-6-K20-E11	0.0050	0.73	0.01	2.25e+06	m3c16	2	BNST	m3C	101
HBA_220218_H1930002_CX47_BNST_3C_1_P3-6-K20-E12	0.0050	0.74	0.01	1.33e+06	m3c16	2	BNST	m3C	105
HBA_220218_H1930002_CX47_BNST_3C_1_P3-6-K20-E23	0.0048	0.75	0.01	1.67e+06	m3c16	2	BNST	m3C	101
HBA_220218_H1930002_CX47_BNST_3C_1_P3-6-K20-E24	0.0049	0.72	0.01	1.39e+06	m3c16	2	BNST	m3C	102
HBA_220218_H1930002_CX47_BNST_3C_1_P3-6-K20-F11	0.0048	0.74	0.01	1.60e+06	m3c16	2	BNST	m3C	101
HBA_220218_H1930002_CX47_BNST_3C_1_P3-6-K20-F12	0.0049	0.73	0.01	2.14e+06	m3c16	2	BNST	m3C	100
HBA_220218_H1930002_CX47_BNST_3C_1_P3-6-K20-F23	0.0054	0.74	0.01	1.71e+06	m3c16	2	BNST	m3C	101
HBA_220218_H1930002_CX47_BNST_3C_1_P3-6-K20-F24	0.0055	0.76	0.01	7.61e+05	m3c16	2	BNST	m3C	93
HBA_220218_H1930002_CX47_BNST_3C_1_P3-6-K20-G11	0.0053	0.77	0.01	2.02e+06	m3c16	2	BNST	m3C	95
HBA_220218_H1930002_CX47_BNST_3C_1_P3-6-K20-G12	0.0051	0.76	0.01	1.67e+06	m3c16	2	BNST	m3C	95
HBA_220218_H1930002_CX47_BNST_3C_1_P3-6-K20-G23	0.0048	0.77	0.01	1.69e+06	m3c16	2	BNST	m3C	95
HBA_220218_H1930002_CX47_BNST_3C_1_P3-6-K20-G24	0.0052	0.75	0.01	1.72e+06	m3c16	2	BNST	m3C	93
HBA_220218_H1930002_CX47_BNST_3C_1_P3-6-K20-H11	0.0048	0.74	0.01	1.53e+06	m3c16	2	BNST	m3C	101
HBA_220218_H1930002_CX47_BNST_3C_1_P3-6-K20-H12	0.0048	0.72	0.01	1.66e+06	m3c16	2	BNST	m3C	100
HBA_220218_H1930002_CX47_BNST_3C_1_P3-6-K20-H23	0.0056	0.77	0.01	2.24e+06	m3c16	2	BNST	m3C	95
HBA_220218_H1930002_CX47_BNST_3C_1_P3-6-K20-H24	0.0053	0.74	0.01	2.18e+06	m3c16	2	BNST	m3C	102
HBA_220218_H1930002_CX47_BNST_3C_1_P3-6-K20-I11	0.0053	0.76	0.01	1.45e+06	m3c16	2	BNST	m3C	96
HBA_220218_H1930002_CX47_BNST_3C_1_P3-6-K20-I12	0.0045	0.68	0.01	1.66e+06	m3c16	2	BNST	m3C	106
HBA_220218_H1930002_CX47_BNST_3C_1_P3-6-K20-I23	0.0054	0.76	0.01	1.77e+06	m3c16	2	BNST	m3C	101
HBA_220218_H1930002_CX47_BNST_3C_1_P3-6-K20-I24	0.0054	0.75	0.01	1.66e+06	m3c16	2	BNST	m3C	101
HBA_220218_H1930002_CX47_BNST_3C_1_P3-6-K20-J11	0.0050	0.75	0.01	1.77e+06	m3c16	2	BNST	m3C	101
HBA_220218_H1930002_CX47_BNST_3C_1_P3-6-K20-J12	0.0050	0.74	0.01	2.05e+06	m3c16	2	BNST	m3C	101
HBA_220218_H1930002_CX47_BNST_3C_1_P3-6-K20-J23	0.0060	0.77	0.01	1.91e+06	m3c16	2	BNST	m3C	102
HBA_220218_H1930002_CX47_BNST_3C_1_P3-6-K20-J24	0.0052	0.75	0.01	1.79e+06	m3c16	2	BNST	m3C	102
HBA_220218_H1930002_CX47_BNST_3C_1_P3-6-K20-K11	0.0051	0.73	0.01	1.45e+06	m3c16	2	BNST	m3C	100
HBA_220218_H1930002_CX47_BNST_3C_1_P3-6-K20-K12	0.0052	0.76	0.01	1.69e+06	m3c16	2	BNST	m3C	101
HBA_220218_H1930002_CX47_BNST_3C_1_P3-6-K20-K23	0.0049	0.75	0.01	2.12e+06	m3c16	2	BNST	m3C	101
HBA_220218_H1930002_CX47_BNST_3C_1_P3-6-K20-K24	0.0041	0.74	0.01	1.28e+06	m3c16	2	BNST	m3C	102
HBA_220218_H1930002_CX47_BNST_3C_1_P3-6-K20-L11	0.0047	0.78	0.01	1.94e+06	m3c16	2	BNST	m3C	100
HBA_220218_H1930002_CX47_BNST_3C_1_P3-6-K20-L12	0.0050	0.76	0.01	1.63e+06	m3c16	2	BNST	m3C	100
HBA_220218_H1930002_CX47_BNST_3C_1_P3-6-K20-L23	0.0056	0.78	0.01	1.91e+06	m3c16	2	BNST	m3C	100
HBA_220218_H1930002_CX47_BNST_3C_1_P3-6-K20-L24	0.0053	0.75	0.01	1.90e+06	m3c16	2	BNST	m3C	102
HBA_220218_H1930002_CX47_BNST_3C_1_P3-6-K20-M11	0.0058	0.77	0.01	1.65e+06	m3c16	2	BNST	m3C	95
HBA_220218_H1930002_CX47_BNST_3C_1_P3-6-K20-M12	0.0097	0.73	0.02	9.84e+05	m3c16	2	BNST	m3C	101
HBA_220218_H1930002_CX47_BNST_3C_1_P3-6-K20-M23	0.0049	0.71	0.01	7.52e+05	m3c16	2	BNST	m3C	102
HBA_220218_H1930002_CX47_BNST_3C_1_P3-6-K20-M24	0.0052	0.75	0.01	1.69e+06	m3c16	2	BNST	m3C	101
HBA_220218_H1930002_CX47_BNST_3C_1_P3-6-K20-N11	0.0048	0.78	0.01	1.69e+06	m3c16	2	BNST	m3C	100
HBA_220218_H1930002_CX47_BNST_3C_1_P3-6-K20-N12	0.0052	0.77	0.01	1.70e+06	m3c16	2	BNST	m3C	95
HBA_220218_H1930002_CX47_BNST_3C_1_P3-6-K20-N23	0.0050	0.75	0.01	2.05e+06	m3c16	2	BNST	m3C	102
HBA_220218_H1930002_CX47_BNST_3C_1_P3-6-K20-N24	0.0048	0.73	0.01	1.60e+06	m3c16	2	BNST	m3C	100
HBA_220218_H1930002_CX47_BNST_3C_1_P3-6-K20-O11	0.0053	0.75	0.01	1.95e+06	m3c16	2	BNST	m3C	102
HBA_220218_H1930002_CX47_BNST_3C_1_P3-6-K20-O12	0.0054	0.76	0.01	1.15e+06	m3c16	2	BNST	m3C	93
HBA_220218_H1930002_CX47_BNST_3C_1_P3-6-K20-O23	0.0050	0.75	0.01	2.17e+06	m3c16	2	BNST	m3C	102
HBA_220218_H1930002_CX47_BNST_3C_1_P3-6-K20-O24	0.0051	0.77	0.01	9.82e+05	m3c16	2	BNST	m3C	95
HBA_220218_H1930002_CX47_BNST_3C_1_P3-6-K20-P11	0.0050	0.76	0.01	1.82e+06	m3c16	2	BNST	m3C	102
HBA_220218_H1930002_CX47_BNST_3C_1_P3-6-K20-P12	0.0056	0.76	0.01	1.75e+06	m3c16	2	BNST	m3C	101
HBA_220218_H1930002_CX47_BNST_3C_1_P3-6-K20-P23	0.0055	0.74	0.01	1.54e+06	m3c16	2	BNST	m3C	102
HBA_220218_H1930002_CX47_BNST_3C_1_P3-6-K20-P24	0.0046	0.74	0.01	1.43e+06	m3c16	2	BNST	m3C	100
HBA_220218_H1930002_CX47_BNST_3C_1_P3-3-K20-A17	0.0035	0.75	0.00	1.81e+06	m3c16	2	BNST	m3C	100
HBA_220218_H1930002_CX47_BNST_3C_1_P3-3-K20-A18	0.0040	0.77	0.01	1.54e+06	m3c16	2	BNST	m3C	104
HBA_220218_H1930002_CX47_BNST_3C_1_P3-3-K20-A5	0.0039	0.77	0.01	1.71e+06	m3c16	2	BNST	m3C	104
HBA_220218_H1930002_CX47_BNST_3C_1_P3-3-K20-A6	0.0052	0.75	0.01	2.07e+06	m3c16	2	BNST	m3C	101
HBA_220218_H1930002_CX47_BNST_3C_1_P3-3-K20-B17	0.0056	0.76	0.01	2.30e+06	m3c16	2	BNST	m3C	95
HBA_220218_H1930002_CX47_BNST_3C_1_P3-3-K20-B18	0.0052	0.75	0.01	1.88e+06	m3c16	2	BNST	m3C	95
HBA_220218_H1930002_CX47_BNST_3C_1_P3-3-K20-B5	0.0052	0.75	0.01	2.00e+06	m3c16	2	BNST	m3C	102
HBA_220218_H1930002_CX47_BNST_3C_1_P3-3-K20-B6	0.0050	0.76	0.01	2.40e+06	m3c16	2	BNST	m3C	95
HBA_220218_H1930002_CX47_BNST_3C_1_P3-3-K20-C17	0.0050	0.76	0.01	1.98e+06	m3c16	2	BNST	m3C	95
HBA_220218_H1930002_CX47_BNST_3C_1_P3-3-K20-C18	0.0049	0.78	0.01	2.17e+06	m3c16	2	BNST	m3C	100
HBA_220218_H1930002_CX47_BNST_3C_1_P3-3-K20-C5	0.0054	0.76	0.01	2.07e+06	m3c16	2	BNST	m3C	95
HBA_220218_H1930002_CX47_BNST_3C_1_P3-3-K20-C6	0.0051	0.76	0.01	2.21e+06	m3c16	2	BNST	m3C	101
HBA_220218_H1930002_CX47_BNST_3C_1_P3-3-K20-D17	0.0053	0.75	0.01	2.14e+06	m3c16	2	BNST	m3C	95
HBA_220218_H1930002_CX47_BNST_3C_1_P3-3-K20-D18	0.0052	0.76	0.01	2.11e+06	m3c16	2	BNST	m3C	95
HBA_220218_H1930002_CX47_BNST_3C_1_P3-3-K20-D5	0.0060	0.76	0.01	1.95e+06	m3c16	2	BNST	m3C	95
HBA_220218_H1930002_CX47_BNST_3C_1_P3-3-K20-D6	0.0046	0.76	0.01	1.65e+06	m3c16	2	BNST	m3C	101
HBA_220218_H1930002_CX47_BNST_3C_1_P3-3-K20-E17	0.0054	0.77	0.01	2.26e+06	m3c16	2	BNST	m3C	95
HBA_220218_H1930002_CX47_BNST_3C_1_P3-3-K20-E18	0.0127	0.75	0.02	3.25e+06	m3c16	2	BNST	m3C	104
HBA_220218_H1930002_CX47_BNST_3C_1_P3-3-K20-E5	0.0052	0.76	0.01	1.38e+06	m3c16	2	BNST	m3C	95
HBA_220218_H1930002_CX47_BNST_3C_1_P3-3-K20-E6	0.0046	0.75	0.01	1.65e+06	m3c16	2	BNST	m3C	95
HBA_220218_H1930002_CX47_BNST_3C_1_P3-3-K20-F18	0.0054	0.76	0.01	1.24e+06	m3c16	2	BNST	m3C	102
HBA_220218_H1930002_CX47_BNST_3C_1_P3-3-K20-F5	0.0052	0.74	0.01	1.76e+06	m3c16	2	BNST	m3C	101
HBA_220218_H1930002_CX47_BNST_3C_1_P3-3-K20-F6	0.0058	0.78	0.01	1.66e+06	m3c16	2	BNST	m3C	20
HBA_220218_H1930002_CX47_BNST_3C_1_P3-3-K20-G5	0.0048	0.73	0.01	1.83e+06	m3c16	2	BNST	m3C	101
HBA_220218_H1930002_CX47_BNST_3C_1_P3-3-K20-G6	0.0051	0.75	0.01	1.90e+06	m3c16	2	BNST	m3C	102
HBA_220218_H1930002_CX47_BNST_3C_1_P3-3-K20-H17	0.0066	0.78	0.02	2.07e+06	m3c16	2	BNST	m3C	95
HBA_220218_H1930002_CX47_BNST_3C_1_P3-3-K20-H18	0.0050	0.79	0.01	2.09e+06	m3c16	2	BNST	m3C	100
HBA_220218_H1930002_CX47_BNST_3C_1_P3-3-K20-H5	0.0059	0.77	0.01	1.98e+06	m3c16	2	BNST	m3C	95
HBA_220218_H1930002_CX47_BNST_3C_1_P3-3-K20-H6	0.0087	0.79	0.04	2.03e+06	m3c16	2	BNST	m3C	69
HBA_220218_H1930002_CX47_BNST_3C_1_P3-3-K20-I17	0.0048	0.76	0.01	1.67e+06	m3c16	2	BNST	m3C	95
HBA_220218_H1930002_CX47_BNST_3C_1_P3-3-K20-I18	0.0051	0.76	0.01	1.92e+06	m3c16	2	BNST	m3C	95
HBA_220218_H1930002_CX47_BNST_3C_1_P3-3-K20-I5	0.0055	0.76	0.01	1.95e+06	m3c16	2	BNST	m3C	95
HBA_220218_H1930002_CX47_BNST_3C_1_P3-3-K20-I6	0.0056	0.77	0.01	1.04e+06	m3c16	2	BNST	m3C	93
HBA_220218_H1930002_CX47_BNST_3C_1_P3-3-K20-J18	0.0053	0.78	0.02	1.58e+06	m3c16	2	BNST	m3C	96
HBA_220218_H1930002_CX47_BNST_3C_1_P3-3-K20-J5	0.0052	0.76	0.01	1.76e+06	m3c16	2	BNST	m3C	95
HBA_220218_H1930002_CX47_BNST_3C_1_P3-3-K20-K17	0.0054	0.78	0.01	1.97e+06	m3c16	2	BNST	m3C	93
HBA_220218_H1930002_CX47_BNST_3C_1_P3-3-K20-K18	0.0054	0.75	0.01	1.96e+06	m3c16	2	BNST	m3C	102
HBA_220218_H1930002_CX47_BNST_3C_1_P3-3-K20-K5	0.0069	0.79	0.02	1.81e+06	m3c16	2	BNST	m3C	21
HBA_220218_H1930002_CX47_BNST_3C_1_P3-3-K20-K6	0.0050	0.73	0.01	1.74e+06	m3c16	2	BNST	m3C	101
HBA_220218_H1930002_CX47_BNST_3C_1_P3-3-K20-L17	0.0052	0.75	0.01	2.03e+06	m3c16	2	BNST	m3C	104
HBA_220218_H1930002_CX47_BNST_3C_1_P3-3-K20-L18	0.0060	0.77	0.01	1.31e+06	m3c16	2	BNST	m3C	93
HBA_220218_H1930002_CX47_BNST_3C_1_P3-3-K20-L5	0.0054	0.75	0.01	1.80e+06	m3c16	2	BNST	m3C	101
HBA_220218_H1930002_CX47_BNST_3C_1_P3-3-K20-L6	0.0046	0.76	0.01	1.78e+06	m3c16	2	BNST	m3C	101
HBA_220218_H1930002_CX47_BNST_3C_1_P3-3-K20-M17	0.0051	0.76	0.01	1.34e+06	m3c16	2	BNST	m3C	95
HBA_220218_H1930002_CX47_BNST_3C_1_P3-3-K20-M18	0.0047	0.77	0.01	2.03e+06	m3c16	2	BNST	m3C	104
HBA_220218_H1930002_CX47_BNST_3C_1_P3-3-K20-M5	0.0062	0.79	0.02	8.78e+05	m3c16	2	BNST	m3C	69
HBA_220218_H1930002_CX47_BNST_3C_1_P3-3-K20-M6	0.0097	0.80	0.04	1.62e+06	m3c16	2	BNST	m3C	74
HBA_220218_H1930002_CX47_BNST_3C_1_P3-3-K20-N17	0.0055	0.77	0.01	2.81e+06	m3c16	2	BNST	m3C	95
HBA_220218_H1930002_CX47_BNST_3C_1_P3-3-K20-N18	0.0048	0.74	0.01	1.98e+06	m3c16	2	BNST	m3C	102
HBA_220218_H1930002_CX47_BNST_3C_1_P3-3-K20-N5	0.0052	0.77	0.01	1.26e+06	m3c16	2	BNST	m3C	95
HBA_220218_H1930002_CX47_BNST_3C_1_P3-3-K20-N6	0.0052	0.79	0.01	1.76e+06	m3c16	2	BNST	m3C	100
HBA_220218_H1930002_CX47_BNST_3C_1_P3-3-K20-O17	0.0052	0.74	0.01	1.69e+06	m3c16	2	BNST	m3C	100
HBA_220218_H1930002_CX47_BNST_3C_1_P3-3-K20-O18	0.0076	0.78	0.03	1.73e+06	m3c16	2	BNST	m3C	11
HBA_220218_H1930002_CX47_BNST_3C_1_P3-3-K20-O5	0.0050	0.77	0.01	1.60e+06	m3c16	2	BNST	m3C	95
HBA_220218_H1930002_CX47_BNST_3C_1_P3-3-K20-O6	0.0048	0.73	0.01	1.79e+06	m3c16	2	BNST	m3C	102
HBA_220218_H1930002_CX47_BNST_3C_1_P3-3-K20-P17	0.0060	0.78	0.01	1.07e+06	m3c16	2	BNST	m3C	93
HBA_220218_H1930002_CX47_BNST_3C_1_P3-3-K20-P18	0.0096	0.76	0.01	1.54e+06	m3c16	2	BNST	m3C	101
HBA_220218_H1930002_CX47_BNST_3C_1_P3-3-K20-P5	0.0053	0.75	0.01	1.79e+06	m3c16	2	BNST	m3C	101
HBA_220218_H1930002_CX47_BNST_3C_1_P3-3-K20-P6	0.0055	0.77	0.01	1.84e+06	m3c16	2	BNST	m3C	95
HBA_220218_H1930002_CX47_BNST_3C_1_P4-4-E22-A19	0.0057	0.76	0.01	1.17e+06	m3c16	2	BNST	m3C	101
HBA_220218_H1930002_CX47_BNST_3C_1_P4-4-E22-A20	0.0063	0.79	0.02	1.87e+06	m3c16	2	BNST	m3C	88
HBA_220218_H1930002_CX47_BNST_3C_1_P4-4-E22-A7	0.0043	0.75	0.01	1.92e+06	m3c16	2	BNST	m3C	101
HBA_220218_H1930002_CX47_BNST_3C_1_P4-4-E22-A8	0.0051	0.76	0.01	2.03e+06	m3c16	2	BNST	m3C	95
HBA_220218_H1930002_CX47_BNST_3C_1_P4-4-E22-B19	0.0054	0.75	0.01	2.15e+06	m3c16	2	BNST	m3C	101
HBA_220218_H1930002_CX47_BNST_3C_1_P4-4-E22-B20	0.0051	0.79	0.01	2.34e+06	m3c16	2	BNST	m3C	100
HBA_220218_H1930002_CX47_BNST_3C_1_P4-4-E22-B7	0.0050	0.76	0.01	2.14e+06	m3c16	2	BNST	m3C	104
HBA_220218_H1930002_CX47_BNST_3C_1_P4-4-E22-B8	0.0047	0.73	0.01	2.26e+06	m3c16	2	BNST	m3C	100
HBA_220218_H1930002_CX47_BNST_3C_1_P4-4-E22-C19	0.0049	0.75	0.01	2.10e+06	m3c16	2	BNST	m3C	102
HBA_220218_H1930002_CX47_BNST_3C_1_P4-4-E22-C20	0.0052	0.76	0.01	2.10e+06	m3c16	2	BNST	m3C	95
HBA_220218_H1930002_CX47_BNST_3C_1_P4-4-E22-C7	0.0076	0.79	0.03	2.31e+06	m3c16	2	BNST	m3C	21
HBA_220218_H1930002_CX47_BNST_3C_1_P4-4-E22-C8	0.0071	0.79	0.03	1.98e+06	m3c16	2	BNST	m3C	74
HBA_220218_H1930002_CX47_BNST_3C_1_P4-4-E22-D19	0.0052	0.77	0.01	2.02e+06	m3c16	2	BNST	m3C	104
HBA_220218_H1930002_CX47_BNST_3C_1_P4-4-E22-D20	0.0053	0.78	0.01	1.76e+06	m3c16	2	BNST	m3C	63
HBA_220218_H1930002_CX47_BNST_3C_1_P4-4-E22-D7	0.0210	0.77	0.03	1.97e+06	m3c16	2	BNST	m3C	95
HBA_220218_H1930002_CX47_BNST_3C_1_P4-4-E22-D8	0.0052	0.76	0.01	1.90e+06	m3c16	2	BNST	m3C	102
HBA_220218_H1930002_CX47_BNST_3C_1_P4-4-E22-E19	0.0045	0.76	0.01	2.17e+06	m3c16	2	BNST	m3C	101
HBA_220218_H1930002_CX47_BNST_3C_1_P4-4-E22-E20	0.0052	0.78	0.01	2.03e+06	m3c16	2	BNST	m3C	93
HBA_220218_H1930002_CX47_BNST_3C_1_P4-4-E22-E7	0.0046	0.75	0.01	2.09e+06	m3c16	2	BNST	m3C	95
HBA_220218_H1930002_CX47_BNST_3C_1_P4-4-E22-E8	0.0047	0.75	0.01	1.92e+06	m3c16	2	BNST	m3C	100
HBA_220218_H1930002_CX47_BNST_3C_1_P4-4-E22-F19	0.0047	0.78	0.01	2.02e+06	m3c16	2	BNST	m3C	100
HBA_220218_H1930002_CX47_BNST_3C_1_P4-4-E22-F20	0.0072	0.79	0.03	2.03e+06	m3c16	2	BNST	m3C	8
HBA_220218_H1930002_CX47_BNST_3C_1_P4-4-E22-F7	0.0047	0.74	0.01	2.14e+06	m3c16	2	BNST	m3C	101
HBA_220218_H1930002_CX47_BNST_3C_1_P4-4-E22-F8	0.0048	0.77	0.01	1.90e+06	m3c16	2	BNST	m3C	100
HBA_220218_H1930002_CX47_BNST_3C_1_P4-4-E22-G19	0.0051	0.76	0.01	2.43e+06	m3c16	2	BNST	m3C	95
HBA_220218_H1930002_CX47_BNST_3C_1_P4-4-E22-G20	0.0047	0.75	0.01	2.14e+06	m3c16	2	BNST	m3C	95
HBA_220218_H1930002_CX47_BNST_3C_1_P4-4-E22-G7	0.0048	0.77	0.01	1.88e+06	m3c16	2	BNST	m3C	95
HBA_220218_H1930002_CX47_BNST_3C_1_P4-4-E22-G8	0.0052	0.77	0.01	2.11e+06	m3c16	2	BNST	m3C	95
HBA_220218_H1930002_CX47_BNST_3C_1_P4-4-E22-H19	0.0051	0.77	0.01	2.41e+06	m3c16	2	BNST	m3C	95
HBA_220218_H1930002_CX47_BNST_3C_1_P4-4-E22-H7	0.0072	0.79	0.03	1.16e+06	m3c16	2	BNST	m3C	69
HBA_220218_H1930002_CX47_BNST_3C_1_P4-4-E22-H8	0.0049	0.78	0.01	1.94e+06	m3c16	2	BNST	m3C	95
HBA_220218_H1930002_CX47_BNST_3C_1_P4-4-E22-I19	0.0071	0.79	0.03	1.81e+06	m3c16	2	BNST	m3C	21
HBA_220218_H1930002_CX47_BNST_3C_1_P4-4-E22-I20	0.0049	0.74	0.01	2.12e+06	m3c16	2	BNST	m3C	100
HBA_220218_H1930002_CX47_BNST_3C_1_P4-4-E22-I7	0.0051	0.75	0.01	2.35e+06	m3c16	2	BNST	m3C	101
HBA_220218_H1930002_CX47_BNST_3C_1_P4-4-E22-I8	0.0050	0.76	0.01	2.08e+06	m3c16	2	BNST	m3C	102
HBA_220218_H1930002_CX47_BNST_3C_1_P4-4-E22-J19	0.0055	0.77	0.01	1.36e+06	m3c16	2	BNST	m3C	95
HBA_220218_H1930002_CX47_BNST_3C_1_P4-4-E22-J20	0.0055	0.76	0.01	1.87e+06	m3c16	2	BNST	m3C	95
HBA_220218_H1930002_CX47_BNST_3C_1_P4-4-E22-J7	0.0064	0.78	0.02	1.66e+06	m3c16	2	BNST	m3C	8
HBA_220218_H1930002_CX47_BNST_3C_1_P4-4-E22-J8	0.0047	0.78	0.01	1.89e+06	m3c16	2	BNST	m3C	100
HBA_220218_H1930002_CX47_BNST_3C_1_P4-4-E22-K19	0.0047	0.78	0.01	2.01e+06	m3c16	2	BNST	m3C	100
HBA_220218_H1930002_CX47_BNST_3C_1_P4-4-E22-K20	0.0048	0.74	0.01	2.08e+06	m3c16	2	BNST	m3C	101
HBA_220218_H1930002_CX47_BNST_3C_1_P4-4-E22-K7	0.0061	0.79	0.03	1.86e+06	m3c16	2	BNST	m3C	21
HBA_220218_H1930002_CX47_BNST_3C_1_P4-4-E22-K8	0.0047	0.73	0.01	2.16e+06	m3c16	2	BNST	m3C	100
HBA_220218_H1930002_CX47_BNST_3C_1_P4-4-E22-L19	0.0047	0.76	0.01	1.51e+06	m3c16	2	BNST	m3C	93
HBA_220218_H1930002_CX47_BNST_3C_1_P4-4-E22-L20	0.0055	0.76	0.01	2.11e+06	m3c16	2	BNST	m3C	102
HBA_220218_H1930002_CX47_BNST_3C_1_P4-4-E22-L7	0.0060	0.77	0.02	1.89e+06	m3c16	2	BNST	m3C	96
HBA_220218_H1930002_CX47_BNST_3C_1_P4-4-E22-L8	0.0049	0.75	0.01	2.29e+06	m3c16	2	BNST	m3C	101
HBA_220218_H1930002_CX47_BNST_3C_1_P4-4-E22-M20	0.0042	0.78	0.01	2.04e+06	m3c16	2	BNST	m3C	100
HBA_220218_H1930002_CX47_BNST_3C_1_P4-4-E22-M7	0.0047	0.74	0.01	9.20e+05	m3c16	2	BNST	m3C	95
HBA_220218_H1930002_CX47_BNST_3C_1_P4-4-E22-M8	0.0048	0.73	0.01	1.89e+06	m3c16	2	BNST	m3C	101
HBA_220218_H1930002_CX47_BNST_3C_1_P4-4-E22-N19	0.0048	0.76	0.01	2.22e+06	m3c16	2	BNST	m3C	101
HBA_220218_H1930002_CX47_BNST_3C_1_P4-4-E22-N20	0.0053	0.76	0.01	1.50e+06	m3c16	2	BNST	m3C	95
HBA_220218_H1930002_CX47_BNST_3C_1_P4-4-E22-N7	0.0047	0.73	0.01	1.27e+06	m3c16	2	BNST	m3C	100
HBA_220218_H1930002_CX47_BNST_3C_1_P4-4-E22-N8	0.0055	0.76	0.01	2.00e+06	m3c16	2	BNST	m3C	95
HBA_220218_H1930002_CX47_BNST_3C_1_P4-4-E22-O19	0.0049	0.74	0.01	2.08e+06	m3c16	2	BNST	m3C	102
HBA_220218_H1930002_CX47_BNST_3C_1_P4-4-E22-O20	0.0049	0.75	0.01	1.97e+06	m3c16	2	BNST	m3C	102
HBA_220218_H1930002_CX47_BNST_3C_1_P4-4-E22-O7	0.0049	0.76	0.01	2.43e+06	m3c16	2	BNST	m3C	100
HBA_220218_H1930002_CX47_BNST_3C_1_P4-4-E22-O8	0.0080	0.78	0.03	3.56e+06	m3c16	2	BNST	m3C	27
HBA_220218_H1930002_CX47_BNST_3C_1_P4-4-E22-P19	0.0051	0.77	0.01	2.10e+06	m3c16	2	BNST	m3C	95
HBA_220218_H1930002_CX47_BNST_3C_1_P4-4-E22-P20	0.0045	0.75	0.01	2.01e+06	m3c16	2	BNST	m3C	101
HBA_220218_H1930002_CX47_BNST_3C_1_P4-4-E22-P7	0.0048	0.74	0.01	1.82e+06	m3c16	2	BNST	m3C	105
HBA_220218_H1930002_CX47_BNST_3C_1_P4-5-E22-A10	0.0052	0.77	0.01	2.19e+06	m3c16	2	BNST	m3C	104
HBA_220218_H1930002_CX47_BNST_3C_1_P4-5-E22-A21	0.0051	0.76	0.01	1.98e+06	m3c16	2	BNST	m3C	102
HBA_220218_H1930002_CX47_BNST_3C_1_P4-5-E22-A22	0.0049	0.75	0.01	1.62e+06	m3c16	2	BNST	m3C	95
HBA_220218_H1930002_CX47_BNST_3C_1_P4-5-E22-A9	0.0045	0.78	0.01	1.68e+06	m3c16	2	BNST	m3C	20
HBA_220218_H1930002_CX47_BNST_3C_1_P4-5-E22-B10	0.0047	0.76	0.01	2.11e+06	m3c16	2	BNST	m3C	101
HBA_220218_H1930002_CX47_BNST_3C_1_P4-5-E22-B21	0.0045	0.76	0.01	2.02e+06	m3c16	2	BNST	m3C	95
HBA_220218_H1930002_CX47_BNST_3C_1_P4-5-E22-B22	0.0051	0.76	0.01	1.82e+06	m3c16	2	BNST	m3C	102
HBA_220218_H1930002_CX47_BNST_3C_1_P4-5-E22-B9	0.0050	0.75	0.01	1.80e+06	m3c16	2	BNST	m3C	102
HBA_220218_H1930002_CX47_BNST_3C_1_P4-5-E22-C10	0.0049	0.74	0.01	1.87e+06	m3c16	2	BNST	m3C	101
HBA_220218_H1930002_CX47_BNST_3C_1_P4-5-E22-C21	0.0047	0.75	0.01	1.20e+06	m3c16	2	BNST	m3C	100
HBA_220218_H1930002_CX47_BNST_3C_1_P4-5-E22-C22	0.0046	0.75	0.01	1.75e+06	m3c16	2	BNST	m3C	102
HBA_220218_H1930002_CX47_BNST_3C_1_P4-5-E22-C9	0.0065	0.78	0.02	1.12e+06	m3c16	2	BNST	m3C	10
HBA_220218_H1930002_CX47_BNST_3C_1_P4-5-E22-D10	0.0053	0.75	0.01	2.03e+06	m3c16	2	BNST	m3C	101
HBA_220218_H1930002_CX47_BNST_3C_1_P4-5-E22-D21	0.0054	0.74	0.01	1.17e+06	m3c16	2	BNST	m3C	93
HBA_220218_H1930002_CX47_BNST_3C_1_P4-5-E22-D22	0.0056	0.77	0.01	2.03e+06	m3c16	2	BNST	m3C	95
HBA_220218_H1930002_CX47_BNST_3C_1_P4-5-E22-D9	0.0049	0.76	0.01	2.01e+06	m3c16	2	BNST	m3C	101
HBA_220218_H1930002_CX47_BNST_3C_1_P4-5-E22-E10	0.0048	0.73	0.01	1.98e+06	m3c16	2	BNST	m3C	100
HBA_220218_H1930002_CX47_BNST_3C_1_P4-5-E22-E21	0.0047	0.74	0.01	1.67e+06	m3c16	2	BNST	m3C	102
HBA_220218_H1930002_CX47_BNST_3C_1_P4-5-E22-E22	0.0049	0.75	0.01	1.98e+06	m3c16	2	BNST	m3C	101
HBA_220218_H1930002_CX47_BNST_3C_1_P4-5-E22-E9	0.0060	0.77	0.02	1.53e+06	m3c16	2	BNST	m3C	30
HBA_220218_H1930002_CX47_BNST_3C_1_P4-5-E22-F10	0.0049	0.75	0.01	2.09e+06	m3c16	2	BNST	m3C	100
HBA_220218_H1930002_CX47_BNST_3C_1_P4-5-E22-F21	0.0048	0.76	0.01	2.81e+06	m3c16	2	BNST	m3C	100
HBA_220218_H1930002_CX47_BNST_3C_1_P4-5-E22-F22	0.0052	0.77	0.01	1.94e+06	m3c16	2	BNST	m3C	102
HBA_220218_H1930002_CX47_BNST_3C_1_P4-5-E22-F9	0.0043	0.74	0.01	2.20e+06	m3c16	2	BNST	m3C	100
HBA_220218_H1930002_CX47_BNST_3C_1_P4-5-E22-G10	0.0045	0.75	0.01	1.50e+06	m3c16	2	BNST	m3C	100
HBA_220218_H1930002_CX47_BNST_3C_1_P4-5-E22-G21	0.0046	0.76	0.01	1.90e+06	m3c16	2	BNST	m3C	101
HBA_220218_H1930002_CX47_BNST_3C_1_P4-5-E22-G22	0.0053	0.76	0.01	1.37e+06	m3c16	2	BNST	m3C	96
HBA_220218_H1930002_CX47_BNST_3C_1_P4-5-E22-G9	0.0048	0.73	0.01	1.88e+06	m3c16	2	BNST	m3C	100
HBA_220218_H1930002_CX47_BNST_3C_1_P4-5-E22-H10	0.0048	0.78	0.01	2.36e+06	m3c16	2	BNST	m3C	100
HBA_220218_H1930002_CX47_BNST_3C_1_P4-5-E22-H21	0.0072	0.78	0.03	2.15e+06	m3c16	2	BNST	m3C	8
HBA_220218_H1930002_CX47_BNST_3C_1_P4-5-E22-H22	0.0050	0.75	0.01	1.29e+06	m3c16	2	BNST	m3C	101
HBA_220218_H1930002_CX47_BNST_3C_1_P4-5-E22-H9	0.0053	0.75	0.01	1.03e+06	m3c16	2	BNST	m3C	93
HBA_220218_H1930002_CX47_BNST_3C_1_P4-5-E22-I10	0.0046	0.76	0.01	1.48e+06	m3c16	2	BNST	m3C	95
HBA_220218_H1930002_CX47_BNST_3C_1_P4-5-E22-I21	0.0049	0.75	0.01	1.76e+06	m3c16	2	BNST	m3C	101
HBA_220218_H1930002_CX47_BNST_3C_1_P4-5-E22-I22	0.0048	0.73	0.01	1.81e+06	m3c16	2	BNST	m3C	100
HBA_220218_H1930002_CX47_BNST_3C_1_P4-5-E22-I9	0.0049	0.76	0.01	4.03e+06	m3c16	2	BNST	m3C	102
HBA_220218_H1930002_CX47_BNST_3C_1_P4-5-E22-J10	0.0057	0.77	0.01	1.99e+06	m3c16	2	BNST	m3C	95
HBA_220218_H1930002_CX47_BNST_3C_1_P4-5-E22-J21	0.0050	0.75	0.01	1.73e+06	m3c16	2	BNST	m3C	101
HBA_220218_H1930002_CX47_BNST_3C_1_P4-5-E22-J22	0.0046	0.76	0.01	1.92e+06	m3c16	2	BNST	m3C	104
HBA_220218_H1930002_CX47_BNST_3C_1_P4-5-E22-K10	0.0120	0.80	0.06	1.82e+06	m3c16	2	BNST	m3C	29
HBA_220218_H1930002_CX47_BNST_3C_1_P4-5-E22-K21	0.0049	0.72	0.01	2.04e+06	m3c16	2	BNST	m3C	100
HBA_220218_H1930002_CX47_BNST_3C_1_P4-5-E22-K22	0.0063	0.77	0.02	1.81e+06	m3c16	2	BNST	m3C	96
HBA_220218_H1930002_CX47_BNST_3C_1_P4-5-E22-K9	0.0047	0.74	0.01	1.18e+06	m3c16	2	BNST	m3C	102
HBA_220218_H1930002_CX47_BNST_3C_1_P4-5-E22-L10	0.0047	0.76	0.01	1.30e+06	m3c16	2	BNST	m3C	102
HBA_220218_H1930002_CX47_BNST_3C_1_P4-5-E22-L21	0.0061	0.76	0.01	1.95e+06	m3c16	2	BNST	m3C	102
HBA_220218_H1930002_CX47_BNST_3C_1_P4-5-E22-L22	0.0046	0.74	0.01	1.81e+06	m3c16	2	BNST	m3C	102
HBA_220218_H1930002_CX47_BNST_3C_1_P4-5-E22-L9	0.0055	0.77	0.02	1.80e+06	m3c16	2	BNST	m3C	96
HBA_220218_H1930002_CX47_BNST_3C_1_P4-5-E22-M10	0.0047	0.73	0.01	1.80e+06	m3c16	2	BNST	m3C	101
HBA_220218_H1930002_CX47_BNST_3C_1_P4-5-E22-M21	0.0057	0.77	0.02	1.39e+06	m3c16	2	BNST	m3C	21
HBA_220218_H1930002_CX47_BNST_3C_1_P4-5-E22-M22	0.0049	0.76	0.01	1.79e+06	m3c16	2	BNST	m3C	101
HBA_220218_H1930002_CX47_BNST_3C_1_P4-5-E22-M9	0.0047	0.75	0.01	1.70e+06	m3c16	2	BNST	m3C	101
HBA_220218_H1930002_CX47_BNST_3C_1_P4-5-E22-N10	0.0063	0.75	0.01	1.80e+06	m3c16	2	BNST	m3C	101
HBA_220218_H1930002_CX47_BNST_3C_1_P4-5-E22-N21	0.0041	0.79	0.00	1.54e+06	m3c16	2	BNST	m3C	100
HBA_220218_H1930002_CX47_BNST_3C_1_P4-5-E22-N22	0.0051	0.75	0.01	1.76e+06	m3c16	2	BNST	m3C	102
HBA_220218_H1930002_CX47_BNST_3C_1_P4-5-E22-N9	0.0059	0.77	0.02	1.95e+06	m3c16	2	BNST	m3C	102
HBA_220218_H1930002_CX47_BNST_3C_1_P4-5-E22-O21	0.0050	0.77	0.01	1.77e+06	m3c16	2	BNST	m3C	95
HBA_220218_H1930002_CX47_BNST_3C_1_P4-5-E22-O22	0.0049	0.77	0.01	1.79e+06	m3c16	2	BNST	m3C	102
HBA_220218_H1930002_CX47_BNST_3C_1_P4-5-E22-O9	0.0052	0.72	0.01	1.27e+06	m3c16	2	BNST	m3C	100
HBA_220218_H1930002_CX47_BNST_3C_1_P4-5-E22-P10	0.0047	0.76	0.01	1.76e+06	m3c16	2	BNST	m3C	95
HBA_220218_H1930002_CX47_BNST_3C_1_P4-5-E22-P21	0.0048	0.75	0.01	1.96e+06	m3c16	2	BNST	m3C	102
HBA_220218_H1930002_CX47_BNST_3C_1_P4-5-E22-P22	0.0053	0.77	0.01	1.77e+06	m3c16	2	BNST	m3C	95
HBA_220218_H1930002_CX47_BNST_3C_1_P4-5-E22-P9	0.0053	0.77	0.01	2.09e+06	m3c16	2	BNST	m3C	95
HBA_220218_H1930002_CX47_BNST_3C_1_P4-6-E22-A11	0.0056	0.71	0.01	2.15e+06	m3c16	2	BNST	m3C	100
HBA_220218_H1930002_CX47_BNST_3C_1_P4-6-E22-A12	0.0057	0.75	0.01	2.38e+06	m3c16	2	BNST	m3C	101
HBA_220218_H1930002_CX47_BNST_3C_1_P4-6-E22-A23	0.0033	0.78	0.00	1.40e+06	m3c16	2	BNST	m3C	100
HBA_220218_H1930002_CX47_BNST_3C_1_P4-6-E22-A24	0.0055	0.76	0.01	1.98e+06	m3c16	2	BNST	m3C	101
HBA_220218_H1930002_CX47_BNST_3C_1_P4-6-E22-B11	0.0045	0.76	0.01	1.84e+06	m3c16	2	BNST	m3C	100
HBA_220218_H1930002_CX47_BNST_3C_1_P4-6-E22-B12	0.0100	0.79	0.03	2.27e+06	m3c16	2	BNST	m3C	21
HBA_220218_H1930002_CX47_BNST_3C_1_P4-6-E22-B23	0.0047	0.73	0.01	1.62e+06	m3c16	2	BNST	m3C	102
HBA_220218_H1930002_CX47_BNST_3C_1_P4-6-E22-B24	0.0041	0.74	0.01	1.48e+06	m3c16	2	BNST	m3C	101
HBA_220218_H1930002_CX47_BNST_3C_1_P4-6-E22-C11	0.0102	0.80	0.05	1.73e+06	m3c16	2	BNST	m3C	71
HBA_220218_H1930002_CX47_BNST_3C_1_P4-6-E22-C12	0.0050	0.75	0.01	1.84e+06	m3c16	2	BNST	m3C	102
HBA_220218_H1930002_CX47_BNST_3C_1_P4-6-E22-C23	0.0043	0.74	0.01	1.84e+06	m3c16	2	BNST	m3C	102
HBA_220218_H1930002_CX47_BNST_3C_1_P4-6-E22-C24	0.0043	0.75	0.01	1.87e+06	m3c16	2	BNST	m3C	101
HBA_220218_H1930002_CX47_BNST_3C_1_P4-6-E22-D11	0.0052	0.77	0.01	1.95e+06	m3c16	2	BNST	m3C	102
HBA_220218_H1930002_CX47_BNST_3C_1_P4-6-E22-D23	0.0051	0.77	0.01	2.18e+06	m3c16	2	BNST	m3C	95
HBA_220218_H1930002_CX47_BNST_3C_1_P4-6-E22-D24	0.0044	0.73	0.01	1.81e+06	m3c16	2	BNST	m3C	100
HBA_220218_H1930002_CX47_BNST_3C_1_P4-6-E22-E11	0.0052	0.77	0.01	1.91e+06	m3c16	2	BNST	m3C	95
HBA_220218_H1930002_CX47_BNST_3C_1_P4-6-E22-E12	0.0041	0.79	0.01	1.76e+06	m3c16	2	BNST	m3C	100
HBA_220218_H1930002_CX47_BNST_3C_1_P4-6-E22-E23	0.0045	0.78	0.01	1.85e+06	m3c16	2	BNST	m3C	100
HBA_220218_H1930002_CX47_BNST_3C_1_P4-6-E22-E24	0.0046	0.77	0.01	1.60e+06	m3c16	2	BNST	m3C	100
HBA_220218_H1930002_CX47_BNST_3C_1_P4-6-E22-F11	0.0059	0.78	0.02	2.21e+06	m3c16	2	BNST	m3C	69
HBA_220218_H1930002_CX47_BNST_3C_1_P4-6-E22-F12	0.0050	0.76	0.01	2.29e+06	m3c16	2	BNST	m3C	101
HBA_220218_H1930002_CX47_BNST_3C_1_P4-6-E22-F23	0.0050	0.76	0.01	1.03e+06	m3c16	2	BNST	m3C	95
HBA_220218_H1930002_CX47_BNST_3C_1_P4-6-E22-F24	0.0052	0.76	0.01	1.90e+06	m3c16	2	BNST	m3C	102
HBA_220218_H1930002_CX47_BNST_3C_1_P4-6-E22-G11	0.0050	0.77	0.01	2.15e+06	m3c16	2	BNST	m3C	95
HBA_220218_H1930002_CX47_BNST_3C_1_P4-6-E22-G12	0.0050	0.76	0.01	2.38e+06	m3c16	2	BNST	m3C	95
HBA_220218_H1930002_CX47_BNST_3C_1_P4-6-E22-G23	0.0044	0.74	0.01	1.84e+06	m3c16	2	BNST	m3C	104
HBA_220218_H1930002_CX47_BNST_3C_1_P4-6-E22-G24	0.0041	0.77	0.01	1.90e+06	m3c16	2	BNST	m3C	95
HBA_220218_H1930002_CX47_BNST_3C_1_P4-6-E22-H11	0.0046	0.75	0.01	9.48e+05	m3c16	2	BNST	m3C	96
HBA_220218_H1930002_CX47_BNST_3C_1_P4-6-E22-H12	0.0047	0.76	0.01	2.05e+06	m3c16	2	BNST	m3C	101
HBA_220218_H1930002_CX47_BNST_3C_1_P4-6-E22-H23	0.0051	0.79	0.01	2.27e+06	m3c16	2	BNST	m3C	100
HBA_220218_H1930002_CX47_BNST_3C_1_P4-6-E22-I11	0.0045	0.73	0.01	1.80e+06	m3c16	2	BNST	m3C	100
HBA_220218_H1930002_CX47_BNST_3C_1_P4-6-E22-I12	0.0050	0.77	0.01	1.84e+06	m3c16	2	BNST	m3C	20
HBA_220218_H1930002_CX47_BNST_3C_1_P4-6-E22-I23	0.0042	0.77	0.01	1.43e+06	m3c16	2	BNST	m3C	95
HBA_220218_H1930002_CX47_BNST_3C_1_P4-6-E22-I24	0.0055	0.76	0.01	1.65e+06	m3c16	2	BNST	m3C	102
HBA_220218_H1930002_CX47_BNST_3C_1_P4-6-E22-J11	0.0048	0.76	0.01	1.93e+06	m3c16	2	BNST	m3C	95
HBA_220218_H1930002_CX47_BNST_3C_1_P4-6-E22-J12	0.0046	0.76	0.01	2.08e+06	m3c16	2	BNST	m3C	102
HBA_220218_H1930002_CX47_BNST_3C_1_P4-6-E22-J23	0.0050	0.75	0.01	1.98e+06	m3c16	2	BNST	m3C	102
HBA_220218_H1930002_CX47_BNST_3C_1_P4-6-E22-J24	0.0048	0.75	0.01	1.57e+06	m3c16	2	BNST	m3C	101
HBA_220218_H1930002_CX47_BNST_3C_1_P4-6-E22-K11	0.0046	0.75	0.01	1.59e+06	m3c16	2	BNST	m3C	101
HBA_220218_H1930002_CX47_BNST_3C_1_P4-6-E22-K12	0.0049	0.74	0.01	1.92e+06	m3c16	2	BNST	m3C	102
HBA_220218_H1930002_CX47_BNST_3C_1_P4-6-E22-K23	0.0041	0.76	0.01	9.69e+05	m3c16	2	BNST	m3C	101
HBA_220218_H1930002_CX47_BNST_3C_1_P4-6-E22-K24	0.0048	0.76	0.01	1.72e+06	m3c16	2	BNST	m3C	95
HBA_220218_H1930002_CX47_BNST_3C_1_P4-6-E22-L11	0.0046	0.75	0.01	2.00e+06	m3c16	2	BNST	m3C	100
HBA_220218_H1930002_CX47_BNST_3C_1_P4-6-E22-L12	0.0050	0.75	0.01	2.00e+06	m3c16	2	BNST	m3C	101
HBA_220218_H1930002_CX47_BNST_3C_1_P4-6-E22-L23	0.0051	0.75	0.01	2.82e+06	m3c16	2	BNST	m3C	95
HBA_220218_H1930002_CX47_BNST_3C_1_P4-6-E22-L24	0.0048	0.79	0.01	2.16e+06	m3c16	2	BNST	m3C	100
HBA_220218_H1930002_CX47_BNST_3C_1_P4-6-E22-M11	0.0054	0.77	0.01	1.99e+06	m3c16	2	BNST	m3C	95
HBA_220218_H1930002_CX47_BNST_3C_1_P4-6-E22-M12	0.0048	0.73	0.01	1.10e+06	m3c16	2	BNST	m3C	102
HBA_220218_H1930002_CX47_BNST_3C_1_P4-6-E22-M24	0.0047	0.72	0.01	1.88e+06	m3c16	2	BNST	m3C	100
HBA_220218_H1930002_CX47_BNST_3C_1_P4-6-E22-N11	0.0052	0.74	0.01	1.90e+06	m3c16	2	BNST	m3C	102
HBA_220218_H1930002_CX47_BNST_3C_1_P4-6-E22-N12	0.0051	0.76	0.01	2.10e+06	m3c16	2	BNST	m3C	102
HBA_220218_H1930002_CX47_BNST_3C_1_P4-6-E22-N23	0.0048	0.73	0.01	2.19e+06	m3c16	2	BNST	m3C	101
HBA_220218_H1930002_CX47_BNST_3C_1_P4-6-E22-N24	0.0053	0.77	0.01	1.19e+06	m3c16	2	BNST	m3C	95
HBA_220218_H1930002_CX47_BNST_3C_1_P4-6-E22-O11	0.0058	0.77	0.02	1.90e+06	m3c16	2	BNST	m3C	96
HBA_220218_H1930002_CX47_BNST_3C_1_P4-6-E22-O12	0.0052	0.76	0.01	1.59e+06	m3c16	2	BNST	m3C	102
HBA_220218_H1930002_CX47_BNST_3C_1_P4-6-E22-O23	0.0047	0.73	0.01	1.76e+06	m3c16	2	BNST	m3C	101
HBA_220218_H1930002_CX47_BNST_3C_1_P4-6-E22-O24	0.0045	0.76	0.01	1.80e+06	m3c16	2	BNST	m3C	100
HBA_220218_H1930002_CX47_BNST_3C_1_P4-6-E22-P11	0.0051	0.75	0.01	1.87e+06	m3c16	2	BNST	m3C	100
HBA_220218_H1930002_CX47_BNST_3C_1_P4-6-E22-P12	0.0051	0.76	0.01	1.83e+06	m3c16	2	BNST	m3C	102
HBA_220218_H1930002_CX47_BNST_3C_1_P4-6-E22-P23	0.0043	0.73	0.01	2.07e+06	m3c16	2	BNST	m3C	100
HBA_220218_H1930002_CX47_BNST_3C_1_P4-6-E22-P24	0.0038	0.74	0.01	1.39e+06	m3c16	2	BNST	m3C	101
HBA_220218_H1930002_CX47_BNST_3C_1_P4-3-E22-A17	0.0051	0.76	0.01	1.20e+06	m3c16	2	BNST	m3C	95
HBA_220218_H1930002_CX47_BNST_3C_1_P4-3-E22-A18	0.0038	0.76	0.01	1.02e+06	m3c16	2	BNST	m3C	95
HBA_220218_H1930002_CX47_BNST_3C_1_P4-3-E22-A5	0.0053	0.76	0.01	1.57e+06	m3c16	2	BNST	m3C	93
HBA_220218_H1930002_CX47_BNST_3C_1_P4-3-E22-A6	0.0050	0.76	0.01	2.23e+06	m3c16	2	BNST	m3C	101
HBA_220218_H1930002_CX47_BNST_3C_1_P4-3-E22-B17	0.0049	0.73	0.01	2.01e+06	m3c16	2	BNST	m3C	102
HBA_220218_H1930002_CX47_BNST_3C_1_P4-3-E22-B18	0.0045	0.77	0.01	2.08e+06	m3c16	2	BNST	m3C	104
HBA_220218_H1930002_CX47_BNST_3C_1_P4-3-E22-B5	0.0047	0.77	0.01	2.00e+06	m3c16	2	BNST	m3C	100
HBA_220218_H1930002_CX47_BNST_3C_1_P4-3-E22-B6	0.0053	0.77	0.01	2.24e+06	m3c16	2	BNST	m3C	93
HBA_220218_H1930002_CX47_BNST_3C_1_P4-3-E22-C17	0.0045	0.75	0.01	2.09e+06	m3c16	2	BNST	m3C	101
HBA_220218_H1930002_CX47_BNST_3C_1_P4-3-E22-C18	0.0085	0.75	0.01	1.69e+06	m3c16	2	BNST	m3C	101
HBA_220218_H1930002_CX47_BNST_3C_1_P4-3-E22-C5	0.0061	0.77	0.01	2.23e+06	m3c16	2	BNST	m3C	95
HBA_220218_H1930002_CX47_BNST_3C_1_P4-3-E22-C6	0.0051	0.75	0.01	2.25e+06	m3c16	2	BNST	m3C	101
HBA_220218_H1930002_CX47_BNST_3C_1_P4-3-E22-D17	0.0069	0.73	0.01	2.14e+06	m3c16	2	BNST	m3C	100
HBA_220218_H1930002_CX47_BNST_3C_1_P4-3-E22-D18	0.0061	0.78	0.02	1.74e+06	m3c16	2	BNST	m3C	8
HBA_220218_H1930002_CX47_BNST_3C_1_P4-3-E22-D5	0.0055	0.76	0.01	2.29e+06	m3c16	2	BNST	m3C	101
HBA_220218_H1930002_CX47_BNST_3C_1_P4-3-E22-D6	0.0062	0.77	0.02	2.41e+06	m3c16	2	BNST	m3C	102
HBA_220218_H1930002_CX47_BNST_3C_1_P4-3-E22-E17	0.0051	0.77	0.01	2.27e+06	m3c16	2	BNST	m3C	102
HBA_220218_H1930002_CX47_BNST_3C_1_P4-3-E22-E18	0.0053	0.77	0.01	2.26e+06	m3c16	2	BNST	m3C	63
HBA_220218_H1930002_CX47_BNST_3C_1_P4-3-E22-E5	0.0049	0.76	0.01	1.67e+06	m3c16	2	BNST	m3C	95
HBA_220218_H1930002_CX47_BNST_3C_1_P4-3-E22-E6	0.0045	0.78	0.01	1.94e+06	m3c16	2	BNST	m3C	100
HBA_220218_H1930002_CX47_BNST_3C_1_P4-3-E22-F17	0.0055	0.77	0.01	2.18e+06	m3c16	2	BNST	m3C	95
HBA_220218_H1930002_CX47_BNST_3C_1_P4-3-E22-F18	0.0052	0.77	0.01	1.52e+06	m3c16	2	BNST	m3C	95
HBA_220218_H1930002_CX47_BNST_3C_1_P4-3-E22-F5	0.0044	0.75	0.01	1.84e+06	m3c16	2	BNST	m3C	101
HBA_220218_H1930002_CX47_BNST_3C_1_P4-3-E22-F6	0.0057	0.77	0.01	2.18e+06	m3c16	2	BNST	m3C	102
HBA_220218_H1930002_CX47_BNST_3C_1_P4-3-E22-G17	0.0050	0.77	0.01	1.92e+06	m3c16	2	BNST	m3C	95
HBA_220218_H1930002_CX47_BNST_3C_1_P4-3-E22-G18	0.0339	0.79	0.05	1.86e+06	m3c16	2	BNST	m3C	102
HBA_220218_H1930002_CX47_BNST_3C_1_P4-3-E22-G5	0.0041	0.75	0.01	1.55e+06	m3c16	2	BNST	m3C	95
HBA_220218_H1930002_CX47_BNST_3C_1_P4-3-E22-G6	0.0049	0.75	0.01	1.80e+06	m3c16	2	BNST	m3C	95
HBA_220218_H1930002_CX47_BNST_3C_1_P4-3-E22-H17	0.0051	0.75	0.01	2.31e+06	m3c16	2	BNST	m3C	102
HBA_220218_H1930002_CX47_BNST_3C_1_P4-3-E22-H18	0.0163	0.76	0.02	2.04e+06	m3c16	2	BNST	m3C	101
HBA_220218_H1930002_CX47_BNST_3C_1_P4-3-E22-H5	0.0051	0.78	0.01	2.04e+06	m3c16	2	BNST	m3C	100
HBA_220218_H1930002_CX47_BNST_3C_1_P4-3-E22-H6	0.0057	0.76	0.01	2.22e+06	m3c16	2	BNST	m3C	102
HBA_220218_H1930002_CX47_BNST_3C_1_P4-3-E22-I17	0.0048	0.74	0.01	1.70e+06	m3c16	2	BNST	m3C	102
HBA_220218_H1930002_CX47_BNST_3C_1_P4-3-E22-I18	0.0048	0.76	0.01	2.10e+06	m3c16	2	BNST	m3C	101
HBA_220218_H1930002_CX47_BNST_3C_1_P4-3-E22-I5	0.0051	0.77	0.01	3.45e+06	m3c16	2	BNST	m3C	102
HBA_220218_H1930002_CX47_BNST_3C_1_P4-3-E22-I6	0.0046	0.74	0.01	2.37e+06	m3c16	2	BNST	m3C	101
HBA_220218_H1930002_CX47_BNST_3C_1_P4-3-E22-J17	0.0053	0.78	0.01	2.14e+06	m3c16	2	BNST	m3C	95
HBA_220218_H1930002_CX47_BNST_3C_1_P4-3-E22-J18	0.0083	0.80	0.04	1.88e+06	m3c16	2	BNST	m3C	8
HBA_220218_H1930002_CX47_BNST_3C_1_P4-3-E22-J5	0.0052	0.75	0.01	1.39e+06	m3c16	2	BNST	m3C	100
HBA_220218_H1930002_CX47_BNST_3C_1_P4-3-E22-J6	0.0052	0.71	0.01	1.80e+06	m3c16	2	BNST	m3C	106
HBA_220218_H1930002_CX47_BNST_3C_1_P4-3-E22-K17	0.0049	0.75	0.01	2.04e+06	m3c16	2	BNST	m3C	102
HBA_220218_H1930002_CX47_BNST_3C_1_P4-3-E22-K18	0.0046	0.75	0.01	1.83e+06	m3c16	2	BNST	m3C	99
HBA_220218_H1930002_CX47_BNST_3C_1_P4-3-E22-K5	0.0050	0.77	0.01	2.45e+06	m3c16	2	BNST	m3C	95
HBA_220218_H1930002_CX47_BNST_3C_1_P4-3-E22-K6	0.0048	0.74	0.01	2.16e+06	m3c16	2	BNST	m3C	101
HBA_220218_H1930002_CX47_BNST_3C_1_P4-3-E22-L17	0.0070	0.79	0.03	2.22e+06	m3c16	2	BNST	m3C	69
HBA_220218_H1930002_CX47_BNST_3C_1_P4-3-E22-L18	0.0050	0.75	0.01	2.02e+06	m3c16	2	BNST	m3C	95
HBA_220218_H1930002_CX47_BNST_3C_1_P4-3-E22-L5	0.0056	0.77	0.01	2.50e+06	m3c16	2	BNST	m3C	95
HBA_220218_H1930002_CX47_BNST_3C_1_P4-3-E22-L6	0.0054	0.78	0.01	2.48e+06	m3c16	2	BNST	m3C	100
HBA_220218_H1930002_CX47_BNST_3C_1_P4-3-E22-M17	0.0043	0.74	0.01	1.44e+06	m3c16	2	BNST	m3C	104
HBA_220218_H1930002_CX47_BNST_3C_1_P4-3-E22-M18	0.0047	0.75	0.01	1.27e+06	m3c16	2	BNST	m3C	93
HBA_220218_H1930002_CX47_BNST_3C_1_P4-3-E22-M5	0.0045	0.75	0.01	1.23e+06	m3c16	2	BNST	m3C	95
HBA_220218_H1930002_CX47_BNST_3C_1_P4-3-E22-M6	0.0050	0.74	0.01	2.00e+06	m3c16	2	BNST	m3C	102
HBA_220218_H1930002_CX47_BNST_3C_1_P4-3-E22-N17	0.0049	0.78	0.01	2.34e+06	m3c16	2	BNST	m3C	104
HBA_220218_H1930002_CX47_BNST_3C_1_P4-3-E22-N18	0.0043	0.76	0.01	2.19e+06	m3c16	2	BNST	m3C	101
HBA_220218_H1930002_CX47_BNST_3C_1_P4-3-E22-N5	0.0047	0.75	0.01	1.35e+06	m3c16	2	BNST	m3C	101
HBA_220218_H1930002_CX47_BNST_3C_1_P4-3-E22-N6	0.0049	0.75	0.01	2.14e+06	m3c16	2	BNST	m3C	101
HBA_220218_H1930002_CX47_BNST_3C_1_P4-3-E22-O17	0.0075	0.79	0.03	2.03e+06	m3c16	2	BNST	m3C	21
HBA_220218_H1930002_CX47_BNST_3C_1_P4-3-E22-O18	0.0113	0.80	0.05	1.18e+06	m3c16	2	BNST	m3C	21
HBA_220218_H1930002_CX47_BNST_3C_1_P4-3-E22-O6	0.0047	0.76	0.01	2.08e+06	m3c16	2	BNST	m3C	101
HBA_220218_H1930002_CX47_BNST_3C_1_P4-3-E22-P17	0.0051	0.77	0.01	1.90e+06	m3c16	2	BNST	m3C	95
HBA_220218_H1930002_CX47_BNST_3C_1_P4-3-E22-P18	0.0068	0.79	0.03	1.57e+06	m3c16	2	BNST	m3C	7
HBA_220218_H1930002_CX47_BNST_3C_1_P4-3-E22-P5	0.0054	0.76	0.01	2.14e+06	m3c16	2	BNST	m3C	101
HBA_220218_H1930002_CX47_BNST_3C_1_P4-3-E22-P6	0.0042	0.73	0.01	1.69e+06	m3c16	2	BNST	m3C	102
HBA_220218_H1930002_CX47_BNST_3C_1_P4-2-E22-A16	0.0051	0.76	0.01	1.61e+06	m3c16	2	BNST	m3C	102
HBA_220218_H1930002_CX47_BNST_3C_1_P4-2-E22-A3	0.0052	0.77	0.01	1.88e+06	m3c16	2	BNST	m3C	95
HBA_220218_H1930002_CX47_BNST_3C_1_P4-2-E22-A4	0.0053	0.74	0.01	2.26e+06	m3c16	2	BNST	m3C	102
HBA_220218_H1930002_CX47_BNST_3C_1_P4-2-E22-B15	0.0050	0.74	0.01	2.01e+06	m3c16	2	BNST	m3C	101
HBA_220218_H1930002_CX47_BNST_3C_1_P4-2-E22-B16	0.0048	0.74	0.01	1.64e+06	m3c16	2	BNST	m3C	102
HBA_220218_H1930002_CX47_BNST_3C_1_P4-2-E22-B3	0.0052	0.75	0.01	2.24e+06	m3c16	2	BNST	m3C	101
HBA_220218_H1930002_CX47_BNST_3C_1_P4-2-E22-B4	0.0049	0.74	0.01	2.33e+06	m3c16	2	BNST	m3C	100
HBA_220218_H1930002_CX47_BNST_3C_1_P4-2-E22-C15	0.0102	0.75	0.02	2.56e+06	m3c16	2	BNST	m3C	101
HBA_220218_H1930002_CX47_BNST_3C_1_P4-2-E22-C16	0.0047	0.75	0.01	1.69e+06	m3c16	2	BNST	m3C	101
HBA_220218_H1930002_CX47_BNST_3C_1_P4-2-E22-C3	0.0054	0.76	0.01	2.20e+06	m3c16	2	BNST	m3C	102
HBA_220218_H1930002_CX47_BNST_3C_1_P4-2-E22-C4	0.0051	0.74	0.01	2.21e+06	m3c16	2	BNST	m3C	102
HBA_220218_H1930002_CX47_BNST_3C_1_P4-2-E22-D15	0.0068	0.76	0.01	2.12e+06	m3c16	2	BNST	m3C	104
HBA_220218_H1930002_CX47_BNST_3C_1_P4-2-E22-D16	0.0047	0.72	0.01	1.88e+06	m3c16	2	BNST	m3C	100
HBA_220218_H1930002_CX47_BNST_3C_1_P4-2-E22-D4	0.0051	0.77	0.01	2.09e+06	m3c16	2	BNST	m3C	95
HBA_220218_H1930002_CX47_BNST_3C_1_P4-2-E22-E15	0.0047	0.74	0.01	2.16e+06	m3c16	2	BNST	m3C	100
HBA_220218_H1930002_CX47_BNST_3C_1_P4-2-E22-E16	0.0048	0.74	0.01	1.94e+06	m3c16	2	BNST	m3C	104
HBA_220218_H1930002_CX47_BNST_3C_1_P4-2-E22-E3	0.0047	0.74	0.01	1.67e+06	m3c16	2	BNST	m3C	102
HBA_220218_H1930002_CX47_BNST_3C_1_P4-2-E22-E4	0.0047	0.76	0.01	1.81e+06	m3c16	2	BNST	m3C	102
HBA_220218_H1930002_CX47_BNST_3C_1_P4-2-E22-F15	0.0046	0.76	0.01	2.15e+06	m3c16	2	BNST	m3C	101
HBA_220218_H1930002_CX47_BNST_3C_1_P4-2-E22-F16	0.0051	0.76	0.01	4.07e+06	m3c16	2	BNST	m3C	95
HBA_220218_H1930002_CX47_BNST_3C_1_P4-2-E22-F3	0.0052	0.76	0.01	2.16e+06	m3c16	2	BNST	m3C	101
HBA_220218_H1930002_CX47_BNST_3C_1_P4-2-E22-F4	0.0042	0.73	0.01	1.64e+06	m3c16	2	BNST	m3C	100
HBA_220218_H1930002_CX47_BNST_3C_1_P4-2-E22-G15	0.0051	0.77	0.01	1.66e+06	m3c16	2	BNST	m3C	96
HBA_220218_H1930002_CX47_BNST_3C_1_P4-2-E22-G3	0.0046	0.73	0.01	2.25e+06	m3c16	2	BNST	m3C	100
HBA_220218_H1930002_CX47_BNST_3C_1_P4-2-E22-G4	0.0051	0.75	0.01	1.15e+06	m3c16	2	BNST	m3C	69
HBA_220218_H1930002_CX47_BNST_3C_1_P4-2-E22-H15	0.0052	0.76	0.01	2.84e+06	m3c16	2	BNST	m3C	95
HBA_220218_H1930002_CX47_BNST_3C_1_P4-2-E22-H16	0.0048	0.73	0.01	1.98e+06	m3c16	2	BNST	m3C	100
HBA_220218_H1930002_CX47_BNST_3C_1_P4-2-E22-H3	0.0053	0.76	0.01	2.17e+06	m3c16	2	BNST	m3C	95
HBA_220218_H1930002_CX47_BNST_3C_1_P4-2-E22-H4	0.0043	0.76	0.01	1.82e+06	m3c16	2	BNST	m3C	101
HBA_220218_H1930002_CX47_BNST_3C_1_P4-2-E22-I15	0.0048	0.76	0.01	2.06e+06	m3c16	2	BNST	m3C	105
HBA_220218_H1930002_CX47_BNST_3C_1_P4-2-E22-I16	0.0044	0.69	0.01	1.71e+06	m3c16	2	BNST	m3C	106
HBA_220218_H1930002_CX47_BNST_3C_1_P4-2-E22-I3	0.0060	0.75	0.01	2.21e+06	m3c16	2	BNST	m3C	104
HBA_220218_H1930002_CX47_BNST_3C_1_P4-2-E22-I4	0.0046	0.77	0.01	2.18e+06	m3c16	2	BNST	m3C	100
HBA_220218_H1930002_CX47_BNST_3C_1_P4-2-E22-J15	0.0048	0.75	0.01	2.23e+06	m3c16	2	BNST	m3C	104
HBA_220218_H1930002_CX47_BNST_3C_1_P4-2-E22-J16	0.0047	0.78	0.01	1.83e+06	m3c16	2	BNST	m3C	100
HBA_220218_H1930002_CX47_BNST_3C_1_P4-2-E22-J3	0.0052	0.77	0.01	2.28e+06	m3c16	2	BNST	m3C	95
HBA_220218_H1930002_CX47_BNST_3C_1_P4-2-E22-J4	0.0043	0.71	0.01	1.95e+06	m3c16	2	BNST	m3C	100
HBA_220218_H1930002_CX47_BNST_3C_1_P4-2-E22-K15	0.0050	0.77	0.01	1.62e+06	m3c16	2	BNST	m3C	20
HBA_220218_H1930002_CX47_BNST_3C_1_P4-2-E22-K16	0.0050	0.75	0.01	1.85e+06	m3c16	2	BNST	m3C	101
HBA_220218_H1930002_CX47_BNST_3C_1_P4-2-E22-K3	0.0043	0.74	0.01	1.27e+06	m3c16	2	BNST	m3C	100
HBA_220218_H1930002_CX47_BNST_3C_1_P4-2-E22-K4	0.0047	0.74	0.01	2.31e+06	m3c16	2	BNST	m3C	100
HBA_220218_H1930002_CX47_BNST_3C_1_P4-2-E22-L15	0.0048	0.76	0.01	1.91e+06	m3c16	2	BNST	m3C	102
HBA_220218_H1930002_CX47_BNST_3C_1_P4-2-E22-L16	0.0046	0.75	0.01	1.60e+06	m3c16	2	BNST	m3C	95
HBA_220218_H1930002_CX47_BNST_3C_1_P4-2-E22-L3	0.0053	0.77	0.01	2.06e+06	m3c16	2	BNST	m3C	95
HBA_220218_H1930002_CX47_BNST_3C_1_P4-2-E22-L4	0.0050	0.76	0.01	2.02e+06	m3c16	2	BNST	m3C	95
HBA_220218_H1930002_CX47_BNST_3C_1_P4-2-E22-M15	0.0052	0.77	0.01	8.96e+05	m3c16	2	BNST	m3C	8
HBA_220218_H1930002_CX47_BNST_3C_1_P4-2-E22-M16	0.0042	0.76	0.01	1.72e+06	m3c16	2	BNST	m3C	101
HBA_220218_H1930002_CX47_BNST_3C_1_P4-2-E22-M3	0.0051	0.75	0.01	2.06e+06	m3c16	2	BNST	m3C	101
HBA_220218_H1930002_CX47_BNST_3C_1_P4-2-E22-M4	0.0041	0.73	0.00	1.94e+06	m3c16	2	BNST	m3C	100
HBA_220218_H1930002_CX47_BNST_3C_1_P4-2-E22-N15	0.0046	0.78	0.01	1.90e+06	m3c16	2	BNST	m3C	100
HBA_220218_H1930002_CX47_BNST_3C_1_P4-2-E22-N16	0.0048	0.75	0.01	2.05e+06	m3c16	2	BNST	m3C	101
HBA_220218_H1930002_CX47_BNST_3C_1_P4-2-E22-N3	0.0048	0.76	0.01	1.96e+06	m3c16	2	BNST	m3C	95
HBA_220218_H1930002_CX47_BNST_3C_1_P4-2-E22-N4	0.0059	0.77	0.01	2.43e+06	m3c16	2	BNST	m3C	102
HBA_220218_H1930002_CX47_BNST_3C_1_P4-2-E22-O15	0.0035	0.81	0.00	9.79e+05	m3c16	2	BNST	m3C	100
HBA_220218_H1930002_CX47_BNST_3C_1_P4-2-E22-O16	0.0047	0.73	0.01	1.90e+06	m3c16	2	BNST	m3C	102
HBA_220218_H1930002_CX47_BNST_3C_1_P4-2-E22-O3	0.0047	0.73	0.01	2.13e+06	m3c16	2	BNST	m3C	100
HBA_220218_H1930002_CX47_BNST_3C_1_P4-2-E22-O4	0.0050	0.75	0.01	2.04e+06	m3c16	2	BNST	m3C	101
HBA_220218_H1930002_CX47_BNST_3C_1_P4-2-E22-P15	0.0046	0.75	0.01	1.45e+06	m3c16	2	BNST	m3C	101
HBA_220218_H1930002_CX47_BNST_3C_1_P4-2-E22-P16	0.0047	0.75	0.01	1.89e+06	m3c16	2	BNST	m3C	101
HBA_220218_H1930002_CX47_BNST_3C_1_P4-2-E22-P3	0.0055	0.74	0.01	2.09e+06	m3c16	2	BNST	m3C	106
HBA_220218_H1930002_CX47_BNST_3C_1_P4-2-E22-P4	0.0062	0.78	0.01	2.25e+06	m3c16	2	BNST	m3C	93
HBA_220218_H1930002_CX47_BNST_3C_1_P5-2-I24-A15	0.0045	0.74	0.01	2.29e+06	m3c16	2	BNST	m3C	101
HBA_220218_H1930002_CX47_BNST_3C_1_P5-2-I24-A16	0.0046	0.76	0.01	1.94e+06	m3c16	2	BNST	m3C	102
HBA_220218_H1930002_CX47_BNST_3C_1_P5-2-I24-A3	0.0098	0.79	0.05	1.36e+06	m3c16	2	BNST	m3C	4
HBA_220218_H1930002_CX47_BNST_3C_1_P5-2-I24-A4	0.0052	0.76	0.01	2.24e+06	m3c16	2	BNST	m3C	101
HBA_220218_H1930002_CX47_BNST_3C_1_P5-2-I24-B15	0.0056	0.75	0.01	2.35e+06	m3c16	2	BNST	m3C	95
HBA_220218_H1930002_CX47_BNST_3C_1_P5-2-I24-B16	0.0056	0.77	0.01	2.16e+06	m3c16	2	BNST	m3C	95
HBA_220218_H1930002_CX47_BNST_3C_1_P5-2-I24-B3	0.0049	0.78	0.01	1.91e+06	m3c16	2	BNST	m3C	95
HBA_220218_H1930002_CX47_BNST_3C_1_P5-2-I24-B4	0.0051	0.75	0.01	2.10e+06	m3c16	2	BNST	m3C	101
HBA_220218_H1930002_CX47_BNST_3C_1_P5-2-I24-C15	0.0057	0.76	0.01	2.25e+06	m3c16	2	BNST	m3C	104
HBA_220218_H1930002_CX47_BNST_3C_1_P5-2-I24-C16	0.0054	0.73	0.01	2.08e+06	m3c16	2	BNST	m3C	102
HBA_220218_H1930002_CX47_BNST_3C_1_P5-2-I24-C3	0.0048	0.76	0.01	1.85e+06	m3c16	2	BNST	m3C	95
HBA_220218_H1930002_CX47_BNST_3C_1_P5-2-I24-C4	0.0051	0.75	0.01	2.00e+06	m3c16	2	BNST	m3C	95
HBA_220218_H1930002_CX47_BNST_3C_1_P5-2-I24-D15	0.0054	0.76	0.01	2.47e+06	m3c16	2	BNST	m3C	95
HBA_220218_H1930002_CX47_BNST_3C_1_P5-2-I24-D16	0.0048	0.75	0.01	2.10e+06	m3c16	2	BNST	m3C	100
HBA_220218_H1930002_CX47_BNST_3C_1_P5-2-I24-D3	0.0052	0.75	0.01	1.85e+06	m3c16	2	BNST	m3C	102
HBA_220218_H1930002_CX47_BNST_3C_1_P5-2-I24-D4	0.0051	0.77	0.01	2.22e+06	m3c16	2	BNST	m3C	95
HBA_220218_H1930002_CX47_BNST_3C_1_P5-2-I24-E15	0.0057	0.75	0.01	2.37e+06	m3c16	2	BNST	m3C	101
HBA_220218_H1930002_CX47_BNST_3C_1_P5-2-I24-E16	0.0055	0.75	0.01	2.30e+06	m3c16	2	BNST	m3C	101
HBA_220218_H1930002_CX47_BNST_3C_1_P5-2-I24-E3	0.0045	0.79	0.01	2.21e+06	m3c16	2	BNST	m3C	100
HBA_220218_H1930002_CX47_BNST_3C_1_P5-2-I24-E4	0.0053	0.78	0.01	2.15e+06	m3c16	2	BNST	m3C	93
HBA_220218_H1930002_CX47_BNST_3C_1_P5-2-I24-F15	0.0047	0.76	0.01	2.16e+06	m3c16	2	BNST	m3C	102
HBA_220218_H1930002_CX47_BNST_3C_1_P5-2-I24-F16	0.0056	0.77	0.01	2.46e+06	m3c16	2	BNST	m3C	95
HBA_220218_H1930002_CX47_BNST_3C_1_P5-2-I24-F3	0.0044	0.77	0.01	1.89e+06	m3c16	2	BNST	m3C	95
HBA_220218_H1930002_CX47_BNST_3C_1_P5-2-I24-F4	0.0049	0.75	0.01	2.02e+06	m3c16	2	BNST	m3C	101
HBA_220218_H1930002_CX47_BNST_3C_1_P5-2-I24-G15	0.0050	0.75	0.01	1.95e+06	m3c16	2	BNST	m3C	101
HBA_220218_H1930002_CX47_BNST_3C_1_P5-2-I24-G16	0.0059	0.78	0.01	2.12e+06	m3c16	2	BNST	m3C	95
HBA_220218_H1930002_CX47_BNST_3C_1_P5-2-I24-G3	0.0051	0.76	0.01	2.11e+06	m3c16	2	BNST	m3C	101
HBA_220218_H1930002_CX47_BNST_3C_1_P5-2-I24-G4	0.0048	0.73	0.01	2.05e+06	m3c16	2	BNST	m3C	100
HBA_220218_H1930002_CX47_BNST_3C_1_P5-2-I24-H15	0.0090	0.79	0.04	2.06e+06	m3c16	2	BNST	m3C	63
HBA_220218_H1930002_CX47_BNST_3C_1_P5-2-I24-H16	0.0067	0.77	0.02	2.17e+06	m3c16	2	BNST	m3C	95
HBA_220218_H1930002_CX47_BNST_3C_1_P5-2-I24-H3	0.0042	0.76	0.01	1.73e+06	m3c16	2	BNST	m3C	95
HBA_220218_H1930002_CX47_BNST_3C_1_P5-2-I24-H4	0.0050	0.77	0.01	2.24e+06	m3c16	2	BNST	m3C	95
HBA_220218_H1930002_CX47_BNST_3C_1_P5-2-I24-I15	0.0057	0.76	0.01	2.53e+06	m3c16	2	BNST	m3C	95
HBA_220218_H1930002_CX47_BNST_3C_1_P5-2-I24-I16	0.0050	0.74	0.01	1.83e+06	m3c16	2	BNST	m3C	101
HBA_220218_H1930002_CX47_BNST_3C_1_P5-2-I24-I3	0.0051	0.73	0.01	1.84e+06	m3c16	2	BNST	m3C	102
HBA_220218_H1930002_CX47_BNST_3C_1_P5-2-I24-I4	0.0050	0.73	0.01	1.21e+06	m3c16	2	BNST	m3C	100
HBA_220218_H1930002_CX47_BNST_3C_1_P5-2-I24-J15	0.0057	0.76	0.01	2.52e+06	m3c16	2	BNST	m3C	95
HBA_220218_H1930002_CX47_BNST_3C_1_P5-2-I24-J16	0.0057	0.75	0.01	2.33e+06	m3c16	2	BNST	m3C	102
HBA_220218_H1930002_CX47_BNST_3C_1_P5-2-I24-J3	0.0049	0.76	0.01	2.20e+06	m3c16	2	BNST	m3C	101
HBA_220218_H1930002_CX47_BNST_3C_1_P5-2-I24-J4	0.0051	0.76	0.01	2.16e+06	m3c16	2	BNST	m3C	95
HBA_220218_H1930002_CX47_BNST_3C_1_P5-2-I24-K16	0.0059	0.78	0.01	2.17e+06	m3c16	2	BNST	m3C	95
HBA_220218_H1930002_CX47_BNST_3C_1_P5-2-I24-K3	0.0048	0.74	0.01	2.15e+06	m3c16	2	BNST	m3C	105
HBA_220218_H1930002_CX47_BNST_3C_1_P5-2-I24-K4	0.0055	0.76	0.01	2.38e+06	m3c16	2	BNST	m3C	102
HBA_220218_H1930002_CX47_BNST_3C_1_P5-2-I24-L15	0.0056	0.76	0.01	2.94e+06	m3c16	2	BNST	m3C	102
HBA_220218_H1930002_CX47_BNST_3C_1_P5-2-I24-L16	0.0051	0.76	0.01	2.32e+06	m3c16	2	BNST	m3C	95
HBA_220218_H1930002_CX47_BNST_3C_1_P5-2-I24-L3	0.0050	0.77	0.01	2.27e+06	m3c16	2	BNST	m3C	95
HBA_220218_H1930002_CX47_BNST_3C_1_P5-2-I24-L4	0.0051	0.73	0.01	2.19e+06	m3c16	2	BNST	m3C	102
HBA_220218_H1930002_CX47_BNST_3C_1_P5-2-I24-M15	0.0049	0.76	0.01	1.38e+06	m3c16	2	BNST	m3C	95
HBA_220218_H1930002_CX47_BNST_3C_1_P5-2-I24-M16	0.0048	0.73	0.01	2.49e+06	m3c16	2	BNST	m3C	100
HBA_220218_H1930002_CX47_BNST_3C_1_P5-2-I24-M3	0.0148	0.81	0.07	1.57e+06	m3c16	2	BNST	m3C	85
HBA_220218_H1930002_CX47_BNST_3C_1_P5-2-I24-M4	0.0047	0.77	0.01	2.06e+06	m3c16	2	BNST	m3C	95
HBA_220218_H1930002_CX47_BNST_3C_1_P5-2-I24-N15	0.0062	0.78	0.02	2.45e+06	m3c16	2	BNST	m3C	63
HBA_220218_H1930002_CX47_BNST_3C_1_P5-2-I24-N16	0.0042	0.74	0.01	2.94e+06	m3c16	2	BNST	m3C	100
HBA_220218_H1930002_CX47_BNST_3C_1_P5-2-I24-N3	0.0047	0.78	0.02	1.87e+06	m3c16	2	BNST	m3C	96
HBA_220218_H1930002_CX47_BNST_3C_1_P5-2-I24-N4	0.0055	0.77	0.01	2.36e+06	m3c16	2	BNST	m3C	96
HBA_220218_H1930002_CX47_BNST_3C_1_P5-2-I24-O15	0.0067	0.78	0.02	2.20e+06	m3c16	2	BNST	m3C	8
HBA_220218_H1930002_CX47_BNST_3C_1_P5-2-I24-O16	0.0067	0.78	0.02	2.27e+06	m3c16	2	BNST	m3C	95
HBA_220218_H1930002_CX47_BNST_3C_1_P5-2-I24-O3	0.0041	0.76	0.01	2.19e+06	m3c16	2	BNST	m3C	100
HBA_220218_H1930002_CX47_BNST_3C_1_P5-2-I24-O4	0.0043	0.79	0.01	1.75e+06	m3c16	2	BNST	m3C	100
HBA_220218_H1930002_CX47_BNST_3C_1_P5-2-I24-P15	0.0050	0.73	0.01	2.45e+06	m3c16	2	BNST	m3C	102
HBA_220218_H1930002_CX47_BNST_3C_1_P5-2-I24-P16	0.0055	0.74	0.01	2.54e+06	m3c16	2	BNST	m3C	101
HBA_220218_H1930002_CX47_BNST_3C_1_P5-2-I24-P3	0.0049	0.78	0.01	1.99e+06	m3c16	2	BNST	m3C	96
HBA_220218_H1930002_CX47_BNST_3C_1_P5-2-I24-P4	0.0051	0.76	0.01	2.41e+06	m3c16	2	BNST	m3C	102
HBA_220218_H1930002_CX47_BNST_3C_1_P5-5-I24-A21	0.0046	0.73	0.01	2.51e+06	m3c16	2	BNST	m3C	100
HBA_220218_H1930002_CX47_BNST_3C_1_P5-5-I24-A22	0.0051	0.76	0.01	1.73e+06	m3c16	2	BNST	m3C	95
HBA_220218_H1930002_CX47_BNST_3C_1_P5-5-I24-A9	0.0047	0.76	0.01	2.37e+06	m3c16	2	BNST	m3C	95
HBA_220218_H1930002_CX47_BNST_3C_1_P5-5-I24-B10	0.0083	0.79	0.03	2.48e+06	m3c16	2	BNST	m3C	8
HBA_220218_H1930002_CX47_BNST_3C_1_P5-5-I24-B21	0.0038	0.77	0.01	2.56e+06	m3c16	2	BNST	m3C	95
HBA_220218_H1930002_CX47_BNST_3C_1_P5-5-I24-B22	0.0051	0.76	0.01	2.28e+06	m3c16	2	BNST	m3C	100
HBA_220218_H1930002_CX47_BNST_3C_1_P5-5-I24-B9	0.0054	0.75	0.01	2.52e+06	m3c16	2	BNST	m3C	101
HBA_220218_H1930002_CX47_BNST_3C_1_P5-5-I24-C10	0.0051	0.74	0.01	2.08e+06	m3c16	2	BNST	m3C	102
HBA_220218_H1930002_CX47_BNST_3C_1_P5-5-I24-C21	0.0051	0.78	0.01	2.22e+06	m3c16	2	BNST	m3C	100
HBA_220218_H1930002_CX47_BNST_3C_1_P5-5-I24-C22	0.0054	0.75	0.01	2.19e+06	m3c16	2	BNST	m3C	102
HBA_220218_H1930002_CX47_BNST_3C_1_P5-5-I24-C9	0.0047	0.73	0.01	1.39e+06	m3c16	2	BNST	m3C	100
HBA_220218_H1930002_CX47_BNST_3C_1_P5-5-I24-D10	0.0051	0.77	0.01	2.28e+06	m3c16	2	BNST	m3C	101
HBA_220218_H1930002_CX47_BNST_3C_1_P5-5-I24-D21	0.0055	0.75	0.01	2.13e+06	m3c16	2	BNST	m3C	102
HBA_220218_H1930002_CX47_BNST_3C_1_P5-5-I24-D22	0.0055	0.75	0.01	1.36e+06	m3c16	2	BNST	m3C	93
HBA_220218_H1930002_CX47_BNST_3C_1_P5-5-I24-D9	0.0055	0.75	0.01	2.52e+06	m3c16	2	BNST	m3C	101
HBA_220218_H1930002_CX47_BNST_3C_1_P5-5-I24-E10	0.0062	0.76	0.01	2.48e+06	m3c16	2	BNST	m3C	95
HBA_220218_H1930002_CX47_BNST_3C_1_P5-5-I24-E21	0.0065	0.77	0.02	2.39e+06	m3c16	2	BNST	m3C	96
HBA_220218_H1930002_CX47_BNST_3C_1_P5-5-I24-E22	0.0050	0.74	0.01	2.39e+06	m3c16	2	BNST	m3C	100
HBA_220218_H1930002_CX47_BNST_3C_1_P5-5-I24-E9	0.0047	0.77	0.01	1.34e+06	m3c16	2	BNST	m3C	100
HBA_220218_H1930002_CX47_BNST_3C_1_P5-5-I24-F10	0.0060	0.76	0.01	2.70e+06	m3c16	2	BNST	m3C	101
HBA_220218_H1930002_CX47_BNST_3C_1_P5-5-I24-F21	0.0055	0.77	0.01	2.64e+06	m3c16	2	BNST	m3C	95
HBA_220218_H1930002_CX47_BNST_3C_1_P5-5-I24-F22	0.0053	0.74	0.01	1.88e+06	m3c16	2	BNST	m3C	101
HBA_220218_H1930002_CX47_BNST_3C_1_P5-5-I24-F9	0.0053	0.72	0.01	2.23e+06	m3c16	2	BNST	m3C	100
HBA_220218_H1930002_CX47_BNST_3C_1_P5-5-I24-G10	0.0058	0.77	0.01	2.71e+06	m3c16	2	BNST	m3C	95
HBA_220218_H1930002_CX47_BNST_3C_1_P5-5-I24-G21	0.0053	0.75	0.01	2.70e+06	m3c16	2	BNST	m3C	95
HBA_220218_H1930002_CX47_BNST_3C_1_P5-5-I24-G22	0.0055	0.77	0.01	2.54e+06	m3c16	2	BNST	m3C	95
HBA_220218_H1930002_CX47_BNST_3C_1_P5-5-I24-G9	0.0060	0.78	0.01	2.73e+06	m3c16	2	BNST	m3C	95
HBA_220218_H1930002_CX47_BNST_3C_1_P5-5-I24-H10	0.0054	0.75	0.01	2.67e+06	m3c16	2	BNST	m3C	102
HBA_220218_H1930002_CX47_BNST_3C_1_P5-5-I24-H21	0.0053	0.77	0.01	2.93e+06	m3c16	2	BNST	m3C	95
HBA_220218_H1930002_CX47_BNST_3C_1_P5-5-I24-H22	0.0048	0.75	0.01	2.75e+06	m3c16	2	BNST	m3C	101
HBA_220218_H1930002_CX47_BNST_3C_1_P5-5-I24-H9	0.0043	0.73	0.01	2.62e+06	m3c16	2	BNST	m3C	102
HBA_220218_H1930002_CX47_BNST_3C_1_P5-5-I24-I10	0.0050	0.72	0.01	2.08e+06	m3c16	2	BNST	m3C	100
HBA_220218_H1930002_CX47_BNST_3C_1_P5-5-I24-I21	0.0052	0.73	0.01	2.49e+06	m3c16	2	BNST	m3C	102
HBA_220218_H1930002_CX47_BNST_3C_1_P5-5-I24-I22	0.0049	0.77	0.01	2.40e+06	m3c16	2	BNST	m3C	95
HBA_220218_H1930002_CX47_BNST_3C_1_P5-5-I24-J10	0.0054	0.77	0.01	2.37e+06	m3c16	2	BNST	m3C	95
HBA_220218_H1930002_CX47_BNST_3C_1_P5-5-I24-J21	0.0058	0.77	0.01	2.72e+06	m3c16	2	BNST	m3C	20
HBA_220218_H1930002_CX47_BNST_3C_1_P5-5-I24-J22	0.0041	0.73	0.01	2.01e+06	m3c16	2	BNST	m3C	100
HBA_220218_H1930002_CX47_BNST_3C_1_P5-5-I24-J9	0.0074	0.79	0.02	2.28e+06	m3c16	2	BNST	m3C	8
HBA_220218_H1930002_CX47_BNST_3C_1_P5-5-I24-K10	0.0100	0.81	0.05	2.11e+06	m3c16	2	BNST	m3C	27
HBA_220218_H1930002_CX47_BNST_3C_1_P5-5-I24-K21	0.0080	0.79	0.03	2.26e+06	m3c16	2	BNST	m3C	9
HBA_220218_H1930002_CX47_BNST_3C_1_P5-5-I24-K22	0.0059	0.75	0.01	2.22e+06	m3c16	2	BNST	m3C	102
HBA_220218_H1930002_CX47_BNST_3C_1_P5-5-I24-K9	0.0054	0.74	0.01	1.76e+06	m3c16	2	BNST	m3C	101
HBA_220218_H1930002_CX47_BNST_3C_1_P5-5-I24-L10	0.0050	0.77	0.01	2.36e+06	m3c16	2	BNST	m3C	100
HBA_220218_H1930002_CX47_BNST_3C_1_P5-5-I24-L21	0.0055	0.76	0.01	2.53e+06	m3c16	2	BNST	m3C	63
HBA_220218_H1930002_CX47_BNST_3C_1_P5-5-I24-L22	0.0054	0.75	0.01	2.42e+06	m3c16	2	BNST	m3C	101
HBA_220218_H1930002_CX47_BNST_3C_1_P5-5-I24-L9	0.0049	0.76	0.01	2.16e+06	m3c16	2	BNST	m3C	95
HBA_220218_H1930002_CX47_BNST_3C_1_P5-5-I24-M10	0.0056	0.74	0.01	2.43e+06	m3c16	2	BNST	m3C	102
HBA_220218_H1930002_CX47_BNST_3C_1_P5-5-I24-M21	0.0051	0.75	0.01	2.41e+06	m3c16	2	BNST	m3C	101
HBA_220218_H1930002_CX47_BNST_3C_1_P5-5-I24-M22	0.0067	0.79	0.02	2.32e+06	m3c16	2	BNST	m3C	30
HBA_220218_H1930002_CX47_BNST_3C_1_P5-5-I24-M9	0.0064	0.77	0.02	2.49e+06	m3c16	2	BNST	m3C	95
HBA_220218_H1930002_CX47_BNST_3C_1_P5-5-I24-N10	0.0053	0.76	0.01	2.84e+06	m3c16	2	BNST	m3C	101
HBA_220218_H1930002_CX47_BNST_3C_1_P5-5-I24-N21	0.0047	0.75	0.01	1.43e+06	m3c16	2	BNST	m3C	104
HBA_220218_H1930002_CX47_BNST_3C_1_P5-5-I24-N22	0.0052	0.75	0.01	3.27e+06	m3c16	2	BNST	m3C	102
HBA_220218_H1930002_CX47_BNST_3C_1_P5-5-I24-N9	0.0057	0.76	0.01	2.65e+06	m3c16	2	BNST	m3C	102
HBA_220218_H1930002_CX47_BNST_3C_1_P5-5-I24-O10	0.0052	0.62	0.01	2.70e+06	m3c16	2	BNST	m3C	100
HBA_220218_H1930002_CX47_BNST_3C_1_P5-5-I24-O21	0.0070	0.79	0.02	2.59e+06	m3c16	2	BNST	m3C	69
HBA_220218_H1930002_CX47_BNST_3C_1_P5-5-I24-O22	0.0050	0.74	0.01	3.17e+06	m3c16	2	BNST	m3C	100
HBA_220218_H1930002_CX47_BNST_3C_1_P5-5-I24-O9	0.0056	0.75	0.01	2.54e+06	m3c16	2	BNST	m3C	95
HBA_220218_H1930002_CX47_BNST_3C_1_P5-5-I24-P10	0.0049	0.74	0.01	2.85e+06	m3c16	2	BNST	m3C	100
HBA_220218_H1930002_CX47_BNST_3C_1_P5-5-I24-P21	0.0056	0.76	0.01	3.03e+06	m3c16	2	BNST	m3C	102
HBA_220218_H1930002_CX47_BNST_3C_1_P5-5-I24-P22	0.0054	0.77	0.01	2.97e+06	m3c16	2	BNST	m3C	95
HBA_220218_H1930002_CX47_BNST_3C_1_P5-5-I24-P9	0.0059	0.73	0.01	2.69e+06	m3c16	2	BNST	m3C	102
HBA_220218_H1930002_CX47_BNST_3C_1_P5-6-I24-A11	0.0053	0.77	0.01	2.44e+06	m3c16	2	BNST	m3C	101
HBA_220218_H1930002_CX47_BNST_3C_1_P5-6-I24-A12	0.0052	0.78	0.01	2.56e+06	m3c16	2	BNST	m3C	100
HBA_220218_H1930002_CX47_BNST_3C_1_P5-6-I24-A23	0.0037	0.71	0.00	5.91e+05	m3c16	2	BNST	m3C	101
HBA_220218_H1930002_CX47_BNST_3C_1_P5-6-I24-A24	0.0049	0.75	0.01	2.14e+06	m3c16	2	BNST	m3C	101
HBA_220218_H1930002_CX47_BNST_3C_1_P5-6-I24-B11	0.0050	0.75	0.01	2.36e+06	m3c16	2	BNST	m3C	101
HBA_220218_H1930002_CX47_BNST_3C_1_P5-6-I24-B12	0.0050	0.75	0.01	2.27e+06	m3c16	2	BNST	m3C	101
HBA_220218_H1930002_CX47_BNST_3C_1_P5-6-I24-B23	0.0052	0.76	0.01	1.58e+06	m3c16	2	BNST	m3C	93
HBA_220218_H1930002_CX47_BNST_3C_1_P5-6-I24-B24	0.0049	0.78	0.01	2.03e+06	m3c16	2	BNST	m3C	100
HBA_220218_H1930002_CX47_BNST_3C_1_P5-6-I24-C11	0.0051	0.72	0.01	1.55e+06	m3c16	2	BNST	m3C	100
HBA_220218_H1930002_CX47_BNST_3C_1_P5-6-I24-C12	0.0060	0.80	0.02	2.27e+06	m3c16	2	BNST	m3C	94
HBA_220218_H1930002_CX47_BNST_3C_1_P5-6-I24-C23	0.0051	0.75	0.01	2.33e+06	m3c16	2	BNST	m3C	101
HBA_220218_H1930002_CX47_BNST_3C_1_P5-6-I24-C24	0.0050	0.76	0.01	1.39e+06	m3c16	2	BNST	m3C	95
HBA_220218_H1930002_CX47_BNST_3C_1_P5-6-I24-D11	0.0060	0.77	0.01	2.48e+06	m3c16	2	BNST	m3C	102
HBA_220218_H1930002_CX47_BNST_3C_1_P5-6-I24-D12	0.0054	0.75	0.01	2.86e+06	m3c16	2	BNST	m3C	101
HBA_220218_H1930002_CX47_BNST_3C_1_P5-6-I24-D23	0.0050	0.78	0.01	2.32e+06	m3c16	2	BNST	m3C	100
HBA_220218_H1930002_CX47_BNST_3C_1_P5-6-I24-D24	0.0073	0.76	0.01	2.29e+06	m3c16	2	BNST	m3C	104
HBA_220218_H1930002_CX47_BNST_3C_1_P5-6-I24-E11	0.0053	0.77	0.01	2.77e+06	m3c16	2	BNST	m3C	95
HBA_220218_H1930002_CX47_BNST_3C_1_P5-6-I24-E12	0.0054	0.73	0.01	2.32e+06	m3c16	2	BNST	m3C	102
HBA_220218_H1930002_CX47_BNST_3C_1_P5-6-I24-E23	0.0050	0.75	0.01	2.09e+06	m3c16	2	BNST	m3C	101
HBA_220218_H1930002_CX47_BNST_3C_1_P5-6-I24-E24	0.0040	0.76	0.01	1.71e+06	m3c16	2	BNST	m3C	100
HBA_220218_H1930002_CX47_BNST_3C_1_P5-6-I24-F11	0.0052	0.75	0.01	1.96e+06	m3c16	2	BNST	m3C	101
HBA_220218_H1930002_CX47_BNST_3C_1_P5-6-I24-F12	0.0050	0.76	0.01	2.05e+06	m3c16	2	BNST	m3C	101
HBA_220218_H1930002_CX47_BNST_3C_1_P5-6-I24-F23	0.0052	0.77	0.01	2.42e+06	m3c16	2	BNST	m3C	101
HBA_220218_H1930002_CX47_BNST_3C_1_P5-6-I24-F24	0.0055	0.78	0.01	2.20e+06	m3c16	2	BNST	m3C	95
HBA_220218_H1930002_CX47_BNST_3C_1_P5-6-I24-G11	0.0057	0.75	0.01	2.43e+06	m3c16	2	BNST	m3C	95
HBA_220218_H1930002_CX47_BNST_3C_1_P5-6-I24-G12	0.0059	0.77	0.01	2.20e+06	m3c16	2	BNST	m3C	95
HBA_220218_H1930002_CX47_BNST_3C_1_P5-6-I24-G23	0.0052	0.76	0.01	1.96e+06	m3c16	2	BNST	m3C	102
HBA_220218_H1930002_CX47_BNST_3C_1_P5-6-I24-G24	0.0053	0.71	0.01	2.09e+06	m3c16	2	BNST	m3C	100
HBA_220218_H1930002_CX47_BNST_3C_1_P5-6-I24-H11	0.0055	0.75	0.01	2.00e+06	m3c16	2	BNST	m3C	95
HBA_220218_H1930002_CX47_BNST_3C_1_P5-6-I24-H12	0.0051	0.74	0.01	2.69e+06	m3c16	2	BNST	m3C	102
HBA_220218_H1930002_CX47_BNST_3C_1_P5-6-I24-H23	0.0053	0.80	0.01	2.42e+06	m3c16	2	BNST	m3C	100
HBA_220218_H1930002_CX47_BNST_3C_1_P5-6-I24-H24	0.0055	0.75	0.01	2.52e+06	m3c16	2	BNST	m3C	102
HBA_220218_H1930002_CX47_BNST_3C_1_P5-6-I24-I11	0.0053	0.76	0.01	2.25e+06	m3c16	2	BNST	m3C	95
HBA_220218_H1930002_CX47_BNST_3C_1_P5-6-I24-I12	0.0081	0.79	0.03	1.85e+06	m3c16	2	BNST	m3C	73
HBA_220218_H1930002_CX47_BNST_3C_1_P5-6-I24-I23	0.0052	0.75	0.01	2.21e+06	m3c16	2	BNST	m3C	102
HBA_220218_H1930002_CX47_BNST_3C_1_P5-6-I24-I24	0.0054	0.77	0.01	1.96e+06	m3c16	2	BNST	m3C	102
HBA_220218_H1930002_CX47_BNST_3C_1_P5-6-I24-J12	0.0074	0.78	0.03	2.14e+06	m3c16	2	BNST	m3C	20
HBA_220218_H1930002_CX47_BNST_3C_1_P5-6-I24-J24	0.0054	0.76	0.01	2.53e+06	m3c16	2	BNST	m3C	101
HBA_220218_H1930002_CX47_BNST_3C_1_P5-6-I24-K11	0.0065	0.78	0.02	2.41e+06	m3c16	2	BNST	m3C	96
HBA_220218_H1930002_CX47_BNST_3C_1_P5-6-I24-K12	0.0056	0.76	0.01	2.54e+06	m3c16	2	BNST	m3C	101
HBA_220218_H1930002_CX47_BNST_3C_1_P5-6-I24-K23	0.0052	0.75	0.01	2.24e+06	m3c16	2	BNST	m3C	102
HBA_220218_H1930002_CX47_BNST_3C_1_P5-6-I24-K24	0.0052	0.76	0.01	2.27e+06	m3c16	2	BNST	m3C	101
HBA_220218_H1930002_CX47_BNST_3C_1_P5-6-I24-L11	0.0057	0.76	0.01	2.56e+06	m3c16	2	BNST	m3C	102
HBA_220218_H1930002_CX47_BNST_3C_1_P5-6-I24-L12	0.0060	0.76	0.01	1.61e+06	m3c16	2	BNST	m3C	69
HBA_220218_H1930002_CX47_BNST_3C_1_P5-6-I24-L23	0.0056	0.74	0.01	2.43e+06	m3c16	2	BNST	m3C	102
HBA_220218_H1930002_CX47_BNST_3C_1_P5-6-I24-L24	0.0050	0.76	0.01	2.48e+06	m3c16	2	BNST	m3C	101
HBA_220218_H1930002_CX47_BNST_3C_1_P5-6-I24-M12	0.0050	0.72	0.01	1.61e+06	m3c16	2	BNST	m3C	102
HBA_220218_H1930002_CX47_BNST_3C_1_P5-6-I24-M23	0.0047	0.73	0.01	1.28e+06	m3c16	2	BNST	m3C	101
HBA_220218_H1930002_CX47_BNST_3C_1_P5-6-I24-M24	0.0050	0.75	0.01	2.23e+06	m3c16	2	BNST	m3C	100
HBA_220218_H1930002_CX47_BNST_3C_1_P5-6-I24-N11	0.0052	0.74	0.01	2.49e+06	m3c16	2	BNST	m3C	102
HBA_220218_H1930002_CX47_BNST_3C_1_P5-6-I24-N12	0.0049	0.76	0.01	2.20e+06	m3c16	2	BNST	m3C	102
HBA_220218_H1930002_CX47_BNST_3C_1_P5-6-I24-N23	0.0053	0.74	0.01	2.22e+06	m3c16	2	BNST	m3C	104
HBA_220218_H1930002_CX47_BNST_3C_1_P5-6-I24-N24	0.0049	0.76	0.01	2.37e+06	m3c16	2	BNST	m3C	102
HBA_220218_H1930002_CX47_BNST_3C_1_P5-6-I24-O11	0.0059	0.78	0.01	2.43e+06	m3c16	2	BNST	m3C	95
HBA_220218_H1930002_CX47_BNST_3C_1_P5-6-I24-O12	0.0049	0.76	0.01	2.33e+06	m3c16	2	BNST	m3C	95
HBA_220218_H1930002_CX47_BNST_3C_1_P5-6-I24-O23	0.0052	0.75	0.01	2.35e+06	m3c16	2	BNST	m3C	101
HBA_220218_H1930002_CX47_BNST_3C_1_P5-6-I24-O24	0.0067	0.78	0.01	1.10e+06	m3c16	2	BNST	m3C	101
HBA_220218_H1930002_CX47_BNST_3C_1_P5-6-I24-P11	0.0066	0.74	0.01	2.54e+06	m3c16	2	BNST	m3C	106
HBA_220218_H1930002_CX47_BNST_3C_1_P5-6-I24-P12	0.0064	0.76	0.01	2.56e+06	m3c16	2	BNST	m3C	102
HBA_220218_H1930002_CX47_BNST_3C_1_P5-6-I24-P23	0.0056	0.72	0.01	2.35e+06	m3c16	2	BNST	m3C	101
HBA_220218_H1930002_CX47_BNST_3C_1_P5-6-I24-P24	0.0076	0.73	0.01	2.05e+06	m3c16	2	BNST	m3C	100
HBA_220218_H1930002_CX47_BNST_3C_1_P5-3-I24-A17	0.0055	0.76	0.01	1.55e+06	m3c16	2	BNST	m3C	101
HBA_220218_H1930002_CX47_BNST_3C_1_P5-3-I24-A18	0.0051	0.74	0.01	2.15e+06	m3c16	2	BNST	m3C	101
HBA_220218_H1930002_CX47_BNST_3C_1_P5-3-I24-A5	0.0048	0.74	0.01	2.16e+06	m3c16	2	BNST	m3C	102
HBA_220218_H1930002_CX47_BNST_3C_1_P5-3-I24-A6	0.0055	0.78	0.01	2.24e+06	m3c16	2	BNST	m3C	95
HBA_220218_H1930002_CX47_BNST_3C_1_P5-3-I24-B17	0.0051	0.75	0.01	2.28e+06	m3c16	2	BNST	m3C	102
HBA_220218_H1930002_CX47_BNST_3C_1_P5-3-I24-B18	0.0048	0.76	0.01	2.10e+06	m3c16	2	BNST	m3C	104
HBA_220218_H1930002_CX47_BNST_3C_1_P5-3-I24-B5	0.0063	0.77	0.01	2.05e+06	m3c16	2	BNST	m3C	100
HBA_220218_H1930002_CX47_BNST_3C_1_P5-3-I24-B6	0.0051	0.73	0.01	2.33e+06	m3c16	2	BNST	m3C	102
HBA_220218_H1930002_CX47_BNST_3C_1_P5-3-I24-C17	0.0057	0.76	0.01	1.90e+06	m3c16	2	BNST	m3C	93
HBA_220218_H1930002_CX47_BNST_3C_1_P5-3-I24-C18	0.0057	0.76	0.01	2.23e+06	m3c16	2	BNST	m3C	95
HBA_220218_H1930002_CX47_BNST_3C_1_P5-3-I24-C5	0.0060	0.78	0.01	1.93e+06	m3c16	2	BNST	m3C	69
HBA_220218_H1930002_CX47_BNST_3C_1_P5-3-I24-D17	0.0052	0.76	0.01	1.93e+06	m3c16	2	BNST	m3C	95
HBA_220218_H1930002_CX47_BNST_3C_1_P5-3-I24-D18	0.0053	0.77	0.01	1.95e+06	m3c16	2	BNST	m3C	96
HBA_220218_H1930002_CX47_BNST_3C_1_P5-3-I24-D5	0.0054	0.76	0.01	2.43e+06	m3c16	2	BNST	m3C	95
HBA_220218_H1930002_CX47_BNST_3C_1_P5-3-I24-D6	0.0060	0.76	0.01	2.41e+06	m3c16	2	BNST	m3C	95
HBA_220218_H1930002_CX47_BNST_3C_1_P5-3-I24-E17	0.0053	0.78	0.01	2.08e+06	m3c16	2	BNST	m3C	100
HBA_220218_H1930002_CX47_BNST_3C_1_P5-3-I24-E18	0.0065	0.76	0.01	2.20e+06	m3c16	2	BNST	m3C	102
HBA_220218_H1930002_CX47_BNST_3C_1_P5-3-I24-E6	0.0048	0.74	0.01	2.19e+06	m3c16	2	BNST	m3C	101
HBA_220218_H1930002_CX47_BNST_3C_1_P5-3-I24-F17	0.0058	0.76	0.01	2.56e+06	m3c16	2	BNST	m3C	101
HBA_220218_H1930002_CX47_BNST_3C_1_P5-3-I24-F18	0.0061	0.77	0.01	2.65e+06	m3c16	2	BNST	m3C	102
HBA_220218_H1930002_CX47_BNST_3C_1_P5-3-I24-F5	0.0057	0.77	0.01	2.12e+06	m3c16	2	BNST	m3C	102
HBA_220218_H1930002_CX47_BNST_3C_1_P5-3-I24-F6	0.0051	0.74	0.01	2.26e+06	m3c16	2	BNST	m3C	102
HBA_220218_H1930002_CX47_BNST_3C_1_P5-3-I24-G17	0.0084	0.79	0.03	2.56e+06	m3c16	2	BNST	m3C	4
HBA_220218_H1930002_CX47_BNST_3C_1_P5-3-I24-G18	0.0065	0.77	0.01	2.53e+06	m3c16	2	BNST	m3C	95
HBA_220218_H1930002_CX47_BNST_3C_1_P5-3-I24-G5	0.0040	0.77	0.01	2.02e+06	m3c16	2	BNST	m3C	100
HBA_220218_H1930002_CX47_BNST_3C_1_P5-3-I24-G6	0.0043	0.74	0.01	2.12e+06	m3c16	2	BNST	m3C	101
HBA_220218_H1930002_CX47_BNST_3C_1_P5-3-I24-H17	0.0057	0.77	0.01	3.66e+06	m3c16	2	BNST	m3C	101
HBA_220218_H1930002_CX47_BNST_3C_1_P5-3-I24-H18	0.0054	0.77	0.01	1.69e+06	m3c16	2	BNST	m3C	101
HBA_220218_H1930002_CX47_BNST_3C_1_P5-3-I24-H5	0.0051	0.76	0.01	1.98e+06	m3c16	2	BNST	m3C	95
HBA_220218_H1930002_CX47_BNST_3C_1_P5-3-I24-H6	0.0075	0.77	0.01	2.50e+06	m3c16	2	BNST	m3C	95
HBA_220218_H1930002_CX47_BNST_3C_1_P5-3-I24-I17	0.0059	0.76	0.01	2.10e+06	m3c16	2	BNST	m3C	95
HBA_220218_H1930002_CX47_BNST_3C_1_P5-3-I24-I18	0.0058	0.75	0.01	2.28e+06	m3c16	2	BNST	m3C	102
HBA_220218_H1930002_CX47_BNST_3C_1_P5-3-I24-I5	0.0063	0.76	0.01	2.99e+06	m3c16	2	BNST	m3C	95
HBA_220218_H1930002_CX47_BNST_3C_1_P5-3-I24-I6	0.0053	0.77	0.01	2.13e+06	m3c16	2	BNST	m3C	95
HBA_220218_H1930002_CX47_BNST_3C_1_P5-3-I24-J17	0.0058	0.77	0.01	2.50e+06	m3c16	2	BNST	m3C	101
HBA_220218_H1930002_CX47_BNST_3C_1_P5-3-I24-J18	0.0051	0.77	0.01	2.02e+06	m3c16	2	BNST	m3C	93
HBA_220218_H1930002_CX47_BNST_3C_1_P5-3-I24-J5	0.0051	0.76	0.01	1.81e+06	m3c16	2	BNST	m3C	101
HBA_220218_H1930002_CX47_BNST_3C_1_P5-3-I24-J6	0.0055	0.76	0.01	2.48e+06	m3c16	2	BNST	m3C	95
HBA_220218_H1930002_CX47_BNST_3C_1_P5-3-I24-K17	0.0057	0.75	0.01	2.25e+06	m3c16	2	BNST	m3C	100
HBA_220218_H1930002_CX47_BNST_3C_1_P5-3-I24-K18	0.0055	0.76	0.01	3.67e+06	m3c16	2	BNST	m3C	95
HBA_220218_H1930002_CX47_BNST_3C_1_P5-3-I24-K5	0.0057	0.78	0.01	2.42e+06	m3c16	2	BNST	m3C	95
HBA_220218_H1930002_CX47_BNST_3C_1_P5-3-I24-K6	0.0053	0.75	0.01	2.48e+06	m3c16	2	BNST	m3C	95
HBA_220218_H1930002_CX47_BNST_3C_1_P5-3-I24-L17	0.0066	0.78	0.02	2.37e+06	m3c16	2	BNST	m3C	95
HBA_220218_H1930002_CX47_BNST_3C_1_P5-3-I24-L18	0.0053	0.78	0.01	2.49e+06	m3c16	2	BNST	m3C	100
HBA_220218_H1930002_CX47_BNST_3C_1_P5-3-I24-L5	0.0053	0.76	0.01	1.79e+06	m3c16	2	BNST	m3C	95
HBA_220218_H1930002_CX47_BNST_3C_1_P5-3-I24-L6	0.0055	0.76	0.01	2.43e+06	m3c16	2	BNST	m3C	101
HBA_220218_H1930002_CX47_BNST_3C_1_P5-3-I24-M17	0.0059	0.77	0.02	1.71e+06	m3c16	2	BNST	m3C	96
HBA_220218_H1930002_CX47_BNST_3C_1_P5-3-I24-M18	0.0065	0.79	0.02	2.49e+06	m3c16	2	BNST	m3C	20
HBA_220218_H1930002_CX47_BNST_3C_1_P5-3-I24-M5	0.0072	0.78	0.03	1.35e+06	m3c16	2	BNST	m3C	69
HBA_220218_H1930002_CX47_BNST_3C_1_P5-3-I24-N17	0.0062	0.75	0.01	2.29e+06	m3c16	2	BNST	m3C	102
HBA_220218_H1930002_CX47_BNST_3C_1_P5-3-I24-N18	0.0080	0.75	0.01	2.39e+06	m3c16	2	BNST	m3C	104
HBA_220218_H1930002_CX47_BNST_3C_1_P5-3-I24-N5	0.0054	0.78	0.01	3.44e+06	m3c16	2	BNST	m3C	63
HBA_220218_H1930002_CX47_BNST_3C_1_P5-3-I24-N6	0.0055	0.76	0.01	2.26e+06	m3c16	2	BNST	m3C	95
HBA_220218_H1930002_CX47_BNST_3C_1_P5-3-I24-O17	0.0077	0.79	0.03	2.51e+06	m3c16	2	BNST	m3C	20
HBA_220218_H1930002_CX47_BNST_3C_1_P5-3-I24-O18	0.0061	0.77	0.01	2.80e+06	m3c16	2	BNST	m3C	102
HBA_220218_H1930002_CX47_BNST_3C_1_P5-3-I24-O5	0.0070	0.79	0.03	2.16e+06	m3c16	2	BNST	m3C	74
HBA_220218_H1930002_CX47_BNST_3C_1_P5-3-I24-O6	0.0075	0.79	0.03	2.49e+06	m3c16	2	BNST	m3C	8
HBA_220218_H1930002_CX47_BNST_3C_1_P5-3-I24-P17	0.0054	0.74	0.01	2.60e+06	m3c16	2	BNST	m3C	101
HBA_220218_H1930002_CX47_BNST_3C_1_P5-3-I24-P18	0.0046	0.74	0.01	2.52e+06	m3c16	2	BNST	m3C	100
HBA_220218_H1930002_CX47_BNST_3C_1_P5-3-I24-P5	0.0137	0.75	0.02	2.33e+06	m3c16	2	BNST	m3C	101
HBA_220218_H1930002_CX47_BNST_3C_1_P5-3-I24-P6	0.0174	0.82	0.08	2.44e+06	m3c16	2	BNST	m3C	69
HBA_220218_H1930002_CX47_BNST_3C_1_P5-4-I24-A19	0.0050	0.76	0.01	2.23e+06	m3c16	2	BNST	m3C	95
HBA_220218_H1930002_CX47_BNST_3C_1_P5-4-I24-A20	0.0050	0.75	0.01	2.15e+06	m3c16	2	BNST	m3C	101
HBA_220218_H1930002_CX47_BNST_3C_1_P5-4-I24-A7	0.0076	0.79	0.03	2.25e+06	m3c16	2	BNST	m3C	9
HBA_220218_H1930002_CX47_BNST_3C_1_P5-4-I24-A8	0.0051	0.77	0.01	2.51e+06	m3c16	2	BNST	m3C	95
HBA_220218_H1930002_CX47_BNST_3C_1_P5-4-I24-B19	0.0035	0.75	0.00	7.29e+05	m3c16	2	BNST	m3C	100
HBA_220218_H1930002_CX47_BNST_3C_1_P5-4-I24-B20	0.0054	0.77	0.01	2.29e+06	m3c16	2	BNST	m3C	104
HBA_220218_H1930002_CX47_BNST_3C_1_P5-4-I24-B7	0.0044	0.80	0.01	2.17e+06	m3c16	2	BNST	m3C	100
HBA_220218_H1930002_CX47_BNST_3C_1_P5-4-I24-C19	0.0053	0.76	0.01	2.15e+06	m3c16	2	BNST	m3C	101
HBA_220218_H1930002_CX47_BNST_3C_1_P5-4-I24-C20	0.0055	0.75	0.01	2.32e+06	m3c16	2	BNST	m3C	101
HBA_220218_H1930002_CX47_BNST_3C_1_P5-4-I24-C7	0.0053	0.77	0.01	2.27e+06	m3c16	2	BNST	m3C	95
HBA_220218_H1930002_CX47_BNST_3C_1_P5-4-I24-C8	0.0050	0.76	0.01	1.29e+06	m3c16	2	BNST	m3C	95
HBA_220218_H1930002_CX47_BNST_3C_1_P5-4-I24-D19	0.0054	0.76	0.01	2.18e+06	m3c16	2	BNST	m3C	95
HBA_220218_H1930002_CX47_BNST_3C_1_P5-4-I24-D20	0.0048	0.74	0.01	1.80e+06	m3c16	2	BNST	m3C	102
HBA_220218_H1930002_CX47_BNST_3C_1_P5-4-I24-D7	0.0053	0.76	0.01	2.50e+06	m3c16	2	BNST	m3C	102
HBA_220218_H1930002_CX47_BNST_3C_1_P5-4-I24-D8	0.0052	0.75	0.01	2.41e+06	m3c16	2	BNST	m3C	102
HBA_220218_H1930002_CX47_BNST_3C_1_P5-4-I24-E19	0.0053	0.77	0.01	2.39e+06	m3c16	2	BNST	m3C	95
HBA_220218_H1930002_CX47_BNST_3C_1_P5-4-I24-E20	0.0053	0.74	0.01	2.32e+06	m3c16	2	BNST	m3C	100
HBA_220218_H1930002_CX47_BNST_3C_1_P5-4-I24-E7	0.0051	0.76	0.01	2.69e+06	m3c16	2	BNST	m3C	95
HBA_220218_H1930002_CX47_BNST_3C_1_P5-4-I24-E8	0.0058	0.77	0.01	2.57e+06	m3c16	2	BNST	m3C	95
HBA_220218_H1930002_CX47_BNST_3C_1_P5-4-I24-F19	0.0076	0.79	0.03	2.30e+06	m3c16	2	BNST	m3C	9
HBA_220218_H1930002_CX47_BNST_3C_1_P5-4-I24-F20	0.0047	0.74	0.01	2.28e+06	m3c16	2	BNST	m3C	100
HBA_220218_H1930002_CX47_BNST_3C_1_P5-4-I24-F7	0.0054	0.74	0.01	1.96e+06	m3c16	2	BNST	m3C	105
HBA_220218_H1930002_CX47_BNST_3C_1_P5-4-I24-F8	0.0053	0.74	0.01	2.31e+06	m3c16	2	BNST	m3C	102
HBA_220218_H1930002_CX47_BNST_3C_1_P5-4-I24-G19	0.0043	0.77	0.01	2.41e+06	m3c16	2	BNST	m3C	100
HBA_220218_H1930002_CX47_BNST_3C_1_P5-4-I24-G20	0.0057	0.77	0.01	2.27e+06	m3c16	2	BNST	m3C	95
HBA_220218_H1930002_CX47_BNST_3C_1_P5-4-I24-G7	0.0055	0.76	0.01	2.56e+06	m3c16	2	BNST	m3C	102
HBA_220218_H1930002_CX47_BNST_3C_1_P5-4-I24-G8	0.0053	0.75	0.01	2.46e+06	m3c16	2	BNST	m3C	101
HBA_220218_H1930002_CX47_BNST_3C_1_P5-4-I24-H19	0.0051	0.75	0.01	2.75e+06	m3c16	2	BNST	m3C	100
HBA_220218_H1930002_CX47_BNST_3C_1_P5-4-I24-H20	0.0073	0.78	0.02	2.57e+06	m3c16	2	BNST	m3C	7
HBA_220218_H1930002_CX47_BNST_3C_1_P5-4-I24-H7	0.0051	0.74	0.01	1.63e+06	m3c16	2	BNST	m3C	101
HBA_220218_H1930002_CX47_BNST_3C_1_P5-4-I24-H8	0.0052	0.79	0.01	3.01e+06	m3c16	2	BNST	m3C	100
[truncated: 516,429 more rows]
