# Supplementary material for: Single Cell DNA Methylation and 3D Genome Architecture in the Human Brain
Source: Science. Author manuscript; Available in PMC 2023 Oct 13. (PMC10572106; doi:10.1126/science.adf5357)
Supplement: Table 3 [file NIHMS1929560-supplement-Table_3.xlsx]

## Sheet: Sheet1
Donor #	Donor ID	Sex	Age	Postmortem Interval (PMI)	Cause of Death	Serology (HIV, HepB, HepC)	Prion Disease	Hemisphere	RIN Frontal	RIN Occipital	RIN cerebellum
1	H19.30.001	M	42	8 hr	Suicide	unknown	unknown	right	8.1, 8.4, 8.3	7.6, 7.8, 7.3	not done
2	H19.30.002	M	29	7.5hr	Pulmonary embolism	negative	unknown	right	7.7, 8.4, 8.4	8.5, 7.5, 8.4	not done
3	H19.30.004	M	58	12 hr	Witnessed cardiac arrest	negative	unknown	right	8.3, 8.2, 8.4	8.9, 9, 9	not done
